# Supplementary material for: Deciphering the CircRNA-Regulated Response of Western Honey Bee (Apis mellifera) Workers to Microsporidian Invasion
Source: Biology (Basel). 2022 Aug 29;11(9):1285. doi: 10.3390/biology11091285 (PMC9495892; doi:10.3390/biology11091285)
Supplement: Supplementary file 1 [file biology-11-01285-s001.zip]

Archive with 17 entries (17 files):
- Supplementary Figure S1.pdf
- Supplementary Table S1.pdf
- Supplementary Table S1.xlsx
- Supplementary Table S10.xlsx
- Supplementary Table S11.xlsx
- Supplementary Table S12.xlsx
- Supplementary Table S13.xlsx
- Supplementary Table S14.xlsx
- Supplementary Table S15.xlsx
- Supplementary Table S2.xlsx
- Supplementary Table S3.xlsx
- Supplementary Table S4.xlsx
- Supplementary Table S5.xlsx
- Supplementary Table S6.xlsx
- Supplementary Table S7.xlsx
- Supplementary Table S8.xlsx
- Supplementary Table S9.xlsx
