# Supplementary material for: Deciphering the CircRNA-Regulated Response of Western Honey Bee (Apis mellifera) Workers to Microsporidian Invasion
Source: Biology (Basel). 2022 Aug 29;11(9):1285. doi: 10.3390/biology11091285 (PMC9495892; doi:10.3390/biology11091285)
Supplement: Supplementary file 1 [file biology-11-01285-s001.zip › Supplementary Table S1.xlsx]

## Sheet: ame.right
Table S1 anchor reads of circRNA from Apis mellifera and Vairimorpha ceranae in Am7T and Am10T
Right sequence of anchor reads	circRNA ID	Right sequence of anchor reads	circRNA ID	left sequence of anchor reads	circRNA ID	left sequence of anchor reads	circRNA ID
ATCACGTGGATCGACGGGCT	ame_novel_circ_002483	ATCAAGAAGAGTGTGTAAAG	nce_novel_circ_006356,nce_novel_circ_006357,nce_novel_circ_006358,nce_novel_circ_006360,nce_novel_circ_006361,nce_novel_circ_006362,nce_novel_circ_006363,nce_novel_circ_006365,nce_novel_circ_006366	ACTGCCATTAACTTTTTCCC	ame_novel_circ_005485,ame_novel_circ_005491	ATCAAGAAGAGTGTGTAAAG	nce_novel_circ_006284
TTTCATCTGGTAATGGTATA	ame_novel_circ_014086	CAATTAGACATGTATAGAAG	nce_novel_circ_003714	CATCCGCGATACAGTCACAG	ame_novel_circ_012584	ATATGTTTTCAGGTAAAAAT	nce_novel_circ_003663
ATATGAGAATGTCCTCGTCC	ame_novel_circ_002603,ame_novel_circ_002604,ame_novel_circ_002605	CACACTACAAAAAATGTTTT	nce_novel_circ_005921,nce_novel_circ_006058	AACAGTAACATCGAAAGTTA	ame_novel_circ_012456	AATAAGTGAAATTAGTGTTG	nce_novel_circ_005165
ACGAGAAGATAAATAAGAGA	ame_novel_circ_012995	CCAATCCTTTTACAACAGCA	nce_novel_circ_004900	GTGGCCAATTTGCATTCAAG	ame_novel_circ_009831,ame_novel_circ_009832	AGAGGTCTGCGCTTCGGTAA	nce_novel_circ_001232
AACCCTCTGAATCACCTACA	ame_novel_circ_006541	GATAGTATTGAGAAAGGCAA	nce_novel_circ_002338	GTCGTTTGCTGATCAAAGAG	ame_novel_circ_005234	AACATCGCAATTTGAAGTAG	nce_novel_circ_007466,nce_novel_circ_007469
ACTCGTGGGGACACTGGCGC	ame_novel_circ_010626	CTATCTTGACATACAAGGAC	nce_novel_circ_000382	TTCTTCAGTTTGTTTCTCAG	ame_novel_circ_009497	TATAGTTTATTTCGCTCTTT	nce_novel_circ_007188
GATGCAGAGCAATGTGGTCA	ame_novel_circ_010551,ame_novel_circ_010554	CACAACTAGCCACCGATAAT	nce_novel_circ_000315	TTCCTTCGCGTGCCAACTCG	ame_novel_circ_012445,ame_novel_circ_012446	AATGATTTGTAACTCAGCAT	nce_novel_circ_005341
AAAATCCCATCTCAATACTT	ame_novel_circ_014016	GTAAAAGACCTAGTGAAAAT	nce_novel_circ_003470	GATGTTGCCATAGCCGTGGC	ame_novel_circ_013463	AGATTTGTCACAGTGTGAAG	nce_novel_circ_008045,nce_novel_circ_008046
ACTTCTTGCCCATTGCTCGT	ame_novel_circ_010454	AAATATTCGAGAAAACATAA	nce_novel_circ_003104	CAAAACCGTCTACTATCCCG	ame_novel_circ_011914	TTATTTTATTGGATGAACTG	nce_novel_circ_003849
GGAATCTCTTCCTCTTGTTA	ame_novel_circ_010505	GCTATATAACCCAAAGCTGA	nce_novel_circ_007507	CCTCGATAGACGAGGGCATG	ame_novel_circ_011766	TCTTATTGTAATTGTTTATG	nce_novel_circ_005264,nce_novel_circ_005265
GCATCCTGATCATTCTACCA	ame_novel_circ_014117,ame_novel_circ_014118,ame_novel_circ_014119,ame_novel_circ_014120	CTTAAGAGGAAGCTGGTTTT	nce_novel_circ_007018	ACGCAGTGAAAGTTTGTTAG	ame_novel_circ_006306	TAATTTACCTTGAACCGTAT	nce_novel_circ_004408,nce_novel_circ_004409
GTGAAAAAGACGAAAAGTCC	ame_novel_circ_012453	AGGACTTAAAAAATATAAAG	nce_novel_circ_003685	AGCACGATCTTCGTGGTCGC	ame_novel_circ_003387	CAGAAAAAGGAAAAGAAAAA	nce_novel_circ_004525,nce_novel_circ_004526,nce_novel_circ_004534
TCAAGTATTACAAGTCCGGA	ame_novel_circ_008389	ATTTTACTAAAAATTTCCTC	nce_novel_circ_006722	GGACATGGAAGCATGAGAAC	ame_novel_circ_010171	AGTTTCTGGTGAACTACTAT	nce_novel_circ_000313,nce_novel_circ_000315,nce_novel_circ_000316
AGAGAGAGAGAGAGAGAGAA	ame_novel_circ_006378	CTTTATCTTTCTTAAGTTCT	nce_novel_circ_003561	CAATTAGTTTGATAAAAACG	ame_novel_circ_006581	ACATATTCATTAGGAAATAG	nce_novel_circ_005276
GTGTTAATTTCTCTTTTTTT	ame_novel_circ_002470	TAAGAGTTGAAGTCATGTCA	nce_novel_circ_000325	TTGCACCTGTGCCTGTTGAG	ame_novel_circ_007032	AGAATACAATTGGGTATAAG	nce_novel_circ_007618
CGAAAAGTCGAAGAGGCGCA	ame_novel_circ_010240	TCAATTTCAATCTTTTGAAT	nce_novel_circ_003479	CTATGTTTAAAGAAGCGAAA	ame_novel_circ_006679	CAAAAAAATGGAACTTAAAT	nce_novel_circ_007143
CGCATCTGTGAGAATTCAAC	ame_novel_circ_001448	GAAAAAGGATGAAAGCTTTG	nce_novel_circ_006468	CGCCGCTTGATGAATAGTTG	ame_novel_circ_000418	TATAAGAACCGTTAGTAATG	nce_novel_circ_001899,nce_novel_circ_001902,nce_novel_circ_001904,nce_novel_circ_001905
GCTGTTATTATTTGGACGAA	ame_novel_circ_014887	TTAAGTTTAGTATCAACAAG	nce_novel_circ_006065	CAATATTGCCAAAATTGCTT	ame_novel_circ_014439	CCAGTTCTTGCACTCAAAAT	nce_novel_circ_006902
CTCTCTTTCTCTCTTTTGCT	ame_novel_circ_014020	CTTTTGCAATGCTTTGTACA	nce_novel_circ_006527	CCTCCACGTGGTTGTCGATC	ame_novel_circ_012381	AAATGAAAAAATATTTAATG	nce_novel_circ_005871
GTGCGGGCTACGGACCCGGA	ame_novel_circ_004640,ame_novel_circ_004641	TAAATCACAAGCAAATGGCT	nce_novel_circ_007163	CTTCAAAGAAGACATATCTC	ame_novel_circ_003100	GTATATTTCTTATAACATCA	nce_novel_circ_007010
ATTTCTGAATATAAAAATCA	ame_novel_circ_003808	TTGATTCTAGCCACTTTTAC	nce_novel_circ_005932	AATAAACGATGTCCAGCAGG	ame_novel_circ_014155	TTTTCCTGAACAGTCATCAA	nce_novel_circ_006016,nce_novel_circ_006139,nce_novel_circ_006176,nce_novel_circ_006219
GTTCAAGAAGTAAACCGGTT	ame_novel_circ_002778	ATGAGATTCACGAAAATTCG	nce_novel_circ_006412	CGATCCGGATCCGGACGCTG	ame_novel_circ_006222	CTGTATATTGACTTTTGGAT	nce_novel_circ_005938
GCACTTTGAAGACCTACCAG	ame_novel_circ_001240,ame_novel_circ_001241	CAACAAGTTCTTCAATATTT	nce_novel_circ_004937	GCGTGGACAAATACGAGTTT	ame_novel_circ_009279	ATTGAATTGAACAAAAGGTT	nce_novel_circ_002360
AGAGAGAGAGAGAGAGAGAG	ame_novel_circ_003606,ame_novel_circ_010401	ATCAACCTTTAAAATTAAAG	nce_novel_circ_002688	ACTTCGTAATATTTGAGAGT	ame_novel_circ_005664	TATCAAATAAGCACATAAGA	nce_novel_circ_003290
CCTGAGAACCGAGCAACCGA	ame_novel_circ_000498,ame_novel_circ_000499	TAAACTGCCCCACATTTCTG	nce_novel_circ_007541,nce_novel_circ_007542,nce_novel_circ_007543,nce_novel_circ_007544,nce_novel_circ_007546,nce_novel_circ_007549	CTACATGAGATCCATAGCTT	ame_novel_circ_004552	TAGTTAAACCAGATGAAAAA	nce_novel_circ_004188
CCTCTTCCAATTTTCGTATA	ame_novel_circ_000216	CTTCCTGCCATAGCTATATA	nce_novel_circ_005694,nce_novel_circ_005697,nce_novel_circ_005698,nce_novel_circ_005702,nce_novel_circ_005703	GGTTGCTTAATTTTAAACAG	ame_novel_circ_001767	ATATAAAAATGTGTAAATGG	nce_novel_circ_000425
GTAACCTTGGAGAATTACTA	ame_novel_circ_006266	AAAATAAAACAAAGATCAAA	nce_novel_circ_005465	ACGATCATAGCCTTGATAAG	ame_novel_circ_014807	TCGTTTTTGATTGAAGTATT	nce_novel_circ_006579
AAGCATAACGATGGCAGCAT	ame_novel_circ_005325	CTATTGTAAATTCCTATTTA	nce_novel_circ_002832,nce_novel_circ_002840	AACCGGGAAACAAGTTTCAG	ame_novel_circ_003156	CGATTAAATAATTAAGTTAT	nce_novel_circ_007634
ATACCATATCTTATTTCTCT	ame_novel_circ_005066	TTTAATACAACATTTTCTAA	nce_novel_circ_000293	TCGTGCGTTGCGCTCATCGG	ame_novel_circ_010647	CTTGGCTTTAGGTCTTACAT	nce_novel_circ_006927
GGTTTATGGGGGTTTGCGTC	ame_novel_circ_014136	CCATCATACCTGCAAAAGTC	nce_novel_circ_008098	CTATGTCGGCTATGTGATCC	ame_novel_circ_007948	ACACGTTTCCATAAAGGCCG	nce_novel_circ_004351,nce_novel_circ_004352
GTTCACCTAGTGTCACATCG	ame_novel_circ_006771,ame_novel_circ_006774	ATGTAGGAATCATATTATGG	nce_novel_circ_003752	ACATCGTCAATGAGAAGATT	ame_novel_circ_006298	ATTTACAACTATATTTCCTC	nce_novel_circ_003225
GTACGAAGAAGATGGAGTAC	ame_novel_circ_010522	AATCTTCTTGTGAGGAGGCT	nce_novel_circ_004461	ACCCACGAACTTTGGTCCAC	ame_novel_circ_004865	AAACATTTTTTGTAGTGTGC	nce_novel_circ_005923
CAAATGCCGACGAATACATT	ame_novel_circ_010339	CACATTGATTAAAATAGTAT	nce_novel_circ_006688	CATCTTCTCCAGGATTTTAA	ame_novel_circ_014775	GTCAAAATAAATATGAACAA	nce_novel_circ_001817
ATTCTCAGCTACTTTGGTGT	ame_novel_circ_007537	TAACAGTTAATGAAATGTTA	nce_novel_circ_003107	TATACCACAAGAAGTCGAAT	ame_novel_circ_014156	GGAAAGAATCGGGACATTAT	nce_novel_circ_001881
GGTGATGGAGAAGCTGCAGA	ame_novel_circ_003087	AAAATAAGACAGTATATTCA	nce_novel_circ_001621	TCATCCTCTCCTCTTCCAAG	ame_novel_circ_008810	GTATAACTATTTTTTTTGTT	nce_novel_circ_003582
TGGCGGATATATTAACGGAT	ame_novel_circ_010395	CTTTTTATCTTGTAGCTTAT	nce_novel_circ_005499	TGGCGTTAAGTTCACTCCTG	ame_novel_circ_014131	AGGCAATATTCTTCTTTTTG	nce_novel_circ_003239,nce_novel_circ_003240
GCGTCGAGGTGCAACTTGGA	ame_novel_circ_010388	CTACAGTTACTAAAGAGGGC	nce_novel_circ_001844	GGCTTCAACCTCGATATTCT	ame_novel_circ_006155	TTTTCATTATTGCATGTAGA	nce_novel_circ_007436
CCCGAATCGCCGTATCAATT	ame_novel_circ_001512	TTCCTGATCCTTTTGATCCA	nce_novel_circ_000508	GCTTCCTTAACTGAAGGAAA	ame_novel_circ_009512	ATTTTTACTTGTAGATGTAG	nce_novel_circ_002319
CACCGATGAAGTCGAACGCC	ame_novel_circ_005211	CAGCTTATTTGTTTGTTGTG	nce_novel_circ_007924	GTAATATTGGATCACCATAT	ame_novel_circ_001804	GCAAAAAGTTTGCAAAATAA	nce_novel_circ_001625
ACGCTCCCCAGACTTGGCCA	ame_novel_circ_014465	CAACACTATCTAAACACCTA	nce_novel_circ_000200,nce_novel_circ_000212	CTGAACAACGTGAAACATGG	ame_novel_circ_012547	CTCAAATGTATTATGGAAAT	nce_novel_circ_003598
AAATGAAACTATATTTTAAA	ame_novel_circ_013962	CCTCCTTGTAGTATATAAAT	nce_novel_circ_006782	ACCTCAGTAAGACAAGAAAG	ame_novel_circ_011230	GTTGTATAACACAAAAATTA	nce_novel_circ_000671
CTTTGCTTAATCGTGCTTCA	ame_novel_circ_004123	TAAATTCCTATTTAAGAATT	nce_novel_circ_002830,nce_novel_circ_002838	TGTGGGGAAATAAATAATCG	ame_novel_circ_000877	TGTGATGTTAAATCTGAGGA	nce_novel_circ_000154
GGGAGGATGAGGAATGGAGC	ame_novel_circ_011034	CATATGATAAAGCCACTACT	nce_novel_circ_003770	CGTCACCGCAAGATTTTCAG	ame_novel_circ_012777	TGAACTAGATGTAGATATTT	nce_novel_circ_008035
GCGGTGTCGGAGAGGCTCGA	ame_novel_circ_010203,ame_novel_circ_010204,ame_novel_circ_010205	AAGAAAAACTCGTCAACTTC	nce_novel_circ_003926	CCTCTCAGGATTACTATATG	ame_novel_circ_008842,ame_novel_circ_008843,ame_novel_circ_008844	CTAAAAATTGAATTGAACAA	nce_novel_circ_002351
CCAGCACCGGTATGTTATCA	ame_novel_circ_002988	CAATCTGCTCTTTGGCGTCA	nce_novel_circ_002926	CCCAAGTTCTACGTCCTTTC	ame_novel_circ_003234	TGTAAAATATTGTGTTCAAT	nce_novel_circ_006699
GAAAAAGAAAAAAGAAAAAT	ame_novel_circ_000225	CAAAAATCCAGCTATATTAA	nce_novel_circ_001136	GTTTGATGAATTATTTCGAA	ame_novel_circ_012859	AAGCAATAAGTGAAATTAGT	nce_novel_circ_005124,nce_novel_circ_005131
AGAGAGGCTACGCAACGAGA	ame_novel_circ_011519,ame_novel_circ_011520	ATAAAAATGAAAACAACAAT	nce_novel_circ_007687	TCAGGAATTCCACAAAGTCC	ame_novel_circ_009086	ACAAGTAGAAACAATATCAT	nce_novel_circ_005329
GAGATAGATCTGACCGTAGT	ame_novel_circ_006553	AATGACATTTTAAAGAAACT	nce_novel_circ_004323	AGGCCACGTCTATATGTTAA	ame_novel_circ_005604	AATAGAATGATTATCATTTA	nce_novel_circ_007865
GGATAAAAGAATCGTTAAGT	ame_novel_circ_013526,ame_novel_circ_013528,ame_novel_circ_013529	AAAAGTACCTTCCAGGCACA	nce_novel_circ_000653	ATTCGGTCTTGAACCAATTT	ame_novel_circ_000229	AGGCTTACTCTCTTGTTCCT	nce_novel_circ_002738
GAACTCGAAGACGACCCCCA	ame_novel_circ_002931	GCCTTTCGTGTTTGACTATT	nce_novel_circ_007837	GAGGAAACGGTGGGCAACAG	ame_novel_circ_002352	TATTTATGACGTATTCCCAG	nce_novel_circ_006930
ATTTTTCATGTCGATAAAAA	ame_novel_circ_013613	CATTGCAGAATCAATAACAT	nce_novel_circ_002621	TTCCGCTGCTTACGATGTGA	ame_novel_circ_009734	TAAATGCAAAAGTTGCTATT	nce_novel_circ_008205,nce_novel_circ_008312
ACATACAATAAATCCAACTA	ame_novel_circ_011482	CTTTTACAAGAATGGGACCC	nce_novel_circ_006861,nce_novel_circ_006862	GGACCGACCTGTCCAAGGAC	ame_novel_circ_008008	AGTAGGTATTATTCAGAAAG	nce_novel_circ_007100
TCGGCACTGAAAGAGTCGGG	ame_novel_circ_004194,ame_novel_circ_004197	ACATTTATTGTTGCACAAAC	nce_novel_circ_004699,nce_novel_circ_004700,nce_novel_circ_004701,nce_novel_circ_004704,nce_novel_circ_004705	AAATTGGATAAGAATTCGTG	ame_novel_circ_003186	TGCTGAAACCAAAACTGAAG	nce_novel_circ_001950,nce_novel_circ_001953
GTGTGTTCTTGGTACCTTAC	ame_novel_circ_002112,ame_novel_circ_002113,ame_novel_circ_002115	GATTATTATTCCTGGTACTA	nce_novel_circ_008035	ATCACCGCGACCACGATTAG	ame_novel_circ_009987	ATATTGTGAAAAGATAAATT	nce_novel_circ_002069
ACGAGATCGGGATGGAGGAC	ame_novel_circ_008588,ame_novel_circ_008589	GCTTTTACATAATTTTTAGA	nce_novel_circ_000670	CGGTTACGACTTCCTCGCCT	ame_novel_circ_004144	AGCGCAACATGTAATATAAA	nce_novel_circ_005425
AATGTCGGAAGCCGAGGATG	ame_novel_circ_006755	CAAGTATAGTTTTTTTTAAG	nce_novel_circ_007221	AATTCACTGTGCCAAAGATT	ame_novel_circ_009785	CACGGAAGGTGCTGAACTTA	nce_novel_circ_004231
TGAGGGAGGTTACGTTGTCC	ame_novel_circ_010532	AGAATATAAAAGAAAAAGGC	nce_novel_circ_004496,nce_novel_circ_004498	AAATACGAGATGTCGTGTAG	ame_novel_circ_003334	CAGCCTTAGTCTTAGGACAA	nce_novel_circ_000913
TTTTACATGAAGAACTAGCG	ame_novel_circ_007697	ATGGGGAATAGACAAGTAAT	nce_novel_circ_006736	TTTACGATATTCATATTTTC	ame_novel_circ_010533	TCCGGAATATAAAATCTAAG	nce_novel_circ_004418
CATACTTTTCTTTGTGCAGT	ame_novel_circ_012268	ATTTCATGCCTTTACGGGAC	nce_novel_circ_001094	TCCAGAACCATCGAGTCCAG	ame_novel_circ_004422	GTAAGGAACCAGAAGGTTAT	nce_novel_circ_000800
GGATGGCGGACAACAACAGT	ame_novel_circ_009635	CAAAAAAGCATAAATATGTA	nce_novel_circ_000204	ATAAATAAATAAAAGAAAAA	ame_novel_circ_003743	TTTACTAGTCTTATTATTAA	nce_novel_circ_004434
GTGATCGGTGGTAACGTGAC	ame_novel_circ_014148	ATCATGGTGTAGATTCTTGC	nce_novel_circ_003283	GGAACTGTGATTGGGCACGA	ame_novel_circ_008034,ame_novel_circ_008038,ame_novel_circ_008039	AAATCTTCAATAAGTGAAAA	nce_novel_circ_005602
GGACTTTACCAAAGAAAATC	ame_novel_circ_009056	CTTACAAATATTTCATTTTC	nce_novel_circ_007686,nce_novel_circ_007690	ATAACGACGTACAGATATCT	ame_novel_circ_013266	ACATCTTAAGACAAAAGTAC	nce_novel_circ_004287
TTGTTCCTGTCGTCACTCTG	ame_novel_circ_005136	GAAAACTGTCTTATTTTATC	nce_novel_circ_002429	TAACACGACTACAGACACAG	ame_novel_circ_008845,ame_novel_circ_008846,ame_novel_circ_008847,ame_novel_circ_008848	TAATGATTTAGAAGCAGAAG	nce_novel_circ_001559
GAATACTATGCAGGGAATAC	ame_novel_circ_009274,ame_novel_circ_009275	TAAGATAACCGAAAGAATAA	nce_novel_circ_001087	TGAACCAACTATTGAACCTG	ame_novel_circ_005772	CCTCAATGCTACATAAACCG	nce_novel_circ_008300
TCATCGAGGCCGGATAGATC	ame_novel_circ_008730	TTATATAAATTACCATTATC	nce_novel_circ_000053	AAGTCTGGAGTCACGTACAG	ame_novel_circ_004745,ame_novel_circ_004746	TTTAGGTGTGGATTTTACTG	nce_novel_circ_004764
TAGTACTCGTCGTACGGTTT	ame_novel_circ_007768	CCTTAATAAATTAACATTAA	nce_novel_circ_001628	GCTGTAGCAAACCATAAAAG	ame_novel_circ_011642	TTCATATTGAAATGGATGAT	nce_novel_circ_007456
AAACATCGAATTCAAGAATC	ame_novel_circ_011237,ame_novel_circ_011238	AGTTAAAAAGGTTGCTATGG	nce_novel_circ_000414	AAGAGTCAATATTAATTAAG	ame_novel_circ_010261	ATGCTTTTTTGGTAAGAATG	nce_novel_circ_000206,nce_novel_circ_000214
ATACACAGTTTTAACGTAGT	ame_novel_circ_007620	TTTTAATGGCATGTGTGATT	nce_novel_circ_007041	TTACAAGAACGTGAAAACAG	ame_novel_circ_014853	CTGATGACCTTTTTCTTGTG	nce_novel_circ_004505
AGAGGACGCGCCATGTCTTT	ame_novel_circ_014780	CATCAAAGGATAGTGTAATT	nce_novel_circ_003327	CAACAAAGAAAGCGATACAT	ame_novel_circ_009840	AACAACAAGAGCTTGAGTAA	nce_novel_circ_001670
GAAATGGATGGATGGAGTTA	ame_novel_circ_010983	CTTCAAGAAGTTTTGAGAAA	nce_novel_circ_003022	TGGAACAAATAGCGACGTTG	ame_novel_circ_000746	TTTTGTCTTTAGTTCATCAG	nce_novel_circ_001736
GTAAGTCAAAATCTTGTCAG	ame_novel_circ_007563,ame_novel_circ_007565	ATTTTAATAAGTCAAGGACA	nce_novel_circ_006559	CAATAGACAGCCGACTACAG	ame_novel_circ_003769	TGGTATATCAACTAATTTAA	nce_novel_circ_003109,nce_novel_circ_003158
TTCGCCGAATTCTCCCGCGT	ame_novel_circ_009574	GTCTTACTGGTGTATCTCAA	nce_novel_circ_002124	AACAGTGAGCAGCGTGTCGT	ame_novel_circ_000543	TATATATATGGATTGCAAAA	nce_novel_circ_000351
GACCACCACCTGGTCATGGA	ame_novel_circ_005866	TTAAATAGCAAATTGGTGAT	nce_novel_circ_003687	TCTTACGGACTCTGAAGATT	ame_novel_circ_009264	TGTACACTTTACTGGTAATA	nce_novel_circ_002518
AGCCAAGAATCAGAGGAGCG	ame_novel_circ_000194	ACACCTATTGGAGAGCATAC	nce_novel_circ_005181	GCGGAAAAGGAACGATTGGA	ame_novel_circ_003097	CCCAATTCAGAAGAAGAAAA	nce_novel_circ_002723
ATCGACAGATGGGTGGCGAA	ame_novel_circ_008440,ame_novel_circ_008444,ame_novel_circ_008448	AATGCTAATTGACCAAATGT	nce_novel_circ_005772	CCAATTGGCGTCCACGCAAT	ame_novel_circ_007841	ATTCCTCTATCTAAAAATTG	nce_novel_circ_001440
TGACACCAATCAGCAGTCCT	ame_novel_circ_005288	CTACACTGTACCACCATTTA	nce_novel_circ_004325	GATCAACTTCTCTAAAAATA	ame_novel_circ_005665	AAATCTTCTTTTGGATTTAT	nce_novel_circ_007309,nce_novel_circ_007310,nce_novel_circ_007312
AACCGATCACCATCATCATA	ame_novel_circ_006249,ame_novel_circ_006250	CTTTCAATTTCAAACTTGAA	nce_novel_circ_000798	ATGGTCCCGATTATCTGATG	ame_novel_circ_010963	AAACAGTACGTTTATGGTCG	nce_novel_circ_005647
ATATAATCGGGCCATGCAGC	ame_novel_circ_010685	AATGAAACTGAGGCTGCATT	nce_novel_circ_000301	CACGAAAGACTTCATGGATG	ame_novel_circ_003842	TCTAAAATGGATGCAAATAG	nce_novel_circ_006790
ACAAGAGGCTGTAGACATGC	ame_novel_circ_004135	TTATATGAAACAAAAGCTCC	nce_novel_circ_002086	TCGCGTGGAAGCGAAGAATA	ame_novel_circ_014022	ATTTTCTTTTCTGTAATTAG	nce_novel_circ_002950
CACGTCCTACACCACCACGT	ame_novel_circ_001885,ame_novel_circ_001938	GGCGACGCATCTGAAAAAAA	nce_novel_circ_004854,nce_novel_circ_004855,nce_novel_circ_004856	TTTTAATTATTTCATTAAAT	ame_novel_circ_001192	ATCATTGCAGGGAATTATCC	nce_novel_circ_006639
GAACTTTTGATCCATATTCT	ame_novel_circ_010780	AGAAAAAATATAGCCCGTGC	nce_novel_circ_004477	TGAATCCGCACGCGGCCAAG	ame_novel_circ_010249	TATTATTTTATGGCCCTCCA	nce_novel_circ_004261
AACCCCTATGCCGGGCAAAG	ame_novel_circ_008064,ame_novel_circ_008279,ame_novel_circ_008300	TTTTGATAACAGATCTAGAT	nce_novel_circ_008180	AACCCCATTGCTGATCGTAC	ame_novel_circ_006130	AGATGTTATAGATGCATATT	nce_novel_circ_007774
GCTTTGATCCCTCGTGTACA	ame_novel_circ_008057	CAGGCCTTGCCTCAAGTTAT	nce_novel_circ_000658	CGCGATTCGAATTCTACTCG	ame_novel_circ_002973	TTTTAGGAGACAAGAGATTA	nce_novel_circ_002318
ATGAATTGAAGAAACTTCGT	ame_novel_circ_011534	TACATTCGTAGACAACTGTC	nce_novel_circ_004404	CTCACAGTGTTCACGTCGAT	ame_novel_circ_000729	GTCTGAAGTTCCTAATACTG	nce_novel_circ_002876
GGTCCGCCGCAACCCGGCCA	ame_novel_circ_006002,ame_novel_circ_006012	ATCTTAGCTCTGAAAATATT	nce_novel_circ_006032,nce_novel_circ_006033	GCGGGACGACAAGTTCAAAT	ame_novel_circ_007710	CATCTTCCGTAGGTAAGTTG	nce_novel_circ_007575
GACCGTCCCCAGATTTCAGC	ame_novel_circ_013887	GTTAGAGCACCAAAACTAGC	nce_novel_circ_006783	AGGAGAAGAAGAAATCTCAG	ame_novel_circ_006058	TCCCTTGTATTCCCACTACT	nce_novel_circ_000733
CTGTCCCACGTGCGCGCGTT	ame_novel_circ_012031	AAACTAAAGGTCAGAAAGAC	nce_novel_circ_007962	TGAATTATTTCAAAAAGAAA	ame_novel_circ_007533	TTTTTTGTAGTGTGCATAAT	nce_novel_circ_005953,nce_novel_circ_005955,nce_novel_circ_005975,nce_novel_circ_005980,nce_novel_circ_006036,nce_novel_circ_006038,nce_novel_circ_006041,nce_novel_circ_006045,nce_novel_circ_006047,nce_novel_circ_006063,nce_novel_circ_006065,nce_novel_circ_006068,nce_novel_circ_006073
GCTTGCTATCTAAAGGCTAT	ame_novel_circ_010831	TAAGAATAAGTTAATACCTG	nce_novel_circ_003615	GCCAATTACAGAATCATAAG	ame_novel_circ_013517,ame_novel_circ_013518	TCACTGAGATAAGCTTTAAA	nce_novel_circ_002918
GAAAAGATTAAGAAGAGTGT	ame_novel_circ_010984,ame_novel_circ_010985	CTTTTAAAACCAACAATAAA	nce_novel_circ_002081	GGTAAAATTGATGGTGAAAG	ame_novel_circ_011455	AATATTATATGGTGGTTCTG	nce_novel_circ_008408
AGCGCGGAGTGGATAGGCAA	ame_novel_circ_004785	CATTTTATTTATTACGGATC	nce_novel_circ_001895	CATCATCTCCGAAACCGAAA	ame_novel_circ_001964	ATCAGTAACTGGTATATAAG	nce_novel_circ_006270,nce_novel_circ_006308,nce_novel_circ_006310,nce_novel_circ_006313,nce_novel_circ_006316
ATAAGAAGCAGCAGCGCGAT	ame_novel_circ_005758	TACTATCCTTCGGTTTATGT	nce_novel_circ_008218,nce_novel_circ_008242	GACGGCTTGATGCAATTCGA	ame_novel_circ_011664	TTCTTTTACAAAAATATTTG	nce_novel_circ_003080
ATGTCACACCATCAGAGCAA	ame_novel_circ_005077,ame_novel_circ_005078	AAAACATTAATAACTGACCG	nce_novel_circ_007392	TGCAAGAAGGACTATTATCG	ame_novel_circ_011008	ACTTGTTTTATACATGCGAA	nce_novel_circ_003765
ATTATCGTGCTCGTTAATGG	ame_novel_circ_002709,ame_novel_circ_002710,ame_novel_circ_002711	ATAATAAATGGCAGTGGTTA	nce_novel_circ_005469	CAACGCCGGCCCAGCCAGAT	ame_novel_circ_007998,ame_novel_circ_008132,ame_novel_circ_008254,ame_novel_circ_008313,ame_novel_circ_008384,ame_novel_circ_008396	CCAACATCTTTTGAGGCAAG	nce_novel_circ_000817
GTGGCGAGAGGTTTCGGTTG	ame_novel_circ_008995	GTAATCGACATATTAAACTT	nce_novel_circ_003910	CTTGTTCCAGTTTTCGGTAA	ame_novel_circ_007424	TTTTAGTATTGTTAGCATAT	nce_novel_circ_002047
TTGCCCGGCATAGGGGTTGT	ame_novel_circ_008529,ame_novel_circ_008531,ame_novel_circ_008532	CAAAACATATATAAGTAATA	nce_novel_circ_002184	GTGTAAGCAGACTTGTGTAT	ame_novel_circ_013673	GTTTCGAAGGTGATGAAAAA	nce_novel_circ_006734
CTCCAAGATGATACGGATTA	ame_novel_circ_002787	GCAAGACAGAAAGTATATTG	nce_novel_circ_000940	AGCCACACTATAATTCACTG	ame_novel_circ_014253,ame_novel_circ_014254,ame_novel_circ_014255	GAATGGTTTTCATCTTTAAG	nce_novel_circ_002743
TGGAGGGGGAAGAGGAGGTT	ame_novel_circ_000326	TTTTGTCCTCCTGGCATATT	nce_novel_circ_001943	GAACCCCTCTGGCCCGCAGG	ame_novel_circ_012367	GTTAATCGTGCTAAAGAGTT	nce_novel_circ_007451
TTGGCGGCATGAATCGGCCG	ame_novel_circ_014560	ATTTTTTTATGTATAATTCT	nce_novel_circ_004228	TGACGCACGCGCTTGTTGTG	ame_novel_circ_006599,ame_novel_circ_006601,ame_novel_circ_006602,ame_novel_circ_006604	CATTATTACCAGTTTGTTGT	nce_novel_circ_002249
GCCAACACTGTCCTTTCTGG	ame_novel_circ_007250	AAGAACTTACCGAAGCGCAG	nce_novel_circ_001231	GAGCGACCAGGACATACCAG	ame_novel_circ_004135	AATGTAAAAGTACATTGTAG	nce_novel_circ_000576
CCTGTGGAAATGCAAACGGT	ame_novel_circ_009964	GTACAGAATGTTTAATAAGG	nce_novel_circ_006815	AGCTGAACTCCATAATTGGG	ame_novel_circ_006012	GTGTTTCTCCATAAATCTTT	nce_novel_circ_005857
GATAAAGAAAAAACTTCAGT	ame_novel_circ_009536	TGGAAAATAAGAGAAGTTAG	nce_novel_circ_000371	CTCCTCCTAGTTTAATGGCT	ame_novel_circ_000380	ACATGCAAAATGGGGATGTA	nce_novel_circ_001543
CAAATGCAACAAATCCGTAT	ame_novel_circ_010078	TATCGAGTCTTGCTACAGAA	nce_novel_circ_000608	TGCTTGGATACTTGTATCAG	ame_novel_circ_011486,ame_novel_circ_011487	TTAATAATATAGCTAATTAC	nce_novel_circ_008120
GTTTTCTATGATCTTGGTAC	ame_novel_circ_005043	CACAAGGAGAAGTAGAAAGA	nce_novel_circ_004273	GAGAAGACAGAGGAAAGATG	ame_novel_circ_005632,ame_novel_circ_005633	TGGGGTTAGAGATATTAATG	nce_novel_circ_007954
TGTTGGTTCGCGGACTGGGG	ame_novel_circ_012533	AACCAGAATAGAAACCCCAG	nce_novel_circ_007624	ATCAATAATTTCATATTCTT	ame_novel_circ_007492	AAGTTGTACGTCACCGTATA	nce_novel_circ_001545
GGGAAATTAATCTCAGTTTT	ame_novel_circ_010950	AAACGTTTCCGATATATTTG	nce_novel_circ_002087,nce_novel_circ_002096	GAAAATGATCGATGTCAGAG	ame_novel_circ_005615	AATGCTTAGTGTGTTTTCTA	nce_novel_circ_008366
GTTTCGATCCGAACAAAGTT	ame_novel_circ_014381	TTGCAACGAATGTTTTTGAT	nce_novel_circ_000330	TTGCCCGGCATAGGGGTTGT	ame_novel_circ_008308	ACTTAATATAACAGTAATAT	nce_novel_circ_000027
GTTTCAAGAAGATCCTTGGG	ame_novel_circ_011146	CAAAATACTTCCCCTTTTTT	nce_novel_circ_000783	TCTGCGGCTACCAGGTTAGC	ame_novel_circ_005971	TGAATTGGAAAGTAAAGATT	nce_novel_circ_001291
GTGCAGCAGCCAATCTACGC	ame_novel_circ_004040,ame_novel_circ_004041	ATCTTTGCTTTTCACATACC	nce_novel_circ_003761	AGATGCGCGGTAGCCAACTG	ame_novel_circ_013937	TTACAATGAAAGAAATAACA	nce_novel_circ_001955
ATTCCGTGACCCCTCTGGCT	ame_novel_circ_002368	ATGGCAGCAGAAAAAAAGGG	nce_novel_circ_004853	TATGCTCAACATGCACAGGT	ame_novel_circ_011696	TTTGCATGTTCGTGTAAGCT	nce_novel_circ_007383
ACAAACTTTAAAACTTGGTC	ame_novel_circ_001639	AAAAAAACCAAAAAATGAAG	nce_novel_circ_003570	GGATCTATTTGTTTCTACAC	ame_novel_circ_003647,ame_novel_circ_003648	AAATGATGGATAGTTGGGGT	nce_novel_circ_002245
GAACGCATCTGCGAAGGCGA	ame_novel_circ_012532	GAAAAAATGAAAGAAGATGA	nce_novel_circ_006691	CGTTCTGGATTTGTTGCAAG	ame_novel_circ_001480	ATCACTAAAAAGGTCTCTAA	nce_novel_circ_003140
GTGATTCGTTTGCCTCATTA	ame_novel_circ_006469	TTCTACTTCTTTATTTAAAA	nce_novel_circ_006939	AAAGTTGGGAAAGTTTGAAA	ame_novel_circ_000715	AAATATTGAAACTAAAGAAG	nce_novel_circ_000471
TTTCCTTTTTTCAACACATC	ame_novel_circ_005676	CAACCAATTCCAAAACATCT	nce_novel_circ_007376	CCCTAAATTAAACGAACTGT	ame_novel_circ_011051	AATATTATTTTTAAGGCCTG	nce_novel_circ_007699
CCGTGGCCGGAGCTACCAGA	ame_novel_circ_012467	TTTTCCAATCTACCAGAAAC	nce_novel_circ_000056	ACAGCCTCGCGTCCTCGAAC	ame_novel_circ_008191	TCCCCCTTACATCTCTTAAT	nce_novel_circ_002587
ACTACTAGTTCTGTGTGAAG	ame_novel_circ_000904	CAAGCGCATCCCCCGAATAT	nce_novel_circ_002818	GCCGCAACCCGTCCACAGCG	ame_novel_circ_004611	AGTAGATCCTAATTGTACAG	nce_novel_circ_007951
ATACGGACGGTAGAGTTTAC	ame_novel_circ_006968	TTTACTATCCTTCGGTTTAT	nce_novel_circ_008061	CAGGTCTTATAATGAATAAG	ame_novel_circ_001773	CAAGCAAAAATCCAGCAGAA	nce_novel_circ_001363
TCGCAATTTTTCGACTATAA	ame_novel_circ_009233,ame_novel_circ_009242	TTTATTAACTTCTATAGTAA	nce_novel_circ_000409	ATATAAATTGATCACACCAT	ame_novel_circ_005113	CCTTTTAGATTCAGTGATAA	nce_novel_circ_003544
ACGGCACTCTGGCAGATTTC	ame_novel_circ_008005	CAATGATAAAACACGTAAAG	nce_novel_circ_000569	AGTCAAGTGCAACGTAACAG	ame_novel_circ_007187	GTGTGGGAATGTGGCTGTTA	nce_novel_circ_003591
TTGCAATATTTTTTACACCA	ame_novel_circ_001180	TGAAAATGATGTGCAGTGGA	nce_novel_circ_002223	ATTTTGGCAGTGCTATAAAT	ame_novel_circ_005431	AAAAATATAAGGAAATATAA	nce_novel_circ_004896
ATCTTGATTTGAGAAAAATG	ame_novel_circ_010652,ame_novel_circ_010653,ame_novel_circ_010654,ame_novel_circ_010655	AAACCAAAAAGGCTAAATTT	nce_novel_circ_000154	TACGACAACTACGATAACCT	ame_novel_circ_001408	AATTTCCTTATCACAATATT	nce_novel_circ_007083
TTTGCGAGTGGTGGAAAAGA	ame_novel_circ_001020	ATACATTTTACAGCCCCACC	nce_novel_circ_003591	AAGAATACGAGATTATGAAG	ame_novel_circ_011612	CTTAAAATTAGAAATAAAAA	nce_novel_circ_002830
CAGCTTCCGTATGACTGGTC	ame_novel_circ_006140	TAGTGACTGATAATCCGTCA	nce_novel_circ_003628	TCACCCGAATCCAATACAAT	ame_novel_circ_007156	TGCGAAATTTCACTAATAAT	nce_novel_circ_006888
ATATATAGGATTGTAAAAGA	ame_novel_circ_003374	AAATGAATCTCATCGACCTT	nce_novel_circ_005485	AAAGTAGAACCAATGTGAAC	ame_novel_circ_005511	CTCAATGACGGGACGGATTT	nce_novel_circ_003377
CTTTGGCTACGCTTGCGGGG	ame_novel_circ_007348	TTCCTAAAACTTCTACTATT	nce_novel_circ_001569	CTGTTGAACAGGAAATTTTA	ame_novel_circ_013104	TCTTTGGGTCGAGCAGATAA	nce_novel_circ_002792
CCGAGAAAGGGATGCTGCTG	ame_novel_circ_004603,ame_novel_circ_004604	AATGTTATCAAAACTCGTAA	nce_novel_circ_000011	ATCTTCAAATAACATTGCCT	ame_novel_circ_007189	ACATTTTTACAGATTTAAAG	nce_novel_circ_002459
CCGGCCGGTTGCAACGCCGG	ame_novel_circ_008641	TTTAAGTTCAGTAAATAAAA	nce_novel_circ_006800	TCAAGTATATGAAGGTGAAC	ame_novel_circ_003308	TGATGTATTTGGGATAAGTA	nce_novel_circ_008339
TGCAAGTAAAAAGTTTCAGG	ame_novel_circ_014753	AGTCAAGAAAAAGAGAATAT	nce_novel_circ_004492	TGTACTACAATACGAGCTCC	ame_novel_circ_001182	AAAAGGCACTGGCTGAGATA	nce_novel_circ_006998
CATACCCGGTGACACCTCAT	ame_novel_circ_013109,ame_novel_circ_013110	CTATTGGAGCAATTTATTAT	nce_novel_circ_004157	GGGACATTTGGTATAAAGAG	ame_novel_circ_008828	AAATAGGAAATCTTGATGAT	nce_novel_circ_006724
CGACATGGGATATTTAAGGT	ame_novel_circ_005897	CAACTTAATGCAGATTTAAG	nce_novel_circ_004237	TCGTTGGAGCTAATTCAGGC	ame_novel_circ_004783	GATAGGCCTAGATGCTTTTA	nce_novel_circ_005880
GAAGTGGCTGAACACCCTTG	ame_novel_circ_012271,ame_novel_circ_012276	CTATGATCCATCAACTTTTA	nce_novel_circ_000779	ACAACGCAACATTGATAGGA	ame_novel_circ_009445	TATTTTTTATTCTTCATTAT	nce_novel_circ_002026
GCACCACCTCTACAGCAACA	ame_novel_circ_005248	CAAATTCGATGTATAAATTA	nce_novel_circ_007911	GTCCTCTCTGGATCCCTGGA	ame_novel_circ_008685,ame_novel_circ_008686,ame_novel_circ_008687	TTATATTCACCAATTTCTTC	nce_novel_circ_002066
TTTCGTTCCTCGTTCCATTG	ame_novel_circ_007815,ame_novel_circ_007888	TCTTTAAGTTCAGAATCAAA	nce_novel_circ_001192	TATTTCATTATATCAATAAA	ame_novel_circ_006763	CGATGAAGTGGTGGTAGAAG	nce_novel_circ_005863
ATGCCACCAGCTAATCAACA	ame_novel_circ_009018	TATCTTAGCAATGCATCCTC	nce_novel_circ_000950	CTGCATTAAACGTATTAACG	ame_novel_circ_005096	GTGATTTCTGTATTGAATAA	nce_novel_circ_001112
CACCCAATATGCATATATAT	ame_novel_circ_006285	CGAATAAATCTTTTGTAAAA	nce_novel_circ_005515	ACCGCTCTTTCCCTACTCTC	ame_novel_circ_001287	CTTAATCCTGCATCTAATAT	nce_novel_circ_003307
GCGGAACTGGTGGCACATTA	ame_novel_circ_001138	GCTTTCTGCACGAAATGGGG	nce_novel_circ_000182	CTTGGAAACTCCTCGGATAG	ame_novel_circ_007889	ATAATTTATTAATCTCATGT	nce_novel_circ_004294
GCGAATTAGGGGATTATGAT	ame_novel_circ_014593	ATGGGCACAGGAATTACATT	nce_novel_circ_001783,nce_novel_circ_001788	TTATCGTCAGCCTCCTACAT	ame_novel_circ_003261,ame_novel_circ_003262	CAATGTATAATTAAGCACGA	nce_novel_circ_001304,nce_novel_circ_001339
GCACATACTACTTTAGCAAT	ame_novel_circ_014459	ATATTAATGCCACACATTGA	nce_novel_circ_007605	TGTCACTGAAGAAATCAAAG	ame_novel_circ_000780	TGAGGATGTAGTGATTTTAG	nce_novel_circ_006795
GTCCAGGAGCATCGAGTCCA	ame_novel_circ_004406	GGGGAACAACTAATAATCTA	nce_novel_circ_006716	TGAACTAAAAGATAATTTGT	ame_novel_circ_013413	CTTGTGGACTAAGCCCATTT	nce_novel_circ_000503,nce_novel_circ_000504
AGAGAAAGACGACTCGCTGA	ame_novel_circ_004600	TTCCGGATTAAGTGATGTAG	nce_novel_circ_007808	AAGGCTAATGTACCTATCCT	ame_novel_circ_012224	TAATCCTTAGAAGACTTTAA	nce_novel_circ_000822
TTACGCTGCTTGTGTAAATT	ame_novel_circ_005654	CTTATACAAGTCATCAAAGT	nce_novel_circ_001144	CGTTGAATGACTGCTAACTG	ame_novel_circ_008827	AATATAGCCTATTATTGGAG	nce_novel_circ_004201
GAAGCTTTAAGACCAGATGA	ame_novel_circ_006271	ATGTAAATATGTATAATCCG	nce_novel_circ_003958,nce_novel_circ_004022,nce_novel_circ_004068,nce_novel_circ_004088,nce_novel_circ_004138	AGGCCTCGGCCAGGGTCAGC	ame_novel_circ_004446	GAGGAATGATTTATGCATCA	nce_novel_circ_003315
AAGATCCACGAAATTTTGAT	ame_novel_circ_011285	CTTTTTTTACAGATACAGAT	nce_novel_circ_001453	ATGGATAATAGTGGGGAAAG	ame_novel_circ_005762	AATATTTTTTTGTTACTTAG	nce_novel_circ_001031
GTCGATGATGCTGGAGTCGA	ame_novel_circ_004399,ame_novel_circ_004400	TTACTGGATACAATAAAATA	nce_novel_circ_001587	GTGTGGAGAATTTTTGGCAA	ame_novel_circ_012814	AAACTAGTCCTGTTGTAATT	nce_novel_circ_000080,nce_novel_circ_000081
TTTCATCATTCCGTGAATTC	ame_novel_circ_014088,ame_novel_circ_014090	GTAGTTATGGTACCTGCCAC	nce_novel_circ_001013	CGGCAGAAGACCTCCCAGAG	ame_novel_circ_012001	ACCAATATCCAGAAATAAAG	nce_novel_circ_002423
AACCTGATTGTGAGCCGAGG	ame_novel_circ_013930	AAAACTTAATTTTGGTATAG	nce_novel_circ_004337	ATTTGACCAACCAATATTTG	ame_novel_circ_003091	AACATTTATGTTTTCATTCA	nce_novel_circ_006420
ATCGGGGTGAAGGAGATCAC	ame_novel_circ_012839,ame_novel_circ_012840	TCAAATAGCTGTAAAATTTT	nce_novel_circ_005533	CTTTTTCGTTCAAACAGAAT	ame_novel_circ_014724	TGCCTTGTATGTGTATTTTA	nce_novel_circ_005566
AATTTCGAGTCGACACGATG	ame_novel_circ_013025	ATGAAGATGTTGCCAGGGAT	nce_novel_circ_004848	AAACAGTTTGTAACTTCAAC	ame_novel_circ_011219	TTTTGCGAGTAATGTACCTA	nce_novel_circ_005990,nce_novel_circ_006178
AGAAAACACCGAAGCCTCAA	ame_novel_circ_013021	TAAAAAGACTGAAGAAAATC	nce_novel_circ_000486	CTCTATAAATTACCAGCTAA	ame_novel_circ_001769	AGATTCACTAATTGGAACAC	nce_novel_circ_006290
TTCAGTTATTTGTAAATCGT	ame_novel_circ_011568	TATACTATAAATAACAATAC	nce_novel_circ_007644	ATTTTCGCTCTAAGTGTAAA	ame_novel_circ_002908	TACTATAAAATCTTCAATAA	nce_novel_circ_005596
AGACGGTTTCGTTCCATCCA	ame_novel_circ_006414	AGTCCTTAGATTGTAAATGC	nce_novel_circ_000358	GTAAAAATTCGCTTTGTAAA	ame_novel_circ_000516	CATTAATCCGTCACTTATAT	nce_novel_circ_004298
GCTCGCGTAATCGACAGACG	ame_novel_circ_006071,ame_novel_circ_006072,ame_novel_circ_006073	AAACGTTTGTTAAGTATTTT	nce_novel_circ_000422	AAAAAATACCATCAAAAATG	ame_novel_circ_009511	AGGAATGAATAATGAACTTA	nce_novel_circ_003530
CAAGTATCGTTGTTGGAACA	ame_novel_circ_011389	TTTATAAAAAATTACTTAAA	nce_novel_circ_006925	AACCCGAATATAAATTTCAA	ame_novel_circ_006167	AATAGCCGATATTTTTTTAT	nce_novel_circ_005546
GCACAACGATCTACCGTGGA	ame_novel_circ_002747	TTTGTTAATGACGTTGTTAG	nce_novel_circ_006259	AAGTAATTAAATCTTTCTTT	ame_novel_circ_007638	TGGTATTTTATGGTGTCTCG	nce_novel_circ_004384
CAATATCTATATCGCACCGC	ame_novel_circ_013515	ATACATCCATATGATATTGG	nce_novel_circ_005273	CTGTCCATTCTTACATTTTG	ame_novel_circ_005964	GAATCTTCATTTCCAAATAA	nce_novel_circ_003953
ACCCCGAGGGAGGACAGGGC	ame_novel_circ_010610,ame_novel_circ_010611	CTTTCGTGTTTGACTATTTA	nce_novel_circ_007852	ATCTTCCGAGAGACCCCAAA	ame_novel_circ_014423	ACCTCAGAGAGAGAGAACTA	nce_novel_circ_000442
ATATTCCAACTCATCAGGTA	ame_novel_circ_009828	CAAAAAAAGGCAAATAATGT	nce_novel_circ_006699,nce_novel_circ_006702	GCACCACATCAGCCACAACG	ame_novel_circ_003240,ame_novel_circ_003244	CAATATGCACTTGATGAATT	nce_novel_circ_000486
AAATACTTTCGACCACAGCA	ame_novel_circ_014282	TAAGCATTCCTGTGAAGCAT	nce_novel_circ_001898	TTTCAAATAAGAATACCAAG	ame_novel_circ_004797	TTCAAGTTTGAAATTGAAAG	nce_novel_circ_000799
AATCTCATTTAATATATATA	ame_novel_circ_005892	AGAAAAGCCAATAGAAAGTC	nce_novel_circ_001611	ACGCCATCCTGATGTCTCAG	ame_novel_circ_013527	AATCTTTTCACTACACCAGT	nce_novel_circ_007487
GAACAAAAATGCAAGCAAGC	ame_novel_circ_002212,ame_novel_circ_002215	AAAAATCATATTATCTTCTC	nce_novel_circ_008404	GTGGTACCAATTCCAAGGAT	ame_novel_circ_010339	CAAAATTATCTGGTCTAAAT	nce_novel_circ_004232,nce_novel_circ_004233
GAGGCGAATAAAGGAAAAGA	ame_novel_circ_001307	CATGACTTTTATATCCTTTG	nce_novel_circ_006627	TTAACTGTAAGGATGTCCAG	ame_novel_circ_004198	AAAAGATATAGGAAGAACAT	nce_novel_circ_007555,nce_novel_circ_007557,nce_novel_circ_007564,nce_novel_circ_007567
ACACTTGAACACGGAGCACA	ame_novel_circ_012332,ame_novel_circ_012333,ame_novel_circ_012334,ame_novel_circ_012335	CACATTCCCAGTATTATAGA	nce_novel_circ_003321	GGGCTTTTTGACCGGTACTT	ame_novel_circ_000595	ATAATATTTCGAAGTGTAAG	nce_novel_circ_005408
CTGGCTTTATTGCCGATGGC	ame_novel_circ_002461	TAACTAAGCTGTGGTCGATT	nce_novel_circ_002287,nce_novel_circ_002296,nce_novel_circ_002297,nce_novel_circ_002300	CTTTCGAAATTCTTTCTCAA	ame_novel_circ_012936	AAAAGTAGAAATAAATTTAT	nce_novel_circ_003213
CTTATTAAACTTAGTTCTAA	ame_novel_circ_008967	TTAAAACATAAAAGTTTTCA	nce_novel_circ_006268	AAGAAGGAAATGAACGGAAA	ame_novel_circ_010358	CTATTGGCTCCATTTTAAAT	nce_novel_circ_004484
CAACACCATCGACTCCAGCA	ame_novel_circ_004276,ame_novel_circ_004281,ame_novel_circ_004287	GACTATGTCCGGTAAGAACT	nce_novel_circ_001317	AACCGTCACGCTCAGGTTGT	ame_novel_circ_007019	ATTTACCGCATCTGCTTTAC	nce_novel_circ_008162,nce_novel_circ_008164
GACTAAAGATAATTTAGAAG	ame_novel_circ_005456	GAGATATAAAAATATTAGAA	nce_novel_circ_002942	ACACGCTCACGATACGAGAA	ame_novel_circ_003704,ame_novel_circ_003705,ame_novel_circ_003706,ame_novel_circ_003707	TTCTTTTGGATTTATTAAAA	nce_novel_circ_007304
CGATTTACAACCAGTCTACA	ame_novel_circ_008139,ame_novel_circ_008410	TAAAAAAATCTGTAGAGAAG	nce_novel_circ_002094	CCGATACCGGATGTCCCACG	ame_novel_circ_012467	CAAGTACTTTACACACTCTT	nce_novel_circ_006397,nce_novel_circ_006400
AAGAAACAGAAAAAAAAAAT	ame_novel_circ_005302	TATCAAAAGGAAAAGAAAGC	nce_novel_circ_002488	ATCTTCTTGCGCGGTGAACT	ame_novel_circ_001602	TAAAACCAGTGAAGAAAAGA	nce_novel_circ_000194
TGTGCTCCTTGACCTTGACC	ame_novel_circ_004783	ATAATAGGATTTTTATCACT	nce_novel_circ_001008	TTACAAGACCAGCTTGACGG	ame_novel_circ_013659	TTTGTTTATTTATTTTTGTG	nce_novel_circ_007373,nce_novel_circ_007379
CATATGATTGATTGGATCAC	ame_novel_circ_001365	CTTACAATTGAGGAATTTAG	nce_novel_circ_001228	TTAATTAAACACTATTGTAT	ame_novel_circ_007222,ame_novel_circ_007232,ame_novel_circ_007233,ame_novel_circ_007256,ame_novel_circ_007288,ame_novel_circ_007299,ame_novel_circ_007304,ame_novel_circ_007312	ATTTTGTTCTCGACCTGTCA	nce_novel_circ_005076
GATGGCATGCTACGAATGTA	ame_novel_circ_005469,ame_novel_circ_005470	AAAATTTTTATCAATGCCTA	nce_novel_circ_001847	AGAGGTTGTCGCCGAAGAGG	ame_novel_circ_001089,ame_novel_circ_001090,ame_novel_circ_001091	ATCAAGTTGTAGTGATTTAT	nce_novel_circ_001158,nce_novel_circ_001160,nce_novel_circ_001162,nce_novel_circ_001163
GTTTCTTGCATGGTTTCTTT	ame_novel_circ_001898,ame_novel_circ_001899,ame_novel_circ_001900,ame_novel_circ_001901,ame_novel_circ_001902	CAAATATAAGTTGTGTTTCA	nce_novel_circ_003334,nce_novel_circ_003335	CTTCCGCCACCTCGCCAAAT	ame_novel_circ_006090	GTTATCTTTCAAACAAGTTA	nce_novel_circ_004309
AAAAGGAAGCAAACGTTTTT	ame_novel_circ_014201	TATTAAATTATGGAACACCA	nce_novel_circ_004596	CAACGCATCGCTTCCAGACG	ame_novel_circ_001183	AAATTATATTGGATGGAGAG	nce_novel_circ_004621
GAACGTCAGGATTCACGGCC	ame_novel_circ_012857	TTTTGCAATCCATATATATA	nce_novel_circ_000355	CTGCGATCAGGCATATACAC	ame_novel_circ_000628,ame_novel_circ_000630,ame_novel_circ_000632,ame_novel_circ_000638,ame_novel_circ_000639	AAGACATGTACGACAAAGCA	nce_novel_circ_004492
GTTGAAGCTGAATTGGAAAT	ame_novel_circ_011917	AAAAAAAAATAAACCAAAAA	nce_novel_circ_000770	TCATGTATGCTGAAAGAGAT	ame_novel_circ_009253	CTTCTATACATGTCTAATTG	nce_novel_circ_003715
GGAGCCGAGCACGAATGTCT	ame_novel_circ_011400	ATTAAAAGAAGGTGTGGTAA	nce_novel_circ_000310	ATCTCTGATACCGAAGAAAG	ame_novel_circ_006399,ame_novel_circ_006400	CTATAAATGTACATAAAGAA	nce_novel_circ_002127
CAAATAACATTTACGGAGTG	ame_novel_circ_010902	TCTGATGCTTCATAAACAAT	nce_novel_circ_005260	CACGACAAAGATAAAGAATG	ame_novel_circ_006164	GTTGAAACTAGAGCAAACTT	nce_novel_circ_005026
ACGGAAGCAGGACGAGGTGA	ame_novel_circ_010232	TTTTACAAGGTTTATTCTGT	nce_novel_circ_004436	GTTTATGGCTCTTTCAATTG	ame_novel_circ_000428	AGCTGTAGATTCTTATAGAA	nce_novel_circ_005361
CACACAAATATACACACACA	ame_novel_circ_006274	GACATTATAAAAATATTTTG	nce_novel_circ_003304	AAAATTTCTGTTGATGGTGT	ame_novel_circ_008890	TTAAAATATTTACTTAAAAA	nce_novel_circ_003570
ATATTATGTTGTCTCAAATG	ame_novel_circ_005069	AAAATTCGTACATTCTGTCA	nce_novel_circ_005990	GTATACGGCAGCTCGGTAGG	ame_novel_circ_003029	CTTTTTGATTTTCCTGAACA	nce_novel_circ_006220
ACCAGGGACCCAGGGATGAA	ame_novel_circ_010704,ame_novel_circ_010705	TGTAATAGAATCTTCAACTG	nce_novel_circ_002980	GGAGACTCTTAATTACTTTA	ame_novel_circ_009261,ame_novel_circ_009262	AGAACCCAAAAATGAAGAAC	nce_novel_circ_006226
AGCCAGACAAGAAAGACATT	ame_novel_circ_001297	ACTAAAAGTCAACAAACACT	nce_novel_circ_007743	AAGAGGCAAACGTTTCAAAG	ame_novel_circ_011310	TAATTTACTTGAAGTTTCAG	nce_novel_circ_001856,nce_novel_circ_001857,nce_novel_circ_001858,nce_novel_circ_001866
ATATTCAAAGAAGTGATATT	ame_novel_circ_000962	AAATAACAGGTGTAATGGTT	nce_novel_circ_006097,nce_novel_circ_006205	GCCAAGAATCAGAGGAGCGA	ame_novel_circ_000255,ame_novel_circ_000256	GATTTGTAACTCAGCATCTA	nce_novel_circ_005338
CGACTATGTGCTTGGTATAC	ame_novel_circ_014045	AAATCATTTCAGCATCGCAT	nce_novel_circ_008276	CGCGAGGAGGTTGTCTCACG	ame_novel_circ_013149	ACAACTATATTATGAGTCGT	nce_novel_circ_004603
CATCCAGAACGTCAACACGT	ame_novel_circ_007761,ame_novel_circ_007823,ame_novel_circ_007977,ame_novel_circ_008009	CTTTTGTGTTCTGTCTTCTA	nce_novel_circ_001288,nce_novel_circ_001290	TCCATGCCTGTAAATAATAA	ame_novel_circ_011447	ATAACTGTCTTCTTGGGTTC	nce_novel_circ_003440,nce_novel_circ_003441,nce_novel_circ_003442
GCTCTCGTGTACCAAATCTA	ame_novel_circ_007866,ame_novel_circ_007869,ame_novel_circ_007871,ame_novel_circ_007873,ame_novel_circ_007874,ame_novel_circ_007877,ame_novel_circ_007878	ATAAAAAACCATTATCCGCC	nce_novel_circ_001065	GTATCGTAACTCTAACTGTA	ame_novel_circ_006571	AACGAAAGCTTTTGGCTACC	nce_novel_circ_007822
ACTATTTTCCGTGTTGCCGA	ame_novel_circ_005399	AAGAACTTTGCAATTCTTAT	nce_novel_circ_005953	CGTTTCGTGATCCTTGGAAT	ame_novel_circ_013741	GGATGGATGTGAGTGTTTTG	nce_novel_circ_004291
TTTCTTCCTGGTTTACAATA	ame_novel_circ_002026	AGAAAGAAGAATGTTTTGGC	nce_novel_circ_003062	GTCGTTGTGTCGTACATACC	ame_novel_circ_012920	TTTATGTAGCGACAATGTAT	nce_novel_circ_000063,nce_novel_circ_000064
GTCGGGAGGACGAGGACACG	ame_novel_circ_012477	ATAAGAAAGTTCATCTGCGG	nce_novel_circ_000327	ATAACGACAATATTAATATG	ame_novel_circ_005365,ame_novel_circ_005366	AGGAAATTACTATTCTATCA	nce_novel_circ_001209
GTACCATCGTCGTACAAATT	ame_novel_circ_006839	CCTAGACATAGAATACTAAA	nce_novel_circ_000092	AAAAGACGGGAAAAATGAAA	ame_novel_circ_009466	ATAAAAATTTCAAAGTAAAA	nce_novel_circ_006812
CTAAATTTGAGCAAACAGCC	ame_novel_circ_013120	TATGAAGATGAATATGGGCT	nce_novel_circ_003205	AACTTCCAGCTGGACTTCAA	ame_novel_circ_002981	AGCACAAGCTCGTAAACTTA	nce_novel_circ_003247
GTACCGCTTCCTGGAACTCT	ame_novel_circ_014246	TTAAAAAGACTAAAGGCAGA	nce_novel_circ_001991,nce_novel_circ_001997,nce_novel_circ_002022	TAGACAAAAGCTTCGATAAA	ame_novel_circ_006673	TATTAATGCATCAAAAAATG	nce_novel_circ_004878
GTTCGAGTGATCCATCGAGA	ame_novel_circ_013886	TTCCATCAGAATGTTTGTAA	nce_novel_circ_008074,nce_novel_circ_008075,nce_novel_circ_008077,nce_novel_circ_008078,nce_novel_circ_008079,nce_novel_circ_008081	ATAAAACCGTTTCAACTTCG	ame_novel_circ_007714	TTCGTCTGGTAAACAGCCGT	nce_novel_circ_003962
ATGGGGACGAGATCGGGATG	ame_novel_circ_008585	TAAGATCAATTGAAGGATTA	nce_novel_circ_007227	AAGAGACCGATGGTGACGAA	ame_novel_circ_001513	AACTATTTAAGGAAGATGGT	nce_novel_circ_000871
ATCCTCATTAATATTAGTTA	ame_novel_circ_012801	TAATCTAGCACCAGGTCTAA	nce_novel_circ_005242,nce_novel_circ_005243,nce_novel_circ_005246	GGAAGTTGAACAAGGATCTC	ame_novel_circ_013667	ATTATCTCTTAGTGTGAATT	nce_novel_circ_002602
GTGAGTAATCGAGCAACACT	ame_novel_circ_006095	CGAAATTACCCGATGGTCCT	nce_novel_circ_000757	GAATCCTACCTATACAATCG	ame_novel_circ_012283	ATTGGAATAGGATCTCCAAT	nce_novel_circ_002714
CATCCCTGGCAAGTGAGCAG	ame_novel_circ_010237,ame_novel_circ_010238	AAGTTTATGAAGCATTATCA	nce_novel_circ_002040	CATCCAGAACGTCAACACGT	ame_novel_circ_008169	TTTAGTCTTTTTAATTTTTT	nce_novel_circ_001990
ACCCTCATACGCCAGTTCCG	ame_novel_circ_002519,ame_novel_circ_002527	CATTATCAAAAGGAAAAGAA	nce_novel_circ_002487	TTGGTGTATCTGGTGAGCAA	ame_novel_circ_012949	CTGAAGTGCCAACTACACCT	nce_novel_circ_001927
ACGACGAAACAGAGCGATCC	ame_novel_circ_014315	AAATAACCGATATTGCTAGT	nce_novel_circ_006843	ACCTGTGCATCTATGTGCTT	ame_novel_circ_009458	TAATAAATTTTATTTTAGTA	nce_novel_circ_004172
TTGTTGTAGTAGTGGAGAGA	ame_novel_circ_001403,ame_novel_circ_001404	CAATCAAATCATCTTAAAAA	nce_novel_circ_002065	TTTTGGACAAGGAATTGGAG	ame_novel_circ_012667	ATCTAGCACCAGGTCTAATG	nce_novel_circ_005147
AAGGACGAGGTTTATTTGAA	ame_novel_circ_009704,ame_novel_circ_009705	TAATAATTTATTAATAAATT	nce_novel_circ_001322	ATGGGGACGAGATCGGGATG	ame_novel_circ_008225,ame_novel_circ_008353,ame_novel_circ_008431	TCCATGTACATTCTACCTGT	nce_novel_circ_007080
ATAAAACGTTTAAATAACTG	ame_novel_circ_012250	CTATTGTGCAATGTTTTAAA	nce_novel_circ_006743	CGTAGCTCTTCTCGAGGGAG	ame_novel_circ_005464	CCACTCAGACCTTCCCAAGG	nce_novel_circ_007861
AAACTGGAATCGGAATGCGC	ame_novel_circ_001378	TTTTAAAATGGCTAAAATGC	nce_novel_circ_004823	GTGTATGAGATAACTCAAAA	ame_novel_circ_006839	TAGAGGTTTTTCTAAAATAG	nce_novel_circ_002381
GGAGTTCAAAATTTACGTGC	ame_novel_circ_011533	TATAATCATATTCACTCTCA	nce_novel_circ_000261	TTATGAAATGGAGAACTCGA	ame_novel_circ_011808	CTGTTATCATGCGATTTGAA	nce_novel_circ_002008,nce_novel_circ_002009,nce_novel_circ_002010,nce_novel_circ_002012
CTAGCGGAAGGGGTATACAA	ame_novel_circ_011610	TTAAAAATTGGCCTTCCTGC	nce_novel_circ_005805	CGAAGACGACGAGGACGACT	ame_novel_circ_005283	TAATATTAACAATATGGATA	nce_novel_circ_003556
GTACCAAATCTATCCGAGGA	ame_novel_circ_007884,ame_novel_circ_007885,ame_novel_circ_007886	CATCTATCTCTTACAACCCT	nce_novel_circ_004160	GATGATGCTGGAGTCGATGG	ame_novel_circ_004318	TATTTGTTATAATTGTGGAA	nce_novel_circ_002033
TTTAAAGTCTCTAATTTAGA	ame_novel_circ_010565	AAGCTGCTCCTGTTCCTGGA	nce_novel_circ_000443	TCCTCAAGATTCTCCAAACG	ame_novel_circ_001018,ame_novel_circ_001024,ame_novel_circ_001035	CCAAAAGGCTACATAATGTT	nce_novel_circ_000824
CACCGCGGTGATGGCGCTGT	ame_novel_circ_003756	GAAGAGACGCAGATAGGTGG	nce_novel_circ_002273	AAACTCCAATTTGACAGTAA	ame_novel_circ_005652	TATAAATCTGGATTAATGTC	nce_novel_circ_006611
TTCATGCCCGATTAATTGAT	ame_novel_circ_005191	TTTCAATACAAGGTCTTCTT	nce_novel_circ_008327,nce_novel_circ_008328	GCCCGGCATAGGGGTTGTTT	ame_novel_circ_008237,ame_novel_circ_008251,ame_novel_circ_008301,ame_novel_circ_008320,ame_novel_circ_008328,ame_novel_circ_008340	TCTGATAAATATAAATGGAA	nce_novel_circ_003931
GATACGTATCAGAGACATCA	ame_novel_circ_013353	ACCTTGTCCACATGGTGTTT	nce_novel_circ_000805	GTTTAAACGCTGGTGTTACG	ame_novel_circ_007367,ame_novel_circ_007368	GAGTGGAAATAGCTTTAGTA	nce_novel_circ_001712
AACAGCCACGATCGGGAGAC	ame_novel_circ_013393,ame_novel_circ_013394,ame_novel_circ_013395	CATTTAACACTTCTTCCATA	nce_novel_circ_007494	ACGAGGAGAAAAGGATTAAA	ame_novel_circ_001535	TACTTATATCCCCGGTTCAG	nce_novel_circ_000622
TCCAAGAAATTTCGATCCGA	ame_novel_circ_006220	AAGAGTTTCCAAGGCCAATT	nce_novel_circ_006332	TGAAGTAGGATACTGTCAAG	ame_novel_circ_003542	ATAATAATTTCTGATTGTAT	nce_novel_circ_001390
GTGAACGGAAATGGCGTCCT	ame_novel_circ_004597	TCCTAGTATTTGTATATTTA	nce_novel_circ_007906	CAGAAGCGAAGAAACAGAAT	ame_novel_circ_005751	AAACACATTTTTCTTAGCAT	nce_novel_circ_004251
ATTCTAAAATGTATAGACCT	ame_novel_circ_014722	CAGACTGTTGGTGCCGATGA	nce_novel_circ_005330	AAATTCAAAAAATTTTATGG	ame_novel_circ_002024	ATTTATTAAAAAAATACTAG	nce_novel_circ_007295,nce_novel_circ_007297,nce_novel_circ_007298,nce_novel_circ_007299,nce_novel_circ_007300,nce_novel_circ_007301
ACTTACACGTGCCTGCACGT	ame_novel_circ_004471	AACCTAAAAAATTTGTGCTT	nce_novel_circ_004997	AAATTATTATGAAAATGAAG	ame_novel_circ_001849	TTTATTAAACAGTTGAATTA	nce_novel_circ_003583
GTTTTTATTTTGAGGAAAAG	ame_novel_circ_014461,ame_novel_circ_014462,ame_novel_circ_014463	ATACACAAGGAATATTAGTA	nce_novel_circ_007281	TGCCTCGACATCCCTCGGAA	ame_novel_circ_010962	TTTTGCATAACTACAGTATC	nce_novel_circ_007511
AACCAAGTAATAAATATCGA	ame_novel_circ_000991	ATAAATTCGTTTTTTACGTG	nce_novel_circ_007013	GACCAATGATGATATTTAGT	ame_novel_circ_001372	TAGTTACTGCTCTGAATAAG	nce_novel_circ_007462
CGAGTGTCATAAACAATTTC	ame_novel_circ_009977	CCTTCTCCCTCTGTTTTTAA	nce_novel_circ_000704	CACGCACTCCACACCGTACT	ame_novel_circ_013886	ATGGTTAGGTTAAGAAGAAC	nce_novel_circ_004852
GGGATCACGGCCCGGATGGA	ame_novel_circ_007932,ame_novel_circ_007935,ame_novel_circ_007937	TTATCTTACACTTCGAAATA	nce_novel_circ_005409	GATGATGATGATGATCGTTG	ame_novel_circ_010957	TTTTCACAGGCACAAAAACT	nce_novel_circ_007354
ATATCAAAGGGAACGAGCAC	ame_novel_circ_006582	CAAATCCAATCAAAAATGTT	nce_novel_circ_003449,nce_novel_circ_003456	AGGCGGGGTAAAGGAATTAG	ame_novel_circ_010718	CTTTTACAAAAATATTTGAT	nce_novel_circ_003033
ATTACGATCCTAAACAGGAA	ame_novel_circ_001547	GCCAAAAAAAGGACAGAATT	nce_novel_circ_002457	GATGTGCGTGAGCATGTTGT	ame_novel_circ_002154	ATCTACGCACTCTGATGTTG	nce_novel_circ_000738
GAAAGTGACGAGGCAGACGG	ame_novel_circ_010416	TTTATTAGATATTTTATATT	nce_novel_circ_008026	ATCGCAGCGCCACCACGAAT	ame_novel_circ_000383,ame_novel_circ_000385,ame_novel_circ_000388	TATTTTTTTAAAAACTCATG	nce_novel_circ_004809
GTTACGAAATTCCGGGACAC	ame_novel_circ_003426,ame_novel_circ_003427	TCAACAAGGTTACTAGCTAT	nce_novel_circ_006878	CCGCCGCGGAAGCACAATTT	ame_novel_circ_013466	ACACACAGAATGTCCTAGTC	nce_novel_circ_003755
GCCGCAATGCCACCCCCGCG	ame_novel_circ_009645	CTCGCAATGAAGATGTGGTG	nce_novel_circ_002944	CCCCCGTCATCTCCTGATAA	ame_novel_circ_009452	ATTATAATCATAATTAGAAC	nce_novel_circ_007161
TCTCTCGTCGTCCTCGGTGT	ame_novel_circ_008844,ame_novel_circ_008848,ame_novel_circ_008854	ATCCCGCCACTTTTTGGATA	nce_novel_circ_001610	TACTAGGCCACTTCAAGATG	ame_novel_circ_011863	TGATGATTGGGAGGTGTTTG	nce_novel_circ_005277
GATCTACAGATCATATATTA	ame_novel_circ_004177	TTCAATTAAAATTGTGCCAT	nce_novel_circ_000688	GGGCGAATTTTGCAACGAGC	ame_novel_circ_011005	TATAGCTGGATTTTTGGCAT	nce_novel_circ_001109
TTGCTTTGATCCGTGTGAAT	ame_novel_circ_002241	AAATACTCACTAGAAAGGGT	nce_novel_circ_005192	GACCGCAACATCAGCTTAAG	ame_novel_circ_001668,ame_novel_circ_001669,ame_novel_circ_001670	AGAACAATTAGAAAATGTTG	nce_novel_circ_000289
GTGACGGTGGCGGGAACGAG	ame_novel_circ_004817	TCAAGATAGAACCCAAGAAG	nce_novel_circ_003357	GATGCTCCTGGACTCGATGC	ame_novel_circ_004420	ACAATATCAAATATACACGT	nce_novel_circ_008142
TGTTTGTTGCGGTGTCGGTG	ame_novel_circ_013969	CATGATACAAGACTCGTTGA	nce_novel_circ_001425	ACGGCGATGAATGTGCACGT	ame_novel_circ_000956	AGGTAAAGATTCCAAATCAT	nce_novel_circ_003292
CAGACAGCTACCAGTATCAG	ame_novel_circ_000794,ame_novel_circ_000795	GTTATATGGAATATTACCGG	nce_novel_circ_001388	AACAGACTTCAGGGAGACGG	ame_novel_circ_000031	AGTGATAGAAATAATAAGTA	nce_novel_circ_006713
AATCGAGAAAGCGGTGATCG	ame_novel_circ_010423	AACTGTTTAAATTCAATCTT	nce_novel_circ_005732	GATGCATTTATCGCTTACAG	ame_novel_circ_010044,ame_novel_circ_010045	TGATCCGAATTTTTCTAGAA	nce_novel_circ_000243
ACTTTTTACAACAATGGGGA	ame_novel_circ_012461	TTATTAGATATTTTATATTG	nce_novel_circ_008027	CGACTGTAAAGAGGAAGGAG	ame_novel_circ_000042	CATTGCTTAATAATTCAAAA	nce_novel_circ_006456
AAACTGAAATATTCAGTAAG	ame_novel_circ_005050	AAAATAATGTTCAAGATACA	nce_novel_circ_004218	TGTTACGCAGAAATTGTTAA	ame_novel_circ_010837,ame_novel_circ_010839	TTCTTCAACTGGAACATCTA	nce_novel_circ_004825
AACGTGAGTTTTTTTTAACG	ame_novel_circ_000562	TTTAAGTACCATTTGTTCTA	nce_novel_circ_003000	TTCTGGACATTTAGGTTCTT	ame_novel_circ_001902	ACTTTTGAAACTTGTAAAAT	nce_novel_circ_004719
TAAACTTCGAAATATTTTTT	ame_novel_circ_011810,ame_novel_circ_011811	CTCAAATTACTCAGAATGGA	nce_novel_circ_006893	GCTACATTTGTAAAAGAAGT	ame_novel_circ_000864	AAAAAAAGTATATTATTTTG	nce_novel_circ_002426
CCGTTCCACGGTCCATCCTA	ame_novel_circ_006973	GAAGACACATGGGATTGGGT	nce_novel_circ_007056	CGTGGATTACTTCTGTGAAA	ame_novel_circ_013860	GCTACATAAACCGAAGGATA	nce_novel_circ_008050,nce_novel_circ_008056,nce_novel_circ_008103,nce_novel_circ_008135,nce_novel_circ_008163,nce_novel_circ_008238,nce_novel_circ_008258,nce_novel_circ_008272,nce_novel_circ_008310
AATTTGTCCTCCAACACCTT	ame_novel_circ_013973	CATAAACAATTACAATAAGA	nce_novel_circ_005263	ACGTCATTCCCGTCGCTGGG	ame_novel_circ_008921	ATGAAAAAATACAGACTAAA	nce_novel_circ_005591
ATTGGAGAGGAAAAACTATC	ame_novel_circ_009803	GGAAGACGCAATTTAGGTAT	nce_novel_circ_005135	TGGATAACTTTTTGAAGAAG	ame_novel_circ_004189	TATTTCGAAGTGTAAGATAA	nce_novel_circ_005410
CCATCCCGATCTCGTCCCCA	ame_novel_circ_008354	ATAATTTTTTTAACTGTTCC	nce_novel_circ_006537	TTTTCTTTTGTTGCAATAAA	ame_novel_circ_011490	ACTTAGTAGAATCTAGTCCT	nce_novel_circ_001002
GCGGATCTGCTTGGCCATTC	ame_novel_circ_007053,ame_novel_circ_007055	CATCGGATTTAATTGACATA	nce_novel_circ_006407	TAGCGTATACTCTATACATG	ame_novel_circ_013423	AAAGAGGCATTGCTTTTGTT	nce_novel_circ_002662
GTTGGTAGTAGTGTAAAGTT	ame_novel_circ_005508	ATTCAGAAATGGTACTTTTT	nce_novel_circ_005850	CAAGAACGAAGACAGGCAGT	ame_novel_circ_005247	TTTATTGGATCAGTCTATTT	nce_novel_circ_007588
AACGAGGAATCGGGGGAAAG	ame_novel_circ_004792,ame_novel_circ_004793,ame_novel_circ_004794	AAAACCCATACATAACTGTT	nce_novel_circ_003277	AACGAAAGAAATCTCTTCAC	ame_novel_circ_011354	AATTGAAGAATCTGGATTAT	nce_novel_circ_000812
TTTTCCCTTTGGTTTCTGGG	ame_novel_circ_001555	GTTACATACCACAGAATACA	nce_novel_circ_005582	TCAGAACAATCAAATCAAAT	ame_novel_circ_004917	AGTAATGAAAGAAAAATAGC	nce_novel_circ_004368
GTTCCTGAGCTATCTTCCTG	ame_novel_circ_013599	CATAAGCTTATATCCATAAT	nce_novel_circ_004760	ACCTCATGGTCCACCACATG	ame_novel_circ_005865,ame_novel_circ_005866,ame_novel_circ_005868	AAAATGCATTTTTTCCACAT	nce_novel_circ_004184
ATGCAACTGTAATCACAAGC	ame_novel_circ_007475,ame_novel_circ_007476	ATGACTTGTATAAGGAGGTT	nce_novel_circ_001205	CGAGATGCGTTAATCGCGTT	ame_novel_circ_001460	TAATAAAACTTTTATGTTAT	nce_novel_circ_007365
CCCCCTCTGGCCCGGTTCGC	ame_novel_circ_014609	AAAAAGGTGGTAAAAATCTT	nce_novel_circ_007532,nce_novel_circ_007534	CTCCCGAATCTCAGTGGAAG	ame_novel_circ_011772	AACAAAAAAATTGGTTTTTA	nce_novel_circ_001568
AAGTCGAGCTTCAATAAATT	ame_novel_circ_013784	TCTTTAGCTTTCTGTCCTAG	nce_novel_circ_007475	ATTACGAGAAACCGGAAGAG	ame_novel_circ_006577	TTTTCAGCCCATAAAATAAG	nce_novel_circ_003895
TGACAAAAGCAAACTGTGCA	ame_novel_circ_010779	CACATTCTTTACAATATAAT	nce_novel_circ_005795	CAGGCGCATGCGTTTTCGGG	ame_novel_circ_002659	TGATGGTACATGTTAACAAA	nce_novel_circ_002907
GCCAGCAAGGTCAGCAAGGC	ame_novel_circ_006408,ame_novel_circ_006410	TAGGATCAAGATTATTTATA	nce_novel_circ_005480,nce_novel_circ_005482	TTAACTGATAAAGCAACACT	ame_novel_circ_012393	AAAAATTATGAGACAGTTTT	nce_novel_circ_003601
TCATCGAGTCCAGGAACATC	ame_novel_circ_004421,ame_novel_circ_004426	CCTCGCATCAATCCAAGCCC	nce_novel_circ_007393	AAATATTATTTTGATTGCAG	ame_novel_circ_007541	GCCCTCTTTAGTAACTGTAG	nce_novel_circ_001841,nce_novel_circ_001843
AGAACGGAGACTCGGTAACC	ame_novel_circ_003765,ame_novel_circ_003776,ame_novel_circ_003777	CTATAGCAGGCATTGCCGTA	nce_novel_circ_005822	CCCATCAGTTACACGAAGAG	ame_novel_circ_004887	GGCATCTAATCCTTCCGATG	nce_novel_circ_001197
AGGCTATCTCGAAACGGGAG	ame_novel_circ_012422	TTTTTAAGATTATTTTTTAA	nce_novel_circ_005348	AGAAACTCATTGAACGACAG	ame_novel_circ_003957,ame_novel_circ_003959,ame_novel_circ_003962	TATGAATTATGAACATGGGG	nce_novel_circ_007410
CGAAGCGACGGACCGCCAAC	ame_novel_circ_013375	CATATTTTCGTACTACTTTA	nce_novel_circ_008316	TTCCAGCACGATTTGTAACC	ame_novel_circ_000268	CAGGAAAATACCCTATAAAG	nce_novel_circ_003866
TCATCGACTCCAGCACCATC	ame_novel_circ_004350	CTGACACTGTCAAACCATCT	nce_novel_circ_005365	ACGATCGACACCCTTTTCGT	ame_novel_circ_009312	AAAACGATTAGAAGCTAAAG	nce_novel_circ_005677
GTCAGTAACGAAGGAAGAGA	ame_novel_circ_001167	TAAAGCAGATGCGGTAAATA	nce_novel_circ_008166,nce_novel_circ_008169,nce_novel_circ_008170,nce_novel_circ_008172,nce_novel_circ_008174,nce_novel_circ_008176,nce_novel_circ_008179,nce_novel_circ_008183,nce_novel_circ_008184,nce_novel_circ_008186,nce_novel_circ_008190,nce_novel_circ_008192,nce_novel_circ_008194,nce_novel_circ_008196,nce_novel_circ_008198,nce_novel_circ_008199,nce_novel_circ_008201,nce_novel_circ_008203,nce…	GCCGAGGATGTCTTCGCAAG	ame_novel_circ_008986	TGTGATGTGCCTTTAGCATT	nce_novel_circ_004081
CAGCTCCGATGAAGAACGTA	ame_novel_circ_000568	AATGCAACCAGCTTTTAATT	nce_novel_circ_001531	CATAAGGCCGTCCCTTCTCG	ame_novel_circ_002975	GGAAATGTTAAGATTATCAA	nce_novel_circ_006325
GTAAGCGAAACGAAATTCCA	ame_novel_circ_000283	CAAAACAATCATAAGAAGCT	nce_novel_circ_006922	TGCTGTGGTCGAAAGTATTT	ame_novel_circ_014283	AGAAGGCTCGTTATAGTTAT	nce_novel_circ_001732
ATAACGATTAAACGAGCCGA	ame_novel_circ_009725	TAACGTACCATCTTCCTTAA	nce_novel_circ_000866	TATCAATTTGTAAATTTAAG	ame_novel_circ_014091	ATATTAAAAAGGGGTTAGAG	nce_novel_circ_003915
TAGCAGGACAACAACAGAAT	ame_novel_circ_008877	TAATTTACCACAATGTGAAA	nce_novel_circ_001803	CAAAATTCAGGATAAAGAAG	ame_novel_circ_005797,ame_novel_circ_005804,ame_novel_circ_005807	AGGTTTTGTATAAATGTTTT	nce_novel_circ_002932
AATGGAAAATTGTTATCGCT	ame_novel_circ_009184	CAATTGCACTTAACGACCAA	nce_novel_circ_002573	AGTCGTCAAGGAGTGAACAC	ame_novel_circ_005173	CGTTTTCACCCTTACTGTTT	nce_novel_circ_001161,nce_novel_circ_001175
ACGCTGAGCCAATTGTTGGG	ame_novel_circ_007906	TATTAATAAAAAAGAAAGTA	nce_novel_circ_006924	CCCACTAGCGTACCGTTGTA	ame_novel_circ_001373	CAGGATGGATATGCAACTAA	nce_novel_circ_005737,nce_novel_circ_005748,nce_novel_circ_005759,nce_novel_circ_005778
GCGAACGTGCCGAATGGGAG	ame_novel_circ_008468	AAAGAAGTGCACAGAGTGCA	nce_novel_circ_005325	TTGCACCTGAAATTTTGGAT	ame_novel_circ_010060	CATTCTTAGATATGCTAAGC	nce_novel_circ_005657
ATTCTCATTGTGAAGGTCGA	ame_novel_circ_006232	ATGATGAACCAGTTATCTTA	nce_novel_circ_002797	ACACTCAATACATTTAGAGC	ame_novel_circ_002246,ame_novel_circ_002250,ame_novel_circ_002267,ame_novel_circ_002268,ame_novel_circ_002270	CATAAGTATTGTCTATATTG	nce_novel_circ_004890
ATACATCATTGTAATCATTT	ame_novel_circ_000289	ATCTTTTTCTTGTATAAGAA	nce_novel_circ_001748,nce_novel_circ_001749	ATGCAGCATAGACCTTACTG	ame_novel_circ_000281	TTTATTAAAAAAATACTAGC	nce_novel_circ_007292,nce_novel_circ_007294
GTGTACACGCATTGTTTCAA	ame_novel_circ_013388	TAAACTTATAGTCAGACTTT	nce_novel_circ_006662	ATCCACTTTCGCTAGCTCTT	ame_novel_circ_006522	CTTTTTAGAGGATGCATTGC	nce_novel_circ_000952
GATATTCTGGTAAGTTAACA	ame_novel_circ_004994	TTCATTTTCTTGATTTTCTT	nce_novel_circ_007918	GAAAAAGAAGAAAAAGAAAC	ame_novel_circ_001295	AAAGGCTATCCAGATAAATA	nce_novel_circ_007718
AAATCACCGCTACTTTTTCT	ame_novel_circ_013860	CGGGTTGTGTGTTGATAATC	nce_novel_circ_006248,nce_novel_circ_006263,nce_novel_circ_006265,nce_novel_circ_006269,nce_novel_circ_006319,nce_novel_circ_006327,nce_novel_circ_006346,nce_novel_circ_006374,nce_novel_circ_006392,nce_novel_circ_006408	TCCTCTTCCGTCATCAATGG	ame_novel_circ_005781	ATATAAGGAAATATAATCAT	nce_novel_circ_004892
TCCCCAACAGATGCAGCAGC	ame_novel_circ_013354	GCGATGTTCTCTTTCGCATT	nce_novel_circ_006534	TACCATATCTACAATGGACA	ame_novel_circ_014405,ame_novel_circ_014408	GTACTCTCCATTAGGAAATT	nce_novel_circ_000627
AAAGAAATGATGGACAATGA	ame_novel_circ_010459	TTAAATGCGTCAATAATAAT	nce_novel_circ_007979	CCGACCGCAACCTACTTCTG	ame_novel_circ_006228	CGGTTATAACTAAAGATTAT	nce_novel_circ_002851
GAGCTGGTGAAATATTCGAC	ame_novel_circ_004927	GAAAACAACTTACCTACGGA	nce_novel_circ_007578	CGTGAATCTTCACATCAACG	ame_novel_circ_000790	CGCTTGGTGTTCTAATAATA	nce_novel_circ_008416
GCGCAAGCATGCAAGCCGAG	ame_novel_circ_013711,ame_novel_circ_013712	CTTTTTAGAGGATGCATTGC	nce_novel_circ_000934	CGGACAGCAGGATTTCCGGC	ame_novel_circ_007004	CCCCATGCCTGGACCCTTTG	nce_novel_circ_004449
AACCCTTCCATCGATCACGT	ame_novel_circ_008213,ame_novel_circ_008417,ame_novel_circ_008477,ame_novel_circ_008530,ame_novel_circ_008554,ame_novel_circ_008602	ATATTAATATTTTACTTGTT	nce_novel_circ_002467	TTAAGATATTTTTCTTCAAA	ame_novel_circ_013655	ATAAATTAAAAAACCCTTTA	nce_novel_circ_005475,nce_novel_circ_005489
TAATCTAAATGATAGCGGTG	ame_novel_circ_001351	TACCAGATATAGCAATTGAT	nce_novel_circ_002986	AATCAGAAACGGGCTAGACG	ame_novel_circ_010003	AGAGACTGCCCACAGTACAA	nce_novel_circ_006706
AAAATGGCATTAACGCCGGA	ame_novel_circ_005872	AATAGCTAATAAGGAAACTA	nce_novel_circ_001556	TGCTAACGTGTACAATCTAG	ame_novel_circ_003068	TTTTATCTACGCACTCTGAT	nce_novel_circ_000739
ACTCGGTGTACCGATGCACC	ame_novel_circ_011640,ame_novel_circ_011641	TTAGATTCAATTACTAATCT	nce_novel_circ_005230	ATTTACTCGGTGAGTTTTCG	ame_novel_circ_010452	GTTAAGAATAGCATTTTAAA	nce_novel_circ_000666
GAATTGGAGAGAAGTTATAC	ame_novel_circ_005103,ame_novel_circ_005104,ame_novel_circ_005105	TATTACGGGATTTTTTAATA	nce_novel_circ_006103	AGCGAGGAGAAGACCGAGGC	ame_novel_circ_003636	TTCTAGATCTGCGAATTTAA	nce_novel_circ_002398
CGACTAGCTGATTTGGCTAT	ame_novel_circ_011490	GAATGACAAGCCATTAAGAA	nce_novel_circ_000968	CCTACATAATTCTCGAACCG	ame_novel_circ_004663	ATTTTTATGTTTTATTTGGT	nce_novel_circ_004015
TTTCTTGCAGGATGCGCGCA	ame_novel_circ_001417	TACCATAGCTCTGAAGAATC	nce_novel_circ_007748	AGAGGGCGGAGGAGGGCAGC	ame_novel_circ_004459	GAAGCAGTAAAAATTACTAT	nce_novel_circ_000411
GATCGGCAAGATTACGAAGA	ame_novel_circ_014335,ame_novel_circ_014336	ATAAACGACTATTTTTAAGG	nce_novel_circ_000750	TTTGTTGGTGCCCTATACAG	ame_novel_circ_012721,ame_novel_circ_012722	TGAGAATTAAGGTAGAAAGA	nce_novel_circ_001040
ACGGAGTAGTAAAATTTGCG	ame_novel_circ_005429	TTTCCCCACAAGAATAAACC	nce_novel_circ_001853	AGTGGCCAGCAGCTTGGTTC	ame_novel_circ_007619	AGAATCAATTTTACAATTAG	nce_novel_circ_005905
ACAGACGTATAGATCGCGGC	ame_novel_circ_001595	TATACATTAGATTCCTTTCA	nce_novel_circ_005011	TATAAAAAAAAAAAAATGAG	ame_novel_circ_005055	TTTTTAAGTGCTTCCTTTCC	nce_novel_circ_001250
ATATTTATACAGCTACTTTG	ame_novel_circ_014777	AAGAAGCTGCTCCTGTTCCT	nce_novel_circ_000442	AAGATTGCGCTGAAGCATGG	ame_novel_circ_003887	CAGAAATATTTGTCATGTAT	nce_novel_circ_007099
CAGACGGAGCACGCTTTGAA	ame_novel_circ_006872	TTACTGAAAAAGTTAAAGTG	nce_novel_circ_003662	ATATATCTGGCACTCAAACT	ame_novel_circ_014786	TTAAAAAACCCTTTAAAAAT	nce_novel_circ_005491
ATGTCTGCTGGGTCACAAAT	ame_novel_circ_003869,ame_novel_circ_003870,ame_novel_circ_003871,ame_novel_circ_003872	GATACCACAAATGGAAAAAT	nce_novel_circ_005440	CGTGTATACGTGTGTATTCG	ame_novel_circ_013855	CAGATTCAAGTCCAGTTTGC	nce_novel_circ_002475
ACGTGTATGTAAGAGCGTGA	ame_novel_circ_007467	TCCCCCATAACTAATTCTCT	nce_novel_circ_004779	AAAAAAAAACCATTATATAG	ame_novel_circ_011923	AACTTCTTGCATATCCGAAT	nce_novel_circ_003498,nce_novel_circ_003499
GTGGAGACGATAAAGGCGCA	ame_novel_circ_004444	ATGTCTATTCTTTCAATATT	nce_novel_circ_007048	TCTGTTGAAGAGATTGGACG	ame_novel_circ_006852	AATAAGCACATAAGAAAAGA	nce_novel_circ_003289
GCCCAGATCGAAATAATCCC	ame_novel_circ_001070	CTTTGTAATATTATGATTCC	nce_novel_circ_002569	AATTTGATGTCAAATTCATT	ame_novel_circ_010347	GTGACTATGTAAGAAAATGT	nce_novel_circ_000383
AATATCAGAGAGGATTATCT	ame_novel_circ_012689	GAGCAGGTGTTAGTAGAGTA	nce_novel_circ_006766	AAAAGGAAGCAGATGAAATG	ame_novel_circ_001524	ATTTCTTACTATAGGTCTCC	nce_novel_circ_001833
TGTTCATCATGCCCACCGTG	ame_novel_circ_010438	ACATCGTTGGCAGCTAAAAG	nce_novel_circ_000626	CAAAGCAATGTCGTTAACGA	ame_novel_circ_002247	AATAAAAAAAGGTATATAAA	nce_novel_circ_007895
TTCCCGTGGAAGAATTGGAG	ame_novel_circ_001865	CACAAAAATAAATAAACAAA	nce_novel_circ_007374,nce_novel_circ_007378	GTTTAATACTACGAATTTAA	ame_novel_circ_012120	CCACAATATACTTTCTGTCT	nce_novel_circ_000937
ATGAAAAATTACTTAAAGCA	ame_novel_circ_014163	AGAAGAGTGTGTAAAGTACT	nce_novel_circ_006391,nce_novel_circ_006393	CAGCTCCATCTCCTCCCCGA	ame_novel_circ_006065,ame_novel_circ_006067	AGTGCTTTTTCTGTATCCAT	nce_novel_circ_008348
GATGGAGGACAGGTGGTTCA	ame_novel_circ_008599	ATATAAGGAGTCATTTAGAA	nce_novel_circ_002239	ACGAGATCGGCAGGTGGATG	ame_novel_circ_008807,ame_novel_circ_008808	TAGGAATAGATCAATGTATA	nce_novel_circ_001327
GCTCTCTGTCAAAAATTCCC	ame_novel_circ_014217	AAAAATTCTGCAAAGTCATA	nce_novel_circ_002133	CCACCGACAACGATACTCGG	ame_novel_circ_004872	TAGATTCCTTTAAGCCATAA	nce_novel_circ_003018
AATCACTTTCTCGTGATGAA	ame_novel_circ_010419	ATGCTAAAACCTTGTTTTCT	nce_novel_circ_003725	AGAATTACATCACCTTGTTG	ame_novel_circ_006960	AAAAATATCAAAAATGTACC	nce_novel_circ_003648
ATACCCAAGACCATTGACGA	ame_novel_circ_004207	TAATCGAAAAATCTACTTTT	nce_novel_circ_003817	ATAATGTCCGAATGGATAAT	ame_novel_circ_005057	AAGTCAAAACGCAAGATTTT	nce_novel_circ_007145
GTAAAGCGAGTTATTTTTTC	ame_novel_circ_002341	AAAAGAAACAATTAAAGAAA	nce_novel_circ_001784	CACCGTCGACCCCGACACAG	ame_novel_circ_004644,ame_novel_circ_004645	ATGTAGATTTTGCCGTATTT	nce_novel_circ_005577
AAGCAATAGTGTATGAAAAT	ame_novel_circ_013190	CAAAACTTCTCGATAAAACA	nce_novel_circ_005399,nce_novel_circ_005402,nce_novel_circ_005403,nce_novel_circ_005404,nce_novel_circ_005405,nce_novel_circ_005406,nce_novel_circ_005408,nce_novel_circ_005410,nce_novel_circ_005412,nce_novel_circ_005414	GCGAGGATCCCTGCGAGAAG	ame_novel_circ_002827	ATCTTGTTTATACGTTGGTA	nce_novel_circ_002167
AGGCTTCCGGGATCACGGTG	ame_novel_circ_001481	TTATAGTTTCTGGTGAACTA	nce_novel_circ_000297	CCGACAGCATTGCGATGAGG	ame_novel_circ_013683	TTAAAAAATTCTCTGCGGCA	nce_novel_circ_001656
GCACACCTTCATATAATGGT	ame_novel_circ_009159	TTAATGAAATGTTAAGTAAT	nce_novel_circ_003127,nce_novel_circ_003137,nce_novel_circ_003140,nce_novel_circ_003152,nce_novel_circ_003156	GGCGTCCATTAACGTGACAG	ame_novel_circ_001426,ame_novel_circ_001428	CATCAGGTATTTTTTTTAAT	nce_novel_circ_002822
AACAAAACTTGGCTACCCGT	ame_novel_circ_008726	CTTATATTTTCCATAAAATC	nce_novel_circ_001660	GTATGGGTCCGAAAAAACGT	ame_novel_circ_012731	GTCACCAATCTGATTGTAAT	nce_novel_circ_000631
ATGCTGATCTGAGCATGGGT	ame_novel_circ_014804	ATTGCAGCTTTTACAAGAAT	nce_novel_circ_006859	GAGCAACAACAACAACAACG	ame_novel_circ_009842	GTCTAAAGGAAATAGTATCA	nce_novel_circ_005526
GGATACGGTCGAGAGAGATT	ame_novel_circ_011745	GTAAGAGACGTTTTTCGACT	nce_novel_circ_008333	CTGGCCCACGAGACTGGTAG	ame_novel_circ_000657	AAAAGGAACTTTTACTCTTA	nce_novel_circ_001755
CTTCGTGTAGAATCCCAAGT	ame_novel_circ_002791	CAAATAATTTTTTATTAACT	nce_novel_circ_000069,nce_novel_circ_000070	TCATAGAGATACATTACAGA	ame_novel_circ_004753	AATCACCAATTTGCTATTTA	nce_novel_circ_003672
GATGTCCTACGAGAGCTGGG	ame_novel_circ_001674	TTAAAGAATTAGCAAACGTC	nce_novel_circ_003100	ATGGTTTCAGCAGAAATATG	ame_novel_circ_002093	ATAGGAAGAACATAAAAAAT	nce_novel_circ_007573
AATATCTCATTCTGAAAGCC	ame_novel_circ_001128	CATTTCCATCTCCAAAACTT	nce_novel_circ_001463	TCACTGCCTATAAATTAGAT	ame_novel_circ_013584	GTAAATCTAAACTACTGTTG	nce_novel_circ_007104
ATGAAATTATTAAGACAACG	ame_novel_circ_012735	CAGATGGCACATTTTCTAGT	nce_novel_circ_005679	CACAAGCGCGCCGTAGAGAG	ame_novel_circ_006648	ATCAAATATACACGTAGTTT	nce_novel_circ_008170
CCTCGTTCAACGCTCGCCAC	ame_novel_circ_002810	GTAAGTTCAGGCGCCATAGA	nce_novel_circ_007792	CCGAGGTTTACAAACGCAGA	ame_novel_circ_005103	TTCAACACTATTATCTGTAA	nce_novel_circ_006523
GTGCCTCGTCGTGTCGTCCC	ame_novel_circ_013725	AAAAAAGATCCACAATCTCA	nce_novel_circ_007362,nce_novel_circ_007363,nce_novel_circ_007364	TGTAATTTTCGTTGACGGGT	ame_novel_circ_008732,ame_novel_circ_008734	TTAAAGACATAATGAAAGAA	nce_novel_circ_000552
GAAACAGTATTACGATTCAA	ame_novel_circ_006911	TACTAATTCCTCTTTTGGTG	nce_novel_circ_005672	ACGGAAGAAGAAATTTATTG	ame_novel_circ_000708	AGTTCATATTCGTTAATTCC	nce_novel_circ_003616
CGGTGATATCGTGTCCTCGT	ame_novel_circ_002785	CAAAAATATATAATAAGGAC	nce_novel_circ_005497	ACAGTGTTGGCATACAAATC	ame_novel_circ_007236	TATGTACAATGGCATGACAG	nce_novel_circ_004438
ATTTTCAAGAGGTCCTAGTG	ame_novel_circ_000003,ame_novel_circ_000004	CAAATAACTAAACATTATAT	nce_novel_circ_002895	CAAGATCAACAGAAAATACT	ame_novel_circ_011025	TGCTTTTTCTAACTTTGTAT	nce_novel_circ_006928
GATATATCTTCAACTAACCA	ame_novel_circ_005773	CAATCTGGTGCAATATAAAA	nce_novel_circ_003497	CGTCCACGCCGAGCCCCGAG	ame_novel_circ_007653,ame_novel_circ_007654	GAAGTCTACTGCAGAAAAAG	nce_novel_circ_004498,nce_novel_circ_004527
ATACGATGGACGCGGTGCTC	ame_novel_circ_003134,ame_novel_circ_003136,ame_novel_circ_003137	TTCAAAAGATAATAAACCTG	nce_novel_circ_008359	CAAGCTAAAGCTATTAGTAG	ame_novel_circ_003406	CAAGTGTACAGATACGTTTT	nce_novel_circ_002422
GTGAAACGATGCGGTGATAC	ame_novel_circ_012412,ame_novel_circ_012413	AAGGGACGGGGAGGTGTATA	nce_novel_circ_005875	TGTGTGAATTACATTCTAAG	ame_novel_circ_005167	CAAAAATCCAGCAGAAGCAA	nce_novel_circ_001334,nce_novel_circ_001335,nce_novel_circ_001336
ATTCATATTCTCTTTCATAT	ame_novel_circ_000732	CAAGTAAATCTTTGTCGGTT	nce_novel_circ_001219,nce_novel_circ_001229	CACAGCAGCTGATCATTCTG	ame_novel_circ_003983,ame_novel_circ_003986	AGCAAGTCAACAGAAGAAAA	nce_novel_circ_002538
AATCCTTGTTATACGCACTA	ame_novel_circ_012409	TACAAATATTAGATTGTTGT	nce_novel_circ_001376	TTTTATAAGAGGGTGAAAAG	ame_novel_circ_000287	AGAATTAATCGAAAAATCGG	nce_novel_circ_002453
ATCGGCGAAGATCGAGAGCC	ame_novel_circ_010511,ame_novel_circ_010514	CAGTAACTAAATTTTTATAA	nce_novel_circ_005310	GTTGCTTCTTTTTTTGAACT	ame_novel_circ_014333	ATCGGGACAGGTCCCTTTTA	nce_novel_circ_007752
GTGAGGCCGAACGATTACTA	ame_novel_circ_008964	TTATAGATCATAATTGTTTT	nce_novel_circ_000662	AGTGTATTAGTATATACAAG	ame_novel_circ_005080	CGGATAATGGTTTTTTATAT	nce_novel_circ_001067
TTACCTACCATGTGCGTGCT	ame_novel_circ_002795	CTCTTTTTCGGCTATACTCA	nce_novel_circ_002811	TAGCTGGGAAGTAGCCACAG	ame_novel_circ_000003	GAAATACAAAGGTATTTTTG	nce_novel_circ_007112
GAGCGAAGTGCCCTTTGCAG	ame_novel_circ_013105	CAACAGTATCTTTTATAGAA	nce_novel_circ_001125	CCAGATAATGTGTTTCTTGT	ame_novel_circ_014873	AAGTTTAACTGGTTTATTTT	nce_novel_circ_000921
ATGGAGAACCTTGTTGTGAT	ame_novel_circ_011821,ame_novel_circ_011822	CTAGCAATGAAAAAAAGCAC	nce_novel_circ_001378	CCTCCCGCGTATATATGTAT	ame_novel_circ_002012	ATGCATAAATCATTCCTCCT	nce_novel_circ_003308
GTGGTACCATTTTAGGACCA	ame_novel_circ_010897,ame_novel_circ_010898	CAACATTTTTAAAATTTAAT	nce_novel_circ_007014	TTGGGAATCCGGCGTTGTAT	ame_novel_circ_000282	ATTTAAGTCAACAGTTCCAT	nce_novel_circ_000510
ACGCTCGTAGTACGCCCGAT	ame_novel_circ_003532	TTCAATTTTCACTTCTGCTA	nce_novel_circ_004264	AAATATAATGTACGACCATC	ame_novel_circ_012802	TCAAGTTGTAAGATACCTAA	nce_novel_circ_005145,nce_novel_circ_005146,nce_novel_circ_005148,nce_novel_circ_005150,nce_novel_circ_005152,nce_novel_circ_005154,nce_novel_circ_005155,nce_novel_circ_005158,nce_novel_circ_005159
TAGCGTTCCATTCGTCATCA	ame_novel_circ_013952	AAATGCACACAAATAAGCAA	nce_novel_circ_004610,nce_novel_circ_004612	TCAACCTAAATTTACGAAAA	ame_novel_circ_011682	GGCTTTCCATCTGCTGGATT	nce_novel_circ_002108
TGCAAGGACTGAACACACCT	ame_novel_circ_011462,ame_novel_circ_011463	AAGCATCAGATAATGGCATT	nce_novel_circ_005210	ACCAAATATACCAATTCGAC	ame_novel_circ_012500	GATGCGTGCTGCCCTGCATG	nce_novel_circ_002072
AGTGGAAGTGGTTGGAGCGC	ame_novel_circ_009424	TGGCTGATACTTCTATAGTA	nce_novel_circ_000611	TCACACCTCTTCCTTTTTTT	ame_novel_circ_014304	TGTTTTAGTGCCTCAAATTT	nce_novel_circ_001205
TGATCTTGATTCTAATCTTC	ame_novel_circ_005895	AACTAAATTAAAGAATGCTC	nce_novel_circ_006162,nce_novel_circ_006165,nce_novel_circ_006166	AATAACACTTTGACGATAAT	ame_novel_circ_004989	ATGATTCTGTTAAATCTAAA	nce_novel_circ_000409
GTTCGATCGCCGAACGCGAG	ame_novel_circ_004943	AAAGGCTTTGAATTAGAAGA	nce_novel_circ_005514	TCTCCACCGCTTCTTCCGGC	ame_novel_circ_013933	TGAGATCCACCACTTAAAAG	nce_novel_circ_004424
ACCAGATGCTGACTTATCAG	ame_novel_circ_003353	GAACAAGAGAGTAAGCCTCA	nce_novel_circ_002739	AGTATTGGGATTACGGTAAA	ame_novel_circ_010117	AAATATTATAAGGATTTTTA	nce_novel_circ_004162
GTCCAATTCTAACCCCCGTG	ame_novel_circ_011013	ATCTGCAGCTTCTCGGGTAT	nce_novel_circ_005943	CAATTACAACCATCTTTATT	ame_novel_circ_006801	CTACTATATCAATTTTTAAA	nce_novel_circ_004993
GGCACAGATCTTCCTCCGGC	ame_novel_circ_006034	ATGAAGCACATTCAATAGGT	nce_novel_circ_005296	ATTTGGCCATCGACGGTGTG	ame_novel_circ_002804	GTTGAAAGGAATCTAATGTA	nce_novel_circ_005132
CTATGTACAAACTGAGACAA	ame_novel_circ_010320,ame_novel_circ_010327	AATATTCTAGCTTCACTTCC	nce_novel_circ_005995	TTACGTAATAATTCTTATGC	ame_novel_circ_007463	TTATAACTGACAGTAATAAA	nce_novel_circ_000418
TATCAACGTGGGAGCGGTTA	ame_novel_circ_009283	TTAATTTTACAATCAAACAA	nce_novel_circ_004375	GACGGAAACAAGCCCATTTG	ame_novel_circ_011398	ATTATCAGGTTTGAATCCAG	nce_novel_circ_000473
GTGGATGGGATAGACGTCAA	ame_novel_circ_000481	GCAGACAATGTAAAGCCATG	nce_novel_circ_008161	GGAGCAGTAGGAAACGAAAA	ame_novel_circ_013863	ATTTTGATCTAAACTATATG	nce_novel_circ_002644
ATTCCGCCTCTGCATCCTAC	ame_novel_circ_007024	TAATAAATGCTCATCAACAT	nce_novel_circ_007455	AATTTTATAGTTATGGTCTG	ame_novel_circ_004819	GGTATTGTTACAAACTGGGG	nce_novel_circ_001679
CAGTGACAGTGTCAACGCAA	ame_novel_circ_014569,ame_novel_circ_014570,ame_novel_circ_014571	TTATCTTTTCGTGCAAGACC	nce_novel_circ_002985	TGGCATCATCTCCATTTACT	ame_novel_circ_001859	AATTATTATTGACGCATTTA	nce_novel_circ_007981
CTACTCGGAGTGTCAACGCG	ame_novel_circ_002883,ame_novel_circ_002884,ame_novel_circ_002885,ame_novel_circ_002886	ATCAAAAATTCTGCAAAGTC	nce_novel_circ_002142,nce_novel_circ_002153,nce_novel_circ_002155	CCGCTATTATTTCTTTTGTA	ame_novel_circ_011643	GCACGATCATTGCGAGGAAT	nce_novel_circ_001362
AGGCAATGTTATTTGAAGAT	ame_novel_circ_007255	AAACCCGTCTTGAAAAAATG	nce_novel_circ_000575	ACGGGCCGATTATATTTAGT	ame_novel_circ_002913	GTAAAAGATGCTTATTACAG	nce_novel_circ_007087,nce_novel_circ_007088,nce_novel_circ_007089
GTGTACTCATACTAATTGGA	ame_novel_circ_002146	AAGGAATCATATGATGATTA	nce_novel_circ_004433	GGGAAACATTCGACTTTACG	ame_novel_circ_002279	TCAGTTAGTCTACTTTGAGT	nce_novel_circ_000545
ATCAATTTAAAATTTATATT	ame_novel_circ_010989	ATATTATCTCAGTTGTAGGA	nce_novel_circ_004739	ACCGACGGAGATCCCGGCGG	ame_novel_circ_000257	CACACTACTCTTAATTATGT	nce_novel_circ_002759,nce_novel_circ_002761
ATAAATGTCAACTAAACACA	ame_novel_circ_003533	TAACCTCTTTTTCTACTTTT	nce_novel_circ_000020	TCGGCATCTCTGTCCAACAT	ame_novel_circ_011660	AGGACTTTTAATGATTAATA	nce_novel_circ_008121
GCGAAATAGCACTGTAATTG	ame_novel_circ_000812	ATGAAAATTTTTTATGTTCT	nce_novel_circ_007560	ACCGACTCGGCGTCGGTGGC	ame_novel_circ_011060	CACGCCTAGAGGTATCCCAG	nce_novel_circ_002768
GTAGGGACGAGTTGTCGCAG	ame_novel_circ_009140	AAACTGTGATCCAGATATAT	nce_novel_circ_006891	CCATGCAAGAAACCTTCCTA	ame_novel_circ_001896	TATCCAAAACTCAAGTAGAG	nce_novel_circ_003676
ATATACGATTGCAGCTGAAC	ame_novel_circ_006281,ame_novel_circ_006282,ame_novel_circ_006283	AAGAATGCTCTTCTTAAATT	nce_novel_circ_006180	CATCCGAGGAATCATGGATT	ame_novel_circ_013196	TTAAAAAGAAAAATGGGCTT	nce_novel_circ_000475
CCAGCAACACCAAAGAAAGC	ame_novel_circ_001077	GATTTGAAGAAGAGTTAAAA	nce_novel_circ_007417	ATCGTCCAAAAAATTATCGA	ame_novel_circ_000659	CTGTTTTTTAATATAGCTGG	nce_novel_circ_001167
ACGATGTATACTGACGGTCT	ame_novel_circ_010305,ame_novel_circ_010306	ACATTAATCCAGATTTATAT	nce_novel_circ_006612,nce_novel_circ_006613,nce_novel_circ_006614,nce_novel_circ_006615,nce_novel_circ_006617,nce_novel_circ_006618,nce_novel_circ_006620	ACTTATCGGCCACAATCCCG	ame_novel_circ_011531	AACTGACAAGGTAAAAAGGG	nce_novel_circ_001226
GACACGGCTAGGGGAGAGGA	ame_novel_circ_004818	CAGTTACAACATCAATATAG	nce_novel_circ_006946,nce_novel_circ_006954	CGAGTGAAAGGAATAATTAT	ame_novel_circ_009907	GATGGTACATGTTAACAAAG	nce_novel_circ_002915
CTGTACAACGTGACTGATAT	ame_novel_circ_002542	TTAGCACAACTAAAATATCA	nce_novel_circ_006551	GTTCACAATTACACAGATTT	ame_novel_circ_004095	TTTATAGCTTTCGGTAGAAG	nce_novel_circ_001319,nce_novel_circ_001320,nce_novel_circ_001322
CAATATCAAGTACCTCTAAT	ame_novel_circ_001356	TAGCGAGAACACAAAAAAAT	nce_novel_circ_002800	GCACTGCACATTCTCTTCAG	ame_novel_circ_014165	TATTTTTTACTGCGGCTTTT	nce_novel_circ_002828
GCATTGTTACCTTTCTTAAT	ame_novel_circ_000586	AAACATTCTGGATTTGTACA	nce_novel_circ_002309	ACAGAGGCACAGAAACAGCG	ame_novel_circ_009968,ame_novel_circ_009969,ame_novel_circ_009970	TTTACGTTGTATTGTAAAAT	nce_novel_circ_006702
CGAAAACTAATAGGTACACG	ame_novel_circ_010860	ATAAGAAGCGGATTTATAGC	nce_novel_circ_005356	TCGCTCCTGTCACTTGTCTG	ame_novel_circ_014044,ame_novel_circ_014047	AAAAACTTTCCTGGTTTATT	nce_novel_circ_002409
AGCCGAGGAGCGTATCCAAG	ame_novel_circ_006431	GAACGTATTGTTTTGCGTCA	nce_novel_circ_006474	CTCACCCCAAATATTAGTAG	ame_novel_circ_005513	TGGTATTGTTACAAACTGGG	nce_novel_circ_001678
AAGATTTCGAAATATTTTTT	ame_novel_circ_004788	GGGATTTGCAGTACCAAATA	nce_novel_circ_000955	CCGATATTACTAATCTGGGG	ame_novel_circ_013809	AGAAGGAAGTGAAGCTAGAA	nce_novel_circ_006033
GAGATAAATATAACCAATCA	ame_novel_circ_010640,ame_novel_circ_010641	GTATATGGATACTAGAAAAG	nce_novel_circ_007775	CAATTTTCGAATTGGATGAG	ame_novel_circ_012811	ACTTGGATTGATAGGAATAG	nce_novel_circ_001288
ACTATCTTCACCAGTTCGCG	ame_novel_circ_008125	CTTGAAGAAAAGATTAATAG	nce_novel_circ_003194	AGCCCAAGATGCAGAAATCG	ame_novel_circ_010664	ATAATCAAATACATACCTTG	nce_novel_circ_005892,nce_novel_circ_005918,nce_novel_circ_006009,nce_novel_circ_006055
GTTTATAAATTTAAATATTC	ame_novel_circ_014730,ame_novel_circ_014731	CAATTATCACTAAATTCGGA	nce_novel_circ_006553,nce_novel_circ_006555	AAAGAACAAGCAAGAACAAG	ame_novel_circ_009419	TAAGTCAACTGCAATTTCAT	nce_novel_circ_005982,nce_novel_circ_006061
GTGGCAGTGCTGGTTACCAA	ame_novel_circ_011203	TGATGAACTTGAAGAAGAAT	nce_novel_circ_003420	AAAAAATGATCCTTGCCGCG	ame_novel_circ_004439,ame_novel_circ_004440	ATTGAAATAAATGTGTTATA	nce_novel_circ_004683
ACGAGAACAAAGTGGCCTAC	ame_novel_circ_011128,ame_novel_circ_011133	CCAGTATCGAACTACCAACA	nce_novel_circ_007744	AACGGATTGGGCGCCTGTTA	ame_novel_circ_000610	GTGTAATCATGCCTTCTGAT	nce_novel_circ_000860
GTCATTTGGAAAAATTTACC	ame_novel_circ_008857	TTTAGGTATCTTACAACTTG	nce_novel_circ_005143	TTGTGGCTTTGTGACTTGAT	ame_novel_circ_012514	AAACAATTTAAGAGGAATAA	nce_novel_circ_000639,nce_novel_circ_000651,nce_novel_circ_000653,nce_novel_circ_000656
CTCGCATGGAGGAAGAAAAG	ame_novel_circ_013607	ATTTTCATCCTACAAAGCCG	nce_novel_circ_003951	ATGATATAATAAATGAATAA	ame_novel_circ_005383	AGATGGTCTAACTGATGGTG	nce_novel_circ_001540
ATATGGACGCGTGCAGAGCG	ame_novel_circ_003736	CAAATAGCATTTGTTGAAAA	nce_novel_circ_001632,nce_novel_circ_001647	CTCGGACAGCACCAACTGTT	ame_novel_circ_003412	TTAAAAGTTCAGGTAGTCCG	nce_novel_circ_005521
GATATCTAAGGTGTCGTTAC	ame_novel_circ_003209	TGTGACATTCTACTTTGCAC	nce_novel_circ_000600	GGTGCCGGGTAACTGAATAT	ame_novel_circ_003082	AATTATTATATCTAAAGTAG	nce_novel_circ_002930
AAGCGGGGAACGGCGCCGTG	ame_novel_circ_001250	CTATCTTACGATTTTCTTGT	nce_novel_circ_002389,nce_novel_circ_002391	CTTTTCAAACCTCTAAGCAA	ame_novel_circ_011272	AATCTTTTCGGGGCTTATAA	nce_novel_circ_003858
GACCAGCGACACTGGTGACA	ame_novel_circ_005213	CAAGTTTGTCAGCTGTATAA	nce_novel_circ_000178	AAGAACATCTCCTCAAAATG	ame_novel_circ_005539,ame_novel_circ_005540	TCCATAACTTCATGAATACT	nce_novel_circ_006550
TGACGGGTAGCCAAGTTTTG	ame_novel_circ_008196	CTGGTTTTTTTAACCCCTAT	nce_novel_circ_007017	GCTCATAAATAAACATGAAA	ame_novel_circ_000049	TCCTGCTATTTTTGGAGGTA	nce_novel_circ_002002
AACCAATGCAACGAAGATAG	ame_novel_circ_001564	CTTTTCCTTTCACTACTGAA	nce_novel_circ_003534	GGGCCCCACACCATAGACAT	ame_novel_circ_004619	ACAAGGGCTTGGTTAAAGAA	nce_novel_circ_006620
ATTCAAGTTGATATTAGAGT	ame_novel_circ_005911	ATAGAGAAACAGAAACAAAA	nce_novel_circ_007952	GATCACGAATCAGGAGATAG	ame_novel_circ_004817	ATTTATTTAGGTTTTACTTT	nce_novel_circ_003885
AATTTTATCAACGAGAACAA	ame_novel_circ_010971	AATATTTCAAAAAGAACAAA	nce_novel_circ_003585	TTACCAGAAATATACGACAG	ame_novel_circ_012609	CCAAAGTAATCTCCTAACAT	nce_novel_circ_000519
TTTGCAATCTACATCAAATG	ame_novel_circ_013742	ATTGGTTTGCAAAAAGTCTG	nce_novel_circ_000331	TTCAGACGGGTTGCACAGAG	ame_novel_circ_010497,ame_novel_circ_010500	ACATCTTCAGATTTACCTTT	nce_novel_circ_004518
TGATGAGAAAAAGAATCGCT	ame_novel_circ_009937	AAAAGCTTTGAGAAATCTCC	nce_novel_circ_007208	ATTAAATCCACCACTTTTAG	ame_novel_circ_003574	ACCCATATATCTGAGCTACT	nce_novel_circ_007405
ACTCCCTTCCCGTTCGTTCG	ame_novel_circ_002692	TAAGTCAACTGCAATTTCAT	nce_novel_circ_006134,nce_novel_circ_006137,nce_novel_circ_006139,nce_novel_circ_006141,nce_novel_circ_006144	TTTGCCGAAATTTCGCCAAG	ame_novel_circ_011006,ame_novel_circ_011007	ATTATTGGGTGGTTTTTTTA	nce_novel_circ_003889
GATCGTGTCCATGACCAACC	ame_novel_circ_012847	GTAGAAATATCAAAAGGAGA	nce_novel_circ_005381	AATTTATCAAGGATATCATC	ame_novel_circ_007356	ATGGTCTCTGGCGTATTATT	nce_novel_circ_003275
CGACCAGCCAACACCATCAC	ame_novel_circ_012534,ame_novel_circ_012540	CTATGAGGCAAAATCCTATT	nce_novel_circ_005284	ATTCAAGGCTTTCATAGCAG	ame_novel_circ_000997	ATAGTTATTATCATACTGAT	nce_novel_circ_007710
CCCTCGTGTATCAACCACCC	ame_novel_circ_012414	GTAAGGTAGAACATCATAGG	nce_novel_circ_004964,nce_novel_circ_004965,nce_novel_circ_004966	TCTGCAAGAAGTCGCTCCAG	ame_novel_circ_009640	GAGCATTCTTTAATTTAGTT	nce_novel_circ_006163,nce_novel_circ_006164,nce_novel_circ_006167
TTCCGCCCCATTTTGTCCGC	ame_novel_circ_001578	GCATCAGTCATAAACATAGT	nce_novel_circ_004789	TCATATGTCGCGCCCATCAG	ame_novel_circ_003054	CAGTTTCTCCTACACAAGCT	nce_novel_circ_001005
AATTGAACGTATCTTCAAAA	ame_novel_circ_005443	AAAGGAATCTAATGTATATT	nce_novel_circ_005202,nce_novel_circ_005204,nce_novel_circ_005206,nce_novel_circ_005209	ACGAAGGAGAATGCTAGATT	ame_novel_circ_001321	GCATTAAAAGTTTCAAACAT	nce_novel_circ_001718
ATTTGCGATGTTGCTCCAAG	ame_novel_circ_005432	CTCAAGGGTGCCATTATGCA	nce_novel_circ_007920	TTAATTGCAATTATTTCACG	ame_novel_circ_000988	AATAAAGTTCTTGGATCTAA	nce_novel_circ_004071,nce_novel_circ_004073,nce_novel_circ_004074
CATCTAGTTTTCTTGGCAAC	ame_novel_circ_013407	AAACACAAGGCCCGCTTCGA	nce_novel_circ_004396	GAAGAGGAGAGAAAAGAAAG	ame_novel_circ_002478	CTTTATATTCTAGTTCAAAT	nce_novel_circ_002416
AGGGAGGGGGTGCACGGGTT	ame_novel_circ_012866	CTATTAAATGCCATATAAAA	nce_novel_circ_002078	AACATTGCTCCACCATAAAA	ame_novel_circ_000785	GAAAAAGGAAAAGAAAAATG	nce_novel_circ_004523
CGATCACGATCGGAGTGAGG	ame_novel_circ_009588	ATGGAGATGCAGAACCGTAA	nce_novel_circ_001594,nce_novel_circ_001596	GTACTGGTGATTCAGAAGAA	ame_novel_circ_014856	GAAGTACTTGTATATAAAAG	nce_novel_circ_003879,nce_novel_circ_003880
CACATAGCCGACATAGGGGC	ame_novel_circ_007956	AAATTATCTTGCTTCAAGCT	nce_novel_circ_000387	CAAAGAACAATGTTGTTGGA	ame_novel_circ_014565	TTTGAAATGTCAGTCTAAAT	nce_novel_circ_002597
GTGACAACGCGTCGTTCAAA	ame_novel_circ_002399	ATCCGCCAGTTGATAAGATT	nce_novel_circ_001063	TCGCCGATTATCTGTCGAAG	ame_novel_circ_012836	GACTATTTTAAATAAAGGAT	nce_novel_circ_007668
ACGCTTACTCTATACCGCAC	ame_novel_circ_001340	TTAAAACATCATCGCTATTC	nce_novel_circ_005559	TTCAGTGCTGTCCATTGAAG	ame_novel_circ_010430	CAAGGAGATAATGCTATGGT	nce_novel_circ_000914
GACCACCACAAGGACCTCCA	ame_novel_circ_005868	GATGGCGGGTTTTGCGTGTA	nce_novel_circ_005877	ATGGAAGATGCCATCATGGA	ame_novel_circ_006154	TGTAAGTATCCGCATAATAC	nce_novel_circ_002707
GTCGTGTTGGGTGTCCGCAC	ame_novel_circ_009425	TTAGATTTTAGATTATCAGC	nce_novel_circ_002465	GTGCCACGAGCAGGACAGGC	ame_novel_circ_005576	TATATTATTACATATTTTAG	nce_novel_circ_005520
CTGCCAGTTATTTGTTGCAT	ame_novel_circ_012034	ATGAGCGATGACGATCTGAC	nce_novel_circ_004066	GCGCTGATCAAATATGTAAA	ame_novel_circ_005846	ATATTATAAGTATCGTTAAA	nce_novel_circ_007640
TTTTCTTCTTTTTCTTCTTC	ame_novel_circ_006778	CTATAATATTTGCATCTCTT	nce_novel_circ_007584	TTATCATCTGGAAGTGGAAG	ame_novel_circ_002139,ame_novel_circ_002140	ATGTTAGACAAGGACGGGAA	nce_novel_circ_003386
ATTGCTGGAAGAGATTCGCA	ame_novel_circ_001794	CAAAGATTTTGTAAGAACAA	nce_novel_circ_006311,nce_novel_circ_006322	GTAAACGTACCTTGTCGTTC	ame_novel_circ_007651	AAGGCACTGGCTGAGATATA	nce_novel_circ_006973
ATAATACGAGTGTCGGAGAC	ame_novel_circ_002563	AAATGGTATACACTGTATTC	nce_novel_circ_008324	AGTCTTGCTTTCCTTAAAAA	ame_novel_circ_007601	CGAAATATTTTTGAAGTTTT	nce_novel_circ_006289
CAGCTCCATTCAGAGTATAG	ame_novel_circ_001154,ame_novel_circ_001155	ATTTGTCACAGTGTGAAGCA	nce_novel_circ_008133,nce_novel_circ_008135	GATCACGATCAGGACCCTTG	ame_novel_circ_004655	TTTATATATAGGGTTTTTAG	nce_novel_circ_004469
ATGTCGGAGTTCCCAGTGGA	ame_novel_circ_003516,ame_novel_circ_003517,ame_novel_circ_003518	AAATATTTCCCATATAAATT	nce_novel_circ_004343	TATCTACGAGGACGATTATG	ame_novel_circ_003900	AGGATTTGTTTGTATTCATG	nce_novel_circ_005583
ACGTTGCCGTATCTCATGCA	ame_novel_circ_001715	AAATAAAAATACTTAATAGT	nce_novel_circ_007592	TAACTTTAATAGGAGAATCA	ame_novel_circ_011824	GATGTGGGTGTACTTGTTAT	nce_novel_circ_007096
TTCGCAACGGCTACTCGTGC	ame_novel_circ_010131,ame_novel_circ_010132,ame_novel_circ_010133	GCTAGTATTTTTTTAATAAA	nce_novel_circ_007293	CTTATTGTATGTAATGCTGA	ame_novel_circ_009453	TCGTTTTTCTATATGTCTTC	nce_novel_circ_002039
TATTCTTATAACCCTTTTCA	ame_novel_circ_005303	ATTTTTAGATTTAAGGAATA	nce_novel_circ_005352	ATTTAACTTATGATTATGAA	ame_novel_circ_014457	TAAAGCATGTAGTGTGATTA	nce_novel_circ_008361
GCGCGAGTTGGAAGTGGAAG	ame_novel_circ_002757	GTGGAGGAAATGGTGCAGCA	nce_novel_circ_006540,nce_novel_circ_006541	ATGGATGAAGGAACTGATTA	ame_novel_circ_001171	ATTTATATGTGTAGGTGGAT	nce_novel_circ_006700
GCTATAAAGGCGACCTGATC	ame_novel_circ_000327	CATCATAGCCTCTTACAACA	nce_novel_circ_003120	CAGGATGATCCTCACCGAGG	ame_novel_circ_008042	TTTCTCTTTCTGATTTTGAG	nce_novel_circ_000015
AGGAAGAGTGGAATTCGGAT	ame_novel_circ_008999,ame_novel_circ_009004	CTAACGGCGATATGTTGGTT	nce_novel_circ_004594	CACAACACCAGTCGCCCGAT	ame_novel_circ_002808	ACCTTTAGCTGCACTCATTC	nce_novel_circ_004516
GAAACCGGAAACGACACCTG	ame_novel_circ_013181	CAACAGTGACACAAATAAAT	nce_novel_circ_000064	AGGCACGTAAGGACCACACG	ame_novel_circ_002401	ATTCGATGTAAAAAACGATG	nce_novel_circ_002020
TGTATGCTTCCATCCCTGGA	ame_novel_circ_000685	CAAACAAAGACTTGAATCTT	nce_novel_circ_002387	GAGAAACTGTAAACGAGATT	ame_novel_circ_009900	AAGCTACAGCTTCATCAGGA	nce_novel_circ_000522,nce_novel_circ_000523
AAATAACTAATTGTCCTTAT	ame_novel_circ_010443	AACGTGTCAACTCTTTATGG	nce_novel_circ_005824	ACCAAGAAAAAAAAAAGACG	ame_novel_circ_008871	AGATTTCTCAAAGCTTTTTA	nce_novel_circ_007203
TTTGGACTTGGCTGGCCGTG	ame_novel_circ_007164	TAATGCTCAACTCCTTATTA	nce_novel_circ_000651	AGAGACCCTTCTCGCTCAAG	ame_novel_circ_002002	AAAAAATGTATCCTGTGTCT	nce_novel_circ_000730
AATCGTTTTTGAGTTATCTC	ame_novel_circ_006856	CATTGTCTCTTCAAATTTCT	nce_novel_circ_006425	TCACGGGGCCTCCAGAAATG	ame_novel_circ_003501	ACAATTTAAAGGAGATATTG	nce_novel_circ_002513
AAGAATTCGATCGATCGTGC	ame_novel_circ_006218	CATCCCATGTCAATACATAT	nce_novel_circ_000703	TGTACCAAAAAGATTTGTAC	ame_novel_circ_011233	CAGAGTCCTGATATCAGTCA	nce_novel_circ_007094
AAATCATTGGACAATTATAT	ame_novel_circ_004929	GGACATCCATTTAGATTACA	nce_novel_circ_008255	TTTCTCCGGCCACAAGCAGA	ame_novel_circ_006457	AATTTTACATTCCTTTAAAA	nce_novel_circ_000542
GAATTATTGGAACATCGAGA	ame_novel_circ_005939	AACAGAGGATGAAGTAGAAG	nce_novel_circ_003034	CGAAGACGAAAAACAAAAAG	ame_novel_circ_000526	CTGAATACAGAATGATGCTT	nce_novel_circ_007067
GGGCGTTGCAAATCACCGGA	ame_novel_circ_013276,ame_novel_circ_013277	TCTCGTAAGTCAACTGCAAT	nce_novel_circ_006125,nce_novel_circ_006126	TCTATCCGGCCTCGATGACT	ame_novel_circ_008615,ame_novel_circ_008681	TTAATAAAAAAATACTTTTA	nce_novel_circ_001038
CCTCGGAGCCGAACCTGCTC	ame_novel_circ_011250	AAGATAGAACCCAAGAAGAC	nce_novel_circ_003359	GAATGACAAGTAGTGAGATT	ame_novel_circ_000374	TTAAATGAAACTGTTCAGAT	nce_novel_circ_002481
ATGGCCTGGCGCTTCTTTAA	ame_novel_circ_004829	GATGATTCTGTCCGCCCATA	nce_novel_circ_000395	GTTTTATTTAATTTCGCTTA	ame_novel_circ_013198	TCCATTCGTGTTGAGTACTG	nce_novel_circ_000047
ACACGAAGGAGTACACGCCC	ame_novel_circ_002807	CAAAACCTAATTGTATTAAT	nce_novel_circ_008112	TCCAGGAGACAACGATACGG	ame_novel_circ_004742	ACCATAAATAACATTAGCAG	nce_novel_circ_007478
TATTAAATGTAATCTTTTCA	ame_novel_circ_009523	CAACCGACCATAAACGTACT	nce_novel_circ_005642,nce_novel_circ_005644	TGATTGTTCTGGAAAATATG	ame_novel_circ_014162	TAGTAATTATCGATAAAGTA	nce_novel_circ_006507
AAAAAGTGTAAGCTCGGTCG	ame_novel_circ_006260	TTTTTTTGGTGTCAGTCTCT	nce_novel_circ_002633	CACTCCTCTACACTCTCCAT	ame_novel_circ_003785	AATATAAAAATATACAAAAA	nce_novel_circ_005790
CCTAGGTGCGAGTCGAATCC	ame_novel_circ_002783,ame_novel_circ_002786	AGAAAGATCGCGTCTAATGA	nce_novel_circ_006770	TATCGTGAAGAAAGTGGCAG	ame_novel_circ_002540	TCACCCTTACTGTTTTTTAA	nce_novel_circ_001116
CCAGCTCGACAACACCTGCA	ame_novel_circ_002450	ATATCTTTCTGCTTCCTGCC	nce_novel_circ_005687	ACATATTGTGCCACGATCTC	ame_novel_circ_010950	AAATAATTTTTATGTTTTAT	nce_novel_circ_004031
GACTCCAGTTAAATATTTAT	ame_novel_circ_012980	GTAAAGAAGGTATACAACTA	nce_novel_circ_003964	ACAAATTCGAAAGCATTGAG	ame_novel_circ_000407	AATCTAATAGGGAGCAATAT	nce_novel_circ_008031
ACACGAAGCCAGAGACATCG	ame_novel_circ_002562,ame_novel_circ_002564,ame_novel_circ_002565	TACACGTATCCTTCAGTAGC	nce_novel_circ_000625,nce_novel_circ_000650	GAATATCGACAACTTCTTTG	ame_novel_circ_012696	TTAGAATTAAGACACAACAA	nce_novel_circ_007957
GTGTCCCCGAACCGGCGCTG	ame_novel_circ_005227	ATTTTTCTTTTTAAATTCAT	nce_novel_circ_000488	TAGTGGATTTGATAAATTCT	ame_novel_circ_011510	TAACGAACTGGTTTCTCTTG	nce_novel_circ_001754
AAGCATGTGGAAAATACTGT	ame_novel_circ_014439	ATGTAGGAAGGCTGGTGTAT	nce_novel_circ_005659	AATAAGGCGATTCTGGTAAC	ame_novel_circ_000137	AAAACAATTATCAATCTTTT	nce_novel_circ_007870
AACGCTACAACAATGCCATC	ame_novel_circ_004872	GTAAATACGGTGTTTAGGAA	nce_novel_circ_003505	TGAAAAAATATATGAAAATG	ame_novel_circ_014090	ATACAAAATTTTCCCAAATG	nce_novel_circ_002326
AATATGGAGAACCTGCAGAT	ame_novel_circ_012799	TTGCCAAAGAGTAGTCTGAA	nce_novel_circ_007860	TCTGTCGATCAGCTGTTTGA	ame_novel_circ_008427,ame_novel_circ_008429,ame_novel_circ_008430	ATTTATTAGAAGCTTTTAAA	nce_novel_circ_000811
ATCAAGTATTACAAGTCCGG	ame_novel_circ_008381,ame_novel_circ_008384	CATTAGGGTCAACCCACGCA	nce_novel_circ_006247	TAGATTTGGTACACGAGAGC	ame_novel_circ_007865,ame_novel_circ_007867,ame_novel_circ_007868,ame_novel_circ_007870,ame_novel_circ_007872,ame_novel_circ_007875,ame_novel_circ_007876	ATTTTTGATTGGATTTGTTA	nce_novel_circ_003426
ATCAATCAATCAAGGATGAC	ame_novel_circ_001319	ATATGGTATATAAGCTATTA	nce_novel_circ_006865	GCCGCTAATACCGCACAAAG	ame_novel_circ_007435	GAAACACAACTTATATTTGC	nce_novel_circ_003332
GTTCATTGGACTGACTATAG	ame_novel_circ_014085	CTAAGCAAGCAGCACAAACT	nce_novel_circ_004635,nce_novel_circ_004668,nce_novel_circ_004703	GTTTTTATTTGTTTATAGAT	ame_novel_circ_007662	CTTGTATGCCAGCAGATTTA	nce_novel_circ_008065
TCCGTTGCACCTCGAACTTG	ame_novel_circ_013984	CATGAATATTAATATTTGTC	nce_novel_circ_004423	CTGGAGACAGCTTCATTCTC	ame_novel_circ_012494	GTTTTCTTAGTGGGTGTTTT	nce_novel_circ_006286
AATGTCAGCTGTCCATTGAA	ame_novel_circ_013507,ame_novel_circ_013509	CGCAGATAAACAAGTGCAAT	nce_novel_circ_005588	TGTTGCAAGATTAACATTCG	ame_novel_circ_010198	GGTTCGGAGCCAGAGTCAAA	nce_novel_circ_001867
TGAAAGAGGACGAAGGTCGC	ame_novel_circ_003245,ame_novel_circ_003246,ame_novel_circ_003247	CTATTTAAGAATTTTCTAAC	nce_novel_circ_002837	CCGAGGTGGAAAAACCGATA	ame_novel_circ_010575	GCAAATGGCTGCAGCTTTAT	nce_novel_circ_005032
CAACAATTTCTTGTATTATG	ame_novel_circ_014031	GATAGTCTTTATTCGTTACA	nce_novel_circ_006476	GACAGGATCAACCCATATGT	ame_novel_circ_005713	GATGATAAATAAAACAAGAC	nce_novel_circ_002223
GGCAAACAGGGTAAAATGAA	ame_novel_circ_013773	CATTAGAAAACTCTATAAAT	nce_novel_circ_002200	CCGGTTTTGAGATCTTCGAT	ame_novel_circ_009299,ame_novel_circ_009300,ame_novel_circ_009301,ame_novel_circ_009302	CGGATTTTATCAACAGGCAT	nce_novel_circ_003942
GTTGCGGTAGCATCGCGCCA	ame_novel_circ_003825	ACAAACACTAACAAATCCAA	nce_novel_circ_003371	TGTCTTACGAGCTTAAGAAG	ame_novel_circ_004188	ATGATTTATATTCTAGTATT	nce_novel_circ_007407
TTAACATTTCTTGGATATCT	ame_novel_circ_011214	GTAGAAGTAGAGACGGAGGA	nce_novel_circ_008430	CTGATCCTACTAAAATTAAA	ame_novel_circ_001140	ATTAAGTCAAAATAAATATG	nce_novel_circ_001820
GTTCAAAGTCAAGTGCAACG	ame_novel_circ_007133	TTTTTCATGTTCAGCTGCAG	nce_novel_circ_000534	CCTGATTTGAGACAATGAGT	ame_novel_circ_013682	ATTCTTTAAGTACCACCGAA	nce_novel_circ_006991
TCAATGTGATCGAGGCTTTC	ame_novel_circ_000576	CAAATACAAAGAATGTAAAT	nce_novel_circ_000287	AACTAAATATAATGTACGAC	ame_novel_circ_012801	TAGTTCATCACTAATTATAG	nce_novel_circ_002386
GAGCGAACGGAATGCGCAGG	ame_novel_circ_014207	AAGCCTACTAATAATTTTAT	nce_novel_circ_003887	ATACAAGCAATCCCAAGATT	ame_novel_circ_009244	GCTGACAGGGAACTTAAAGA	nce_novel_circ_000606
GTGGAAAAATTGTTGATTAT	ame_novel_circ_001649	TAAAAAAAGCTTCTCCCGTC	nce_novel_circ_001489,nce_novel_circ_001490	GACAATGGATGGTCCAGACT	ame_novel_circ_007313	CACGCTTTGTAAAGTGTAAT	nce_novel_circ_004165
AAGCAACGACCGTACGTGCC	ame_novel_circ_005605	TTATAATCTTGTGCCCATAC	nce_novel_circ_007359	GAATACGGTGGTTCAGTGGA	ame_novel_circ_005345	ACATCTCCTGTATCTTTAAT	nce_novel_circ_002901
GTGGTGGTGGAGGTGGTTGA	ame_novel_circ_001761	ATTAGTCCCTTACCTAATTA	nce_novel_circ_001034	TGTTCCTGGACTCGATGATT	ame_novel_circ_004423	TATCTTGTATACTGAAGCAT	nce_novel_circ_006475
CTCATGTGCAAAATGGCGCC	ame_novel_circ_000056,ame_novel_circ_000057,ame_novel_circ_000058	AAAATATTTTATAAAGTTCA	nce_novel_circ_007572	TTCTTGCTCCTGTTAGGTTT	ame_novel_circ_014334	GAGGATGCATTGCTAAGATA	nce_novel_circ_000951
GTTTTATTGTGCAGATACTA	ame_novel_circ_002108	CTGCTTAATGGCGATATCTC	nce_novel_circ_004156	GTTCTACCCACCGTTACCGT	ame_novel_circ_013836	GAATTTGGAAGCTTACAGGG	nce_novel_circ_002333
CAATGGTTGCGTAGCGGACG	ame_novel_circ_013426	ATAAAGGTATGAATCTTGCA	nce_novel_circ_003103	CTCGTTTTGCTTTTTCTAAT	ame_novel_circ_009252	TTATATCCTTAGCTACAATA	nce_novel_circ_007759
GGAGCAGAGATTCTCCTCTG	ame_novel_circ_012387,ame_novel_circ_012388	TATTTTTGCTATTCCTTGTT	nce_novel_circ_006480	GACAGGATTCCCTCTTTCAA	ame_novel_circ_002136	ACAATATAACATTTAATTTA	nce_novel_circ_007518
ATTATCGATCGTGAATGAGA	ame_novel_circ_011836	CAAACTATTAAACGCAATCA	nce_novel_circ_004131,nce_novel_circ_004133,nce_novel_circ_004134,nce_novel_circ_004136	AAGATTTGGAGAACAAGATG	ame_novel_circ_001317	GTATTATTTAGCATAAAATA	nce_novel_circ_000782
GGAAGGGGTACTACCACCAT	ame_novel_circ_010234,ame_novel_circ_010235,ame_novel_circ_010236	AAATGTTAGATGAATATTTA	nce_novel_circ_001736	AGTTAATCAAATCTTAGCTG	ame_novel_circ_011426	TTAAAGAAAAGAGAATAGTG	nce_novel_circ_005421
TCTCCCGGAGATAATTGTCC	ame_novel_circ_009467	CTTATAGTTCAACTAAAAAA	nce_novel_circ_003451,nce_novel_circ_003452,nce_novel_circ_003455,nce_novel_circ_003457	ACTTAAATTGTACATATGTC	ame_novel_circ_008835	CTTAGTAAGTAAATTCTTAA	nce_novel_circ_000624
ATACCCCAATTTGAACGTGT	ame_novel_circ_010667	AACTTGGCCTGTTTATCATC	nce_novel_circ_000291	GAATATCTGAAAGAAAAATA	ame_novel_circ_002846	AACAGGCATTCATAGTGAAG	nce_novel_circ_002800
GTAGCATAATAAGCGCCAAC	ame_novel_circ_013904	GCAAATGGCTGCAGCTTTAT	nce_novel_circ_005098	CTTGCCCTGAAGTTATTCGA	ame_novel_circ_014153	GGCGAAGGAATGAAGTCTAC	nce_novel_circ_004504
GGTCTGTTAAAAACGAGGCT	ame_novel_circ_006045	TGACATATTTTAGCGCTTGT	nce_novel_circ_000717	CATGGTGGGATGCATTCAGG	ame_novel_circ_009093	TTTACTTAACAAAGATATTT	nce_novel_circ_002936
CCATCTTATTAACACCAACA	ame_novel_circ_005365	ATTTACACTAAATCGAATAA	nce_novel_circ_000385	CCGAGTCCAGCACCATCGAG	ame_novel_circ_004411	AAGAAAAAAATAATGAAAAG	nce_novel_circ_000416
ATGACGCAAAACCCGATCAG	ame_novel_circ_014264,ame_novel_circ_014269	TAATTCCTCTGGTTCTTCTT	nce_novel_circ_005695,nce_novel_circ_005717	CATCTCTATGGACCAAGGAA	ame_novel_circ_011978,ame_novel_circ_011980,ame_novel_circ_011981	AAAAGGCTATCCAGATAAAT	nce_novel_circ_007717
GACGCTGCCAAAACGCGGAC	ame_novel_circ_005827,ame_novel_circ_005829,ame_novel_circ_005835,ame_novel_circ_005838,ame_novel_circ_005841,ame_novel_circ_005845,ame_novel_circ_005847	CTATTAAACGCAATCACTGA	nce_novel_circ_004142	TATACTAACGCCTCAAACTC	ame_novel_circ_012045,ame_novel_circ_012046	ACTATTTAAGGAAGATGGTA	nce_novel_circ_000870
CAACTACTAATGCCACAGCA	ame_novel_circ_005790	TACTAGGACATACTCCTATA	nce_novel_circ_005390	TAGTAATTGTGATTCGAACG	ame_novel_circ_011096	ATTAAGCACGATCATTGCGA	nce_novel_circ_001309,nce_novel_circ_001345
CATAGTATAGCGCATAGGTG	ame_novel_circ_001039	AAAAAAGTAAAACCTAAATA	nce_novel_circ_003880	CTTGGCCCACCCGGCGAGAG	ame_novel_circ_012464,ame_novel_circ_012465	GATATTTTATTTCAACAAAA	nce_novel_circ_007343
CGTGCTGTCGATGCGAAGAG	ame_novel_circ_000578	ACACAAGGAAGAGGAAAAGG	nce_novel_circ_006774	AGAAACGAGAAAGATAGAAT	ame_novel_circ_011669	AAATTAAAAAACCCTTTAAA	nce_novel_circ_005490
AAGCAGCAGGGTAATCGCAT	ame_novel_circ_001086	AAATGGAAGTACAAAAATTA	nce_novel_circ_005855	TGGCCGTCAGCGACTTCGGG	ame_novel_circ_005015	GATGGTAAGAAAAGTAATGG	nce_novel_circ_004630
GTACAAACGCGAGGAGAAGC	ame_novel_circ_013446,ame_novel_circ_013460,ame_novel_circ_013461	TTTTATAAACTTGGCGTTTA	nce_novel_circ_004552,nce_novel_circ_004560	CAACTGGAATTCCGGCCTTG	ame_novel_circ_006264	AAGTAATCTAATATTATCAG	nce_novel_circ_000477,nce_novel_circ_000478
GTTGCCTCGGACGTTGAAAC	ame_novel_circ_009972,ame_novel_circ_009973	TTCGCCGATATCTTGAGAAC	nce_novel_circ_004515	GCTTCCACCCTCCAGAACAG	ame_novel_circ_000438	TCTTATAATTCATTGCCTTA	nce_novel_circ_006894
ATTCTTTTATCATTAACAGT	ame_novel_circ_005902	TAAAAATAAAAGTGTTTTTT	nce_novel_circ_004352	CCATATGTAAGCCGTATATG	ame_novel_circ_011109	ATGATGATAAAAAACTAAGA	nce_novel_circ_006681
ATTTTGCCACTGAATCTATC	ame_novel_circ_001217	GTACACATTCGTTATTTTTT	nce_novel_circ_007357	TTCGATCGAAGGTCGCTGAG	ame_novel_circ_003804	TTCTCTTTCACAAAATTTTG	nce_novel_circ_006194
AGACATCTTGACAAAGGGAG	ame_novel_circ_000889	TTAATTTCATTGGGTGCTAC	nce_novel_circ_005221	AATCCAAATTAAATTATTCT	ame_novel_circ_012121	GATCACAAGGTTTTAACAGC	nce_novel_circ_004474
AAGGGGCGACGAGATCGTGA	ame_novel_circ_008507,ame_novel_circ_008509	CTACAACACGCGAAAACGTA	nce_novel_circ_008368	TGCGGACGAAGCACAGGAGG	ame_novel_circ_010463	TGGTACTTTTATGGGAAATA	nce_novel_circ_004238
AAACCAACACAGTGAAGACT	ame_novel_circ_012757	AAGAAAAAAATAATGAAAAG	nce_novel_circ_000417	GCACTCTTGGGCGCCGTAAA	ame_novel_circ_010359	TTATCATTATGCGAAAAAAA	nce_novel_circ_002031
GACGAAACATGAACATCGAT	ame_novel_circ_001446	ATTGATCCTCCCAGCTTTTT	nce_novel_circ_003920	CGTCTTTTGTACTTGAGCTG	ame_novel_circ_003007	ACCTGGTGAAACCACTAATC	nce_novel_circ_001924
GAATCTCGTGCACAATCTGA	ame_novel_circ_001407	CAACTTACCTACGGAAGATG	nce_novel_circ_007576	AGTTCAGTCAATTTTTGCAC	ame_novel_circ_009061	GAGCACAAGCTCGTAAACTT	nce_novel_circ_003245
GCGGAGAAGATGATCGACCA	ame_novel_circ_013234	AAGTAGGTATTTCTGGAAGA	nce_novel_circ_006569	GACACACCGTTGCTCCTAAG	ame_novel_circ_005966,ame_novel_circ_005967	AGGTGTAAGATTCGATCTAA	nce_novel_circ_007781
GATGTACCTCCAAGCTTCCA	ame_novel_circ_012625,ame_novel_circ_012626	ATGTAGTCATATCTCAAGGC	nce_novel_circ_003708	TATAACTTGGATATTCTATT	ame_novel_circ_005770	GATTTAGCTCTTAATGTCAG	nce_novel_circ_001502
GATTTCGATCCCATGATCGC	ame_novel_circ_010533	AAAACATCCAAAAGTCAATA	nce_novel_circ_005927	GCCCTCGTCGTTCCAGCAAG	ame_novel_circ_012571	GTGAATCTTTGCCCTCATAG	nce_novel_circ_006279
CTTCGACGTCCGTGGTCGCC	ame_novel_circ_004809	ATTCTATTGGTAAAGAAGAC	nce_novel_circ_003300	GAGATATCAAAGGGAAAGAG	ame_novel_circ_007040	TTAATTTTGATGAAATTGCA	nce_novel_circ_006149
ATTTACAGCTTTAATTTCTG	ame_novel_circ_003348	AATCCGGTAACATCAAGTAA	nce_novel_circ_001851	GGGAAAAATATGCGCTCAAG	ame_novel_circ_002472	ATAGTACCTGAACCGGGGAT	nce_novel_circ_000597
TTTTTTCTCATTTTTTTAAC	ame_novel_circ_002963	CATGAATACTTGTTAATTCT	nce_novel_circ_001711	TGTATGATAATGTAATGAAT	ame_novel_circ_009678	AAGGATTAGATGCCAAAAAT	nce_novel_circ_001201,nce_novel_circ_001202
GATGAAGAGGAAGAAATCAA	ame_novel_circ_010428	CTATTATATCCATGCAAATG	nce_novel_circ_007024	TCCAGCGCGCAGAGGGAGAG	ame_novel_circ_004143	AAAGCCAGCTGCTTAGATTT	nce_novel_circ_003471
TAATTTGTGTCATCTTTTCA	ame_novel_circ_007068,ame_novel_circ_007086	GTGTAGTAATACTTAGTGGG	nce_novel_circ_004474	ACCATATCAAGAATTCGCAG	ame_novel_circ_007488	ATATTAAATCATTTCTTATT	nce_novel_circ_006758,nce_novel_circ_006759
CTAATCTTCGCAGAAGTATT	ame_novel_circ_005896	CTGAAAACAGTATTATCGAT	nce_novel_circ_007728	TGCTCGAATATCAAAGATAG	ame_novel_circ_011326,ame_novel_circ_011327	TTGGCCTTGGAAACTCTTTT	nce_novel_circ_006322,nce_novel_circ_006324,nce_novel_circ_006326,nce_novel_circ_006327
CCATAACGATCGGTCGCCTA	ame_novel_circ_005221	GTGATAGGAATTGATGTAAA	nce_novel_circ_003516	AAAATGTAGAAACAAATGAA	ame_novel_circ_012977,ame_novel_circ_012978	GAACTAGATGTAGATATTTG	nce_novel_circ_008012,nce_novel_circ_008013,nce_novel_circ_008016,nce_novel_circ_008018,nce_novel_circ_008021,nce_novel_circ_008023,nce_novel_circ_008028,nce_novel_circ_008029,nce_novel_circ_008037,nce_novel_circ_008038
ACGTATGTCTATGGTGTGGG	ame_novel_circ_004620	CGATGAAGATGAATCATCTT	nce_novel_circ_005038	AGCAAGCTCTTGTACAACAG	ame_novel_circ_014291	ATATACCCGCCCAAAATGGT	nce_novel_circ_001239
CAAACCACTAGAGCCAATTA	ame_novel_circ_003936	GACATCCATTTAGATTACAG	nce_novel_circ_008256,nce_novel_circ_008258,nce_novel_circ_008259	ATCATCAGCAGCCCGCTGTC	ame_novel_circ_009914	GATTACAGAATTTAAAGAAA	nce_novel_circ_005581
GCCAGTACTTCGAACGCGTA	ame_novel_circ_010296,ame_novel_circ_010297,ame_novel_circ_010302	CTTGGTTCAATATTTTTATG	nce_novel_circ_006935	TTCTTCTACAGTTTCTTCTG	ame_novel_circ_005787	CGTGTGTATTAACGTCTGAT	nce_novel_circ_004792,nce_novel_circ_004794,nce_novel_circ_004796,nce_novel_circ_004801,nce_novel_circ_004803
TAAGCGTACAGTTGTTGTTG	ame_novel_circ_011621	CATAACCTGTTTATGATATA	nce_novel_circ_005770	CATTCTTCGTCCACGGCGAG	ame_novel_circ_012723,ame_novel_circ_012724	ATGTGTAGCTGTAGCTCTTA	nce_novel_circ_003116
ATGACAATGTAATAGTGAAT	ame_novel_circ_011310	TAGATAAGAGTTTTATATTG	nce_novel_circ_003496	TTAGATCCTATATGAATCAA	ame_novel_circ_004631	AATTACAAGAAAATCGTAAG	nce_novel_circ_002394
GCATACCAGAAGGCGGTGAG	ame_novel_circ_011087	CTAAATGTGGATAATGATTG	nce_novel_circ_005383	ACAGTTACTTCAATCTTTTC	ame_novel_circ_006742	CACTTTTGTTGCAGCTTTAG	nce_novel_circ_007883,nce_novel_circ_007884
GGTAAATGGCACTTGGGATT	ame_novel_circ_002805	ATTGGGGGCATTAGCTCCTG	nce_novel_circ_007751	AGAACGCGAATACGGAGGAA	ame_novel_circ_012043	ACTTATGGATTTGGGAATAT	nce_novel_circ_003775,nce_novel_circ_003797
TGCCTCGTGCTGTAGACCAA	ame_novel_circ_010387	ATTATAAGACAATCGTTTTG	nce_novel_circ_007643	CCTGGTGGAAAGATACGAAG	ame_novel_circ_013305	TTTAAGCCTCCTAAGATTTT	nce_novel_circ_003004
TTTACCAGAAATGAAATAAC	ame_novel_circ_000918	GTTCCATTTTCAGGTGGTCT	nce_novel_circ_003446	CATGTCGCGATTACTTGTCT	ame_novel_circ_002511	TATTCTTCTTTTTGAGTGAG	nce_novel_circ_003221
CAAATAGTGTATTTTACAAT	ame_novel_circ_005094	ATAAAAAGCAGGAAAATTTA	nce_novel_circ_002954	ATCGATTCGCGCAACTTGTT	ame_novel_circ_006116	ACCAGGATGTCCGCTATTTG	nce_novel_circ_004819
TATATGGATATCGGGGAAGA	ame_novel_circ_000963	ATACTTTAATAACAGATTTG	nce_novel_circ_004929,nce_novel_circ_004931,nce_novel_circ_004935,nce_novel_circ_004936	TCTAGCAATGTCCTCGGATG	ame_novel_circ_013399	AACTTAAATGCTAAAAAGAA	nce_novel_circ_001098
GTATGACCGTGACTGACATA	ame_novel_circ_012880	TAAAACACCATTTTCTTACT	nce_novel_circ_000421	CGCCGCGCCACAGCCATACG	ame_novel_circ_001641	ACATTTATCTGCAGAAAAAG	nce_novel_circ_002411
GTACTGGTGCAGCTGGCGCT	ame_novel_circ_011069	TATTAAGATAGTAACTAAAT	nce_novel_circ_002368	CTACCAGTTCTCCTATGTAC	ame_novel_circ_000214	TTCATTCTATGGGTTGTTAA	nce_novel_circ_004167
GGCGGGGAGTGGTGCTGGAC	ame_novel_circ_002522,ame_novel_circ_002524,ame_novel_circ_002526,ame_novel_circ_002530,ame_novel_circ_002533,ame_novel_circ_002535,ame_novel_circ_002536	AGTTGGCAGCCTAATATACG	nce_novel_circ_007707	GATTCTTGGCTCTACCAGTT	ame_novel_circ_000120	ATAATCAGACTTTTTAATAT	nce_novel_circ_001236
AAGAAAGACATAGAAGGAAG	ame_novel_circ_007502	ACAAGTACACAAAATGACAA	nce_novel_circ_005629	CTTCAGCAATCAACCTAAAT	ame_novel_circ_011688	CCTAGATGGTGTGTATTTAT	nce_novel_circ_007494
TTGCTTTTTCTTCGAACCAT	ame_novel_circ_011779	GTGGTGGTGCTACTAAAACA	nce_novel_circ_006539	CTCAAGGGCATTGAAATAAC	ame_novel_circ_011292	TTGGTGACAAAGGGGTTTAT	nce_novel_circ_000655
CCAAATCCCAATGCAACTTG	ame_novel_circ_001820,ame_novel_circ_001840,ame_novel_circ_001851,ame_novel_circ_001856,ame_novel_circ_001894	CTGCTAATAGACAATATACT	nce_novel_circ_006522	CCACCTGATTTAATAACATC	ame_novel_circ_009806	AATTAGCTGAATATCAACTG	nce_novel_circ_001639,nce_novel_circ_001641
TTTATATTCGCACGCGCTGG	ame_novel_circ_009620	CTTTGAATCAATGAGCAAAT	nce_novel_circ_000680	CTTTCGAAACTTGAAATCAA	ame_novel_circ_000854	TATTGTAGACGATTTTAAAG	nce_novel_circ_007733
CAGCGAAACTCTAATTGTTT	ame_novel_circ_005259	ACCCTTTTACCGATGGATGT	nce_novel_circ_001791	TGCTTCAGCCAGAAACCTCT	ame_novel_circ_005543	GGGAACGTATTGTTTTGCGT	nce_novel_circ_006495
GACTCATCGGACACGAGATA	ame_novel_circ_013643	TTATAAACAAGTGTGACGAA	nce_novel_circ_004286	ACAGACTCCCGCCAGATCCG	ame_novel_circ_004112,ame_novel_circ_004113	AGAAAGAGCAAAAGTTGAAA	nce_novel_circ_004938
ACGCGGCTTATTGGCTGAAA	ame_novel_circ_005424	ATTTATACATGTGCGATATC	nce_novel_circ_001664	GTATATCTCCGAAATCGCCG	ame_novel_circ_001576	GTTTTGATCAAAATTGTAAT	nce_novel_circ_008333
AAAACCAATATTATCAATTT	ame_novel_circ_003366	ACATCTCTGTATAAATCCAA	nce_novel_circ_006049	GATGGAGGGAGAACAGGAAC	ame_novel_circ_014018	ACTTCTTAATTTTCCCTGTA	nce_novel_circ_005339,nce_novel_circ_005342
CAGACCGTGACTAACGACTG	ame_novel_circ_006040	TACAGCTTGTTGACGACATT	nce_novel_circ_008386	TTGTTATTGTTTTCATTGAA	ame_novel_circ_012771	AGAACAAAGTTTGCAAGTAG	nce_novel_circ_008374
ACTCGAATTATTTAGTATTC	ame_novel_circ_005878	CAAGCTCGCCCCTTCCTTGA	nce_novel_circ_008348,nce_novel_circ_008356	GCCCAACAATTGTCAGGATT	ame_novel_circ_000187	GGATAGAAGATTACTACCGA	nce_novel_circ_005640
TACTCCCTCTATCAATAGAG	ame_novel_circ_005046	CTACTGAAGAGGGTTTTGCT	nce_novel_circ_002156	ACAACAACTGTACGCTTAAG	ame_novel_circ_011620	AACTACATCTTTTATAACTG	nce_novel_circ_006787
GCCAAACAACGTGCCTCCGT	ame_novel_circ_002007	AACCGCCATGAGATGGGTAT	nce_novel_circ_001946	CCCAATTCTAATTCTTGCAA	ame_novel_circ_009763	TCATTTTGATCTTATTGGAG	nce_novel_circ_002111
CACCAGCAAAAAAGAGCGCA	ame_novel_circ_001079	CAACGTAAATAAATCATTTG	nce_novel_circ_006703	CAACATTTTTGTAACATCAT	ame_novel_circ_012758	GGTCAAGAAAAAAGATTTAG	nce_novel_circ_001957
GCACCTAGATGGGCATGTTT	ame_novel_circ_013574	TAAATTAGAAAATGTGCATA	nce_novel_circ_000201	AGTAATAAATTTCTCTGATC	ame_novel_circ_006590	TTCTGATGGATTTGATGAAG	nce_novel_circ_007978
ATGCCAAATATGCTATCCAA	ame_novel_circ_001797	TTATTATATGGGGGACGACC	nce_novel_circ_003447	TCGAAGCTCAATATGATGAT	ame_novel_circ_003283	TCAGACACACATGAAAAAAT	nce_novel_circ_004618
GGAAACACTATAGAATCACT	ame_novel_circ_014766	GTTGAGGATCATTATTCCAC	nce_novel_circ_001765	GGATTCCGGATTCAGTCTGT	ame_novel_circ_012135	GAGCTACTAAAACCACTAAC	nce_novel_circ_002299
TAAATTGAATATTCAAATTA	ame_novel_circ_009968	TGATATCTGTACATAAGAGC	nce_novel_circ_002039	CCCAATTTCACTTCCAACAC	ame_novel_circ_005941	ATTAGCAGTAGGATTTAATG	nce_novel_circ_001711
AACTTTTTCGTTAAAAGTGA	ame_novel_circ_001798,ame_novel_circ_001799	TAAAAAAGTTATCCATAGCA	nce_novel_circ_000209	CGCCAGCGCCACCGCCAGAG	ame_novel_circ_002731	GAGTATTGAAACAGCAGGAG	nce_novel_circ_000517
TCGGCAAAGAAATAACCACC	ame_novel_circ_000125	TGCTCTTTTCCAGGTTATGT	nce_novel_circ_007937	ATCGGATCTGAGCAAAGATC	ame_novel_circ_010939	TGAGACAAATAATAACAATA	nce_novel_circ_000075
TTCTATTATATGGAAGATGA	ame_novel_circ_003534	CTATCGGTAAACAATCGGAA	nce_novel_circ_000243	ACCAATGTCGACGGGATATT	ame_novel_circ_001531	TTCATCAGCACAAACAATAT	nce_novel_circ_006896,nce_novel_circ_006897
ACAAAATCACAGCGAGATCG	ame_novel_circ_010677	CCTTTTTGTAACAGTTCATC	nce_novel_circ_003773	CACGTCCGTGTCGTTGTAAC	ame_novel_circ_011058	CCATGCAATACTGAAATTTG	nce_novel_circ_005169,nce_novel_circ_005171
GTATGAATTATCTCAGGATC	ame_novel_circ_006540	CATATTACTATTTCTGCTGT	nce_novel_circ_001009	GAATTGGGTAACGACACGGT	ame_novel_circ_008276	ACAAGAGCTACTAAAACCAC	nce_novel_circ_002300
AGGTGAAACACGAATTGGGA	ame_novel_circ_004122	ACAAAAATCAGTAATAACCC	nce_novel_circ_002173	CAGGAAGGAAGAAATAAGTG	ame_novel_circ_000436	AACATGTTGTATTTGGGGAA	nce_novel_circ_005333
GCGACGATATACCAGGAACA	ame_novel_circ_010693	AAATCAAACTTCTCTTTAAG	nce_novel_circ_000603	ATCACCGCGTCCAGATACTT	ame_novel_circ_012887	TCTCGACCTGTCAGTAGGCT	nce_novel_circ_005075
ATAGAATGCAAAAAGAAATC	ame_novel_circ_007261	ATATCCTAATTTGAGTGCTG	nce_novel_circ_007737,nce_novel_circ_007739	TCCTTACGATACCGTGGGAC	ame_novel_circ_011119	TTTACAGCCCGTTATAAAAC	nce_novel_circ_007121
GGTTGTCTTCGTATGCTACA	ame_novel_circ_003389	AACATCCAAAAGTCAATATA	nce_novel_circ_005931,nce_novel_circ_005934,nce_novel_circ_005935	ATTTGTCATCCATTTTCCAG	ame_novel_circ_003478	ATTGGAGGAAGTATTTTGGG	nce_novel_circ_002205
CAGCAGCCTATTAAGTCGAT	ame_novel_circ_000550	GATTTAATGATTCAACAACC	nce_novel_circ_000470	TTCGATACTTTCGTTTAAAG	ame_novel_circ_009331	GTGCTGCTTGCTTAGTAACT	nce_novel_circ_004656,nce_novel_circ_004695
CATCTTTTTTATCTTTATCT	ame_novel_circ_005301	AATAAAATCAGGACTTGGAT	nce_novel_circ_004278	ATCTAGAAGGAGGAAGCGAG	ame_novel_circ_011044	CAAAATAATCTTTTGCAAAT	nce_novel_circ_001277
AGAAAACCATGGTACTTGTT	ame_novel_circ_005270	TACCACGGCAGGTTCCTCAA	nce_novel_circ_005292	GTGGCATCATCTCCATTTAC	ame_novel_circ_001826	AATTATATAATGTTTAGTTA	nce_novel_circ_002897
ATTCAAGAACTTTTATTGCA	ame_novel_circ_012802	TTATCAACAATAAAAATTTT	nce_novel_circ_000080	GTGGCAGCGCTTTGCACCAG	ame_novel_circ_000933	ATAATTAAGCACGATCATTG	nce_novel_circ_001294
CGTTCCTATCTTCAAGAATT	ame_novel_circ_012462	CCAAAAGGGGTACTTTTGTA	nce_novel_circ_008381	ATATTTGTCTTTAATTGGAT	ame_novel_circ_005734	TTGTAGATTAGAAAACTGTC	nce_novel_circ_007070
CTGGTGGAGAGGCTGCAAGA	ame_novel_circ_010848,ame_novel_circ_010849	ATTTTTTGGACCATTATATT	nce_novel_circ_007992	ATCAGCTTCGTGGCTACATG	ame_novel_circ_005296	TAAAGAATTATCAACAATAT	nce_novel_circ_005274
GTTTCATCTACTGGTAAAAG	ame_novel_circ_014681	TAGGAGGAAATAAAAATAAA	nce_novel_circ_002216	AAGAAAAACGTTGACCAGTG	ame_novel_circ_004172,ame_novel_circ_004173	TGTTACAAAAAGGCTATGGA	nce_novel_circ_003779
GTGGGATGGATTCGGGTGGA	ame_novel_circ_003076,ame_novel_circ_003077	ATTAAACAGTAAAACACCGC	nce_novel_circ_000735	CACCTTTATTCTTCAAAATT	ame_novel_circ_014500	TATTCTGTGACAATGAAGAG	nce_novel_circ_000030
GTTCGGATGTACAACAGCTC	ame_novel_circ_003037	CAATAAGCGGAATATGTATT	nce_novel_circ_002486,nce_novel_circ_002526,nce_novel_circ_002530	CGATCGCATCTTTGAAGCAT	ame_novel_circ_013475	AAAATTTTGCGAGTAATGTA	nce_novel_circ_006190,nce_novel_circ_006199
CATCGTTGTGGTAAATACCA	ame_novel_circ_013562	ATGAATACACTGCTCTCGTA	nce_novel_circ_000782	GAGGCACTGGAACCGCGAAG	ame_novel_circ_013159	GTGGAGATATATCTATTAAA	nce_novel_circ_004982
AGCAAGATACCTGTCTCTTG	ame_novel_circ_005013	TAATTATTTTTGCTATTCCT	nce_novel_circ_006483	GCCCGAGGGGGCCAGACAAG	ame_novel_circ_002095	ATATTTGTAATGAATTGGAA	nce_novel_circ_001377
CACCAAAACCTGATGGCATG	ame_novel_circ_006698	TTTGCTCTAGTTTCAACACT	nce_novel_circ_005031,nce_novel_circ_005213	CGCTATCGTCGCTGTGACCG	ame_novel_circ_005026	ACCCAAATTTGAACTTACAT	nce_novel_circ_000042
GGTATGGGAACGTTGCTCAT	ame_novel_circ_004487	AACAGTTGATTCATTTACAA	nce_novel_circ_003332,nce_novel_circ_003363	GGGATGTTCCTGTGAGAGAG	ame_novel_circ_003649	ATTAGACCTGGTGCTAGATT	nce_novel_circ_005247
GCCGAGACAAATACTTTGAA	ame_novel_circ_010866	CAAATCTATCTTACGATTTT	nce_novel_circ_002388	GACATTGTCCCTCGATCCAG	ame_novel_circ_012633,ame_novel_circ_012635,ame_novel_circ_012639,ame_novel_circ_012640	TGCGTATTCTATAAAAGATA	nce_novel_circ_001122
CTGATAGAATCGAATAAAAA	ame_novel_circ_005875	GTGTACAAATTGGAAATGCA	nce_novel_circ_001263	CATCCTACATTATTCCGGAA	ame_novel_circ_006981	ACCAACTATTGCTACTTTAT	nce_novel_circ_005777,nce_novel_circ_005779
ATTTTCGTTGACGGGTAGCC	ame_novel_circ_008457	CAAAAAGAAGAATATTGCCT	nce_novel_circ_003238	TCATCGAGATTTTACCATCG	ame_novel_circ_000968	CATAAGGAAGCAAGACAGAA	nce_novel_circ_000971
AATATGTTATTATAATACAA	ame_novel_circ_007667	ATGGAACACAAATTAAGGAT	nce_novel_circ_002857	CCGACGAGGGTGCCGTCAAG	ame_novel_circ_002482	ACGATGAAAAAATAAAGAAA	nce_novel_circ_006692
GTTTGCAAAATTCGGTGTCA	ame_novel_circ_013381,ame_novel_circ_013382	TAATCCCCTCGTCGTATTTA	nce_novel_circ_007714	AGCTGTTCCTCCAGCCTAAC	ame_novel_circ_002432	CCCGATACACTTTAAATGGT	nce_novel_circ_001421
AGAAATTGCGAGAAAAGCGC	ame_novel_circ_011041	CTTTAAATATTGTTAAATGC	nce_novel_circ_006258,nce_novel_circ_006409	GACAGACTTCATGTCCATCT	ame_novel_circ_000313	TGAATGTAATTTAGATTTTA	nce_novel_circ_004012
TAATCATAGACCTTACGTTA	ame_novel_circ_009688	CTTTCGCTACATACCCTTCA	nce_novel_circ_000067	CCAAGAGAGAGGACCCAATG	ame_novel_circ_013205	TTCTAATTTGTGTGAATATT	nce_novel_circ_000346
ATGATCGCTGTGCGATCTTT	ame_novel_circ_010929	CATGATTCGTGGGCATTTAT	nce_novel_circ_001741	TCGGAAGGCGTCCCGCTCAG	ame_novel_circ_006172	TTCTGTTGATATTTCTAATA	nce_novel_circ_002931
GTGGTGTTAGTTTTCATTCT	ame_novel_circ_009389,ame_novel_circ_009390	TACTTTTGCTATCAGCAAAT	nce_novel_circ_007005	ATCATTCGTAATACAACATT	ame_novel_circ_000443	ATATTTTTACCTTGTACCAT	nce_novel_circ_006542
ATACTCAAAGAAGCTATCAA	ame_novel_circ_006393	GTTTCAGAATGCACTGATTC	nce_novel_circ_003676	ACTTATGAACGAGTGGGTGA	ame_novel_circ_006879	ATCTTATTGGTGGCCCAATG	nce_novel_circ_007751
GAACTTGAACGAGTGCTTGT	ame_novel_circ_003842	AAATATGAAAAAAAATTTGG	nce_novel_circ_006882,nce_novel_circ_006883	ACATCTCCATTTACAACAGG	ame_novel_circ_006560	AGATAAATAACCTTTTTACT	nce_novel_circ_007953
CTCCATGGGCACGTAAAATT	ame_novel_circ_000573,ame_novel_circ_000598,ame_novel_circ_000601	CATACAAGATTTGTATCAGA	nce_novel_circ_005152	ATCCCGGCCATCAGATTCAG	ame_novel_circ_006160,ame_novel_circ_006161	GACTATGAAAGGATATTTAA	nce_novel_circ_001571
CGAGTTCATCCAATTCCTGT	ame_novel_circ_002432	ATTTTGGTGCTTTGGAATCT	nce_novel_circ_004460	TCGGCAAAGAAATAACCACC	ame_novel_circ_000106	AGTTTGTGCTGCTTGCTTAG	nce_novel_circ_004636,nce_novel_circ_004669,nce_novel_circ_004704
AGTGATTTGGCTGGTTGTTG	ame_novel_circ_012249	TGACTTCAATCTTTGGTACT	nce_novel_circ_000520	TCGTACCTCTTCCGGGCAAG	ame_novel_circ_014012	TTTCGATAATCACATAGAAA	nce_novel_circ_000745
GGTCGGCGTCGGCAGGGCTC	ame_novel_circ_002073,ame_novel_circ_002074,ame_novel_circ_002075	AATAAATTAGAAAGTAAAAC	nce_novel_circ_003891	ACTTTGAATTAGATACTCAA	ame_novel_circ_013832	TATCATGCGATTTGAACTAT	nce_novel_circ_002004
CTGCCCGCCACGGAGACTTT	ame_novel_circ_014652	GAAGATGTTAAAAGGCTTAT	nce_novel_circ_000557	TATATCTGCCCGCCGAGTCG	ame_novel_circ_013145	TTTCTTTAATTGTTTCTTTT	nce_novel_circ_001783
ATCGACCAGAGAGAGAGATG	ame_novel_circ_005611	GTACCAAGACACAAGGGTGT	nce_novel_circ_001697	ACGATATAAATGTAGAGAAT	ame_novel_circ_001732	ATTGCAATGGATTTAGAAGT	nce_novel_circ_003758
AATACACAACGAATTGAGCA	ame_novel_circ_004944	TTGTATTTCCCATAAAAGTA	nce_novel_circ_004239	GGTACTCGAAACAATATCAG	ame_novel_circ_011950	AATAGCAAAAATAATTAATG	nce_novel_circ_006485
GAAATAGATATTAAGAAACA	ame_novel_circ_003740	GTGGCAACTTGGCTACCATT	nce_novel_circ_001906	AAAGGAACGGTCATAAGTAT	ame_novel_circ_000271	GTACAAGCGAAAAGGAATAT	nce_novel_circ_005415
GCTTTCAGAATGAGATATTC	ame_novel_circ_001131	AAACAACTTTAGGGGTTATA	nce_novel_circ_005104,nce_novel_circ_005106	TTGTTGCTGAGGAGGGCCAG	ame_novel_circ_012368	CTTAAATTCTCTCTATTAAA	nce_novel_circ_006086
TAGGGGTTGTTTACAATGGG	ame_novel_circ_008534	ACTAGCAGAGATAGCGAAAG	nce_novel_circ_000749	CTACTTGTTCAGCATCAACC	ame_novel_circ_004452	AATATTTTCAGAGCTAAGAT	nce_novel_circ_006031
GTAATACAGGGTAACACGAA	ame_novel_circ_007041	CTAAAAAAACTTTATAACCA	nce_novel_circ_004407	TCGTAGATGAGATCTACAAG	ame_novel_circ_012631	CTGGATAACTCTAAAAATAT	nce_novel_circ_006546
AATAACTTCATTGTTCTCAT	ame_novel_circ_006830	AGTATCGACTGCGATATTGG	nce_novel_circ_002890,nce_novel_circ_002893	AGAAAAAAATCAATTTGAAG	ame_novel_circ_003363	AATAGATCAATGTATAATTA	nce_novel_circ_001301,nce_novel_circ_001366
AACGCATCTGCGAAGGCGAA	ame_novel_circ_012528,ame_novel_circ_012530,ame_novel_circ_012541	TCGCGTCTAATGAAGAAAGT	nce_novel_circ_006767	ATGACTGATATATTTGCGTG	ame_novel_circ_014863	AATTTATTAAAAATGTTAAG	nce_novel_circ_003545
TGTAAAACACTCTTCTCCTT	ame_novel_circ_008866	ATTTATATGCGAGAACGTTT	nce_novel_circ_006624	CGCTTGCTATCACGGTGAAT	ame_novel_circ_012617	AACAAACATTGGTGCATCAT	nce_novel_circ_002165
GTGCTTTACGATGGAAAGCT	ame_novel_circ_006087	TAAAATTTAATTTATACATT	nce_novel_circ_004311	AAATCCATTTCTTCCATTTT	ame_novel_circ_000486	CTATATTGATGTTGTAACTG	nce_novel_circ_006947,nce_novel_circ_006953
CTTGTTCTTTATCATCGATA	ame_novel_circ_007595	CTTCTTACATTTATTGTTGC	nce_novel_circ_004630,nce_novel_circ_004632,nce_novel_circ_004634,nce_novel_circ_004636,nce_novel_circ_004637,nce_novel_circ_004640,nce_novel_circ_004641,nce_novel_circ_004642,nce_novel_circ_004645,nce_novel_circ_004646,nce_novel_circ_004647,nce_novel_circ_004649	CGAAAATTATCTTCGTCCGA	ame_novel_circ_000004	TTTTTTATCTGCTTTATAAT	nce_novel_circ_006651
TTTCCCGCAAAAGATGGAGA	ame_novel_circ_006533,ame_novel_circ_006534,ame_novel_circ_006535,ame_novel_circ_006536,ame_novel_circ_006537,ame_novel_circ_006538,ame_novel_circ_006539	TATTTAAATATGGATATGGA	nce_novel_circ_007423	ACACGCCGATCGTAAGTCTT	ame_novel_circ_005629,ame_novel_circ_005630,ame_novel_circ_005631	ATATAAATGCCCACGAATCA	nce_novel_circ_000174
AAGTTTAAGTTTTTGGAATA	ame_novel_circ_011023	ACAAGAAATTTTTTGAAACA	nce_novel_circ_002206	TGATGGAATCTTCTTTTCAG	ame_novel_circ_004691	AGATAGTGGAAGAATTATTG	nce_novel_circ_003214
AATGTCAAAAATTCAACAAC	ame_novel_circ_010861,ame_novel_circ_010862	GTCCCAATATATCATTATTA	nce_novel_circ_003571	TGTCAAGTTACATTGTTCAA	ame_novel_circ_003340	AAATAAAGACAGACAACGAT	nce_novel_circ_003287
ATACTCCATCGTTCGCGATA	ame_novel_circ_001692	ATGGGTTACAGGAACGTGGC	nce_novel_circ_001223	CCAACTAAAATTTCTAAGGG	ame_novel_circ_010074	TTTGCAAGATTTTGTCAGAT	nce_novel_circ_000718
TTTCCCACCAGCCACATGAA	ame_novel_circ_010872	TCACTTCCAATTCCCAGTAA	nce_novel_circ_000800	GACCCCTCAGGAGACTGTAG	ame_novel_circ_012101,ame_novel_circ_012102,ame_novel_circ_012103,ame_novel_circ_012104,ame_novel_circ_012105	CATAGGATCTACTTCTCTAG	nce_novel_circ_005528
AGATCGCGCCGCAACTGGTC	ame_novel_circ_002683	TTTGAAAATAACGTCATTAT	nce_novel_circ_002483	GGATAGATTTGGTACACGAG	ame_novel_circ_007881,ame_novel_circ_007882	TTCAACATTGCCTTCTTCTC	nce_novel_circ_003646
ATTCTTCTTCAACCCTATCA	ame_novel_circ_012952	TTTTACCTCCAAAAATAGCA	nce_novel_circ_001993,nce_novel_circ_002012,nce_novel_circ_002028	GCGATATATCGAAAACAGTT	ame_novel_circ_009325	AATCGAAATATTTGGAACTG	nce_novel_circ_007467
AAAAAATTGGAAGAAGGAGC	ame_novel_circ_000583	ATGGAGGAGAATTATATTTG	nce_novel_circ_002599,nce_novel_circ_002600,nce_novel_circ_002602	GGATCCCTGGATTTCAAGTA	ame_novel_circ_008675	TAAAGAAGGAGTGACTACTA	nce_novel_circ_002173
CGATGCGAAACTCGTAGAAT	ame_novel_circ_013861	AAAGGTTTTTCTTTTATACC	nce_novel_circ_007426	ATTTCGAAGGAAATGCAATC	ame_novel_circ_006404	ATGGAGGAGAATTATATTTG	nce_novel_circ_002501,nce_novel_circ_002527,nce_novel_circ_002535,nce_novel_circ_002589
GTCGATCAACTTGTCCCAGA	ame_novel_circ_005023	TCTGATGATTTAGCTCTTAA	nce_novel_circ_001465	AACCTTGTAATATATCTGAA	ame_novel_circ_007057	TTCCTTCATGGCACTCTAAA	nce_novel_circ_001252
GTGCTATATTCACTCATGAC	ame_novel_circ_003900	TACTTCGGAAGATAATTTCT	nce_novel_circ_000649	CATACCTCAGCAAATCACCG	ame_novel_circ_004876	TAAGGGTCAATAGTAGTTGT	nce_novel_circ_000852
GTACTGATATAGTGCAAGAT	ame_novel_circ_000953	GGAGATAAAAGGTACATGGG	nce_novel_circ_000050	TTCAAGTTGAAAGTGATCAG	ame_novel_circ_002746	AATTCCAACTAACAACGTCA	nce_novel_circ_006265
TTTGCGATTTACATTTCGAG	ame_novel_circ_010421	ATACACTTGAGCCTTTAGCC	nce_novel_circ_000723	CACGTTACCTTGAATGAAAA	ame_novel_circ_010696,ame_novel_circ_010699,ame_novel_circ_010701,ame_novel_circ_010703,ame_novel_circ_010705,ame_novel_circ_010711,ame_novel_circ_010719	ACATATAAATTTTTCATTCG	nce_novel_circ_003981
AGTTGGAGTACGCAGGAGCC	ame_novel_circ_008907	AAGAATATTGCCTCAGAAAT	nce_novel_circ_003242	GCAACAGGGAACGCGCAGAG	ame_novel_circ_009933	CCAATTGATCCAAATTTTCC	nce_novel_circ_000105
ACATTCTGTCGCCTTCGATC	ame_novel_circ_012424	CAACAGCAATGGCTACACGT	nce_novel_circ_005030	AGAAAAAGGAAAAAAAAAAA	ame_novel_circ_011419	AACTAGTAAACAGTCGTCTT	nce_novel_circ_000532
GATTTGTCTGCTTGAGAGTC	ame_novel_circ_011910	CAAAAAGATATTCCAAAATA	nce_novel_circ_004729,nce_novel_circ_004731,nce_novel_circ_004733,nce_novel_circ_004735,nce_novel_circ_004737	TAGAACAAGCGAGCAAACAG	ame_novel_circ_006703	ATAATTCTTTTCAAAATGAG	nce_novel_circ_005795
CAAGCTTGGAAACATTGGAC	ame_novel_circ_007559	AATACAGAAATCACCTGATA	nce_novel_circ_001154	TACTCAAATGTGGACAGATT	ame_novel_circ_010968	ATATCTTCTTTAGTTTCAAT	nce_novel_circ_000488
AAGTTAGAGACAAGAACTCG	ame_novel_circ_000020	TTATTGCTCACGTAGATCAT	nce_novel_circ_007774	TTCATAACTGGAATTTGAAT	ame_novel_circ_011822	TGGATATGATTACTAAACTA	nce_novel_circ_003671
ATCAATCTCACCGCAATGCC	ame_novel_circ_005403	TATCTCCGATTTGTGATAAA	nce_novel_circ_000829	GGAACCCAGGCAAGAATTTC	ame_novel_circ_011435	TTCAAATTAGAAAATTCTTC	nce_novel_circ_007746
GTAAGTGTCCACGCAGCACC	ame_novel_circ_002390	AATATGCATCTATAACATCT	nce_novel_circ_007773	TGGACCGGTCGAGGATTCAG	ame_novel_circ_005031	AGTGTTTGTGTGTTAATATA	nce_novel_circ_003434
TTTCAAGCTGAATTAGCAGC	ame_novel_circ_006505,ame_novel_circ_006506	TGGCTTTTCTGAACTCAGTT	nce_novel_circ_006959	GAGACCCAGCACACGATCGG	ame_novel_circ_013077	TTTGTTAGTGTTTGTGTGTT	nce_novel_circ_003359
AAAATTCGGTGAAGATCGGA	ame_novel_circ_013064,ame_novel_circ_013073,ame_novel_circ_013075	TACTAGAGAAGAAATTGGTG	nce_novel_circ_002068	CTACAGCAGTTACCTCGACG	ame_novel_circ_009387	TTCTATATAAACAAAAGCAA	nce_novel_circ_002668
AAACGGATTGTAAAGGGCCG	ame_novel_circ_000541,ame_novel_circ_000543,ame_novel_circ_000547,ame_novel_circ_000552	CACAATAACCTATATTTTTA	nce_novel_circ_007015	ACAACACCATCACTTAAAAC	ame_novel_circ_002141	AAATTTCCTTACTCGCTTAT	nce_novel_circ_006997
TTACCCTTGTAAAAGATAAA	ame_novel_circ_013414	GTTGAATATTACTGCTGAGG	nce_novel_circ_000541	AATAGAAAAATTGAAGAGTG	ame_novel_circ_011790,ame_novel_circ_011791	TGCTGTTGTAAAAGGATTGG	nce_novel_circ_004889,nce_novel_circ_004901
ACTCCGCCGGAAGAGAAAAA	ame_novel_circ_003197	TATATTATTAGAACACCAAG	nce_novel_circ_008417	CACTTTGGTTTACGAATACA	ame_novel_circ_010417	ATGGCAGTATTTGCATTCAT	nce_novel_circ_004883
AAGAGCCTCGTCGTGGTCGT	ame_novel_circ_005748	CAACAATAAGGAGATAAGGA	nce_novel_circ_000789	CAACTTTGCTAAAGACGAAG	ame_novel_circ_007447	TAGGGACTATCAGTCAAGAG	nce_novel_circ_001976
GTATCGGAGGATTCGGATAT	ame_novel_circ_014738	TAATTTCATTGGGTGCTACT	nce_novel_circ_005222	TAATCCTCGACCCACCAAGG	ame_novel_circ_013075	AAGAAGACCCTGAAATTTTA	nce_novel_circ_002963
AACTCGAAAGCGTGAAGAAG	ame_novel_circ_009567	TTTAAAAAATCAAGACAATT	nce_novel_circ_001883	TTTCCACGCTTCGAAGCGAG	ame_novel_circ_001703	TGCAAAAAAGAGTGCTATAA	nce_novel_circ_002128
CTCTCATTTTTATTTTCTAT	ame_novel_circ_002867	TATGTACACACGCAATCAAA	nce_novel_circ_001584	TACTGCCGCTCTGAAATAAG	ame_novel_circ_011740,ame_novel_circ_011745,ame_novel_circ_011747	TTAAATGGCTTGAAATGATG	nce_novel_circ_002225,nce_novel_circ_002226
CGACGAAATTGATGCAAAGT	ame_novel_circ_013844,ame_novel_circ_013845	GTTGGTTTACGAAGGAGAAC	nce_novel_circ_003476	AGTCGAGCGTCAATTCTATC	ame_novel_circ_007406	TTCATTAGAATCCTTACTTA	nce_novel_circ_000632
AAGCGAATGTGACAACGATA	ame_novel_circ_006311	AGCTGGATTCACGCCTGGTT	nce_novel_circ_007769	TGGTACCGTTCCCTCGTCTT	ame_novel_circ_004487	CTATACAGCTGATCTGTAAG	nce_novel_circ_005484
GGTGTTGAAACCCCCTGGTG	ame_novel_circ_004018	TTTATAACACATTTATTTCA	nce_novel_circ_004686	AAATAATCTTTCCAAACTCT	ame_novel_circ_013998	TAAAAACCAATTTTTTTGTT	nce_novel_circ_001590
TTTTGTTCGTTTGGGAGAAT	ame_novel_circ_008186,ame_novel_circ_008233,ame_novel_circ_008363,ame_novel_circ_008369,ame_novel_circ_008521	CATAACTTTTATAATGTGCA	nce_novel_circ_004418	GATGGATCACGGAAACACAG	ame_novel_circ_013393	GCTACACCACAATTCTCTCC	nce_novel_circ_000925
ATCCAACAGATTTTGCTGCA	ame_novel_circ_011429	GATCAAAAGCATATCTACCC	nce_novel_circ_001814,nce_novel_circ_001815	GAAATCTCTCGGTTTGAAGG	ame_novel_circ_007833	CATGGATCATTAGGAAAAAG	nce_novel_circ_001892
ACATATAATTCAATTATGAA	ame_novel_circ_007222	ATTACATAAAAATGAGCGAT	nce_novel_circ_004019,nce_novel_circ_004058	CGGATGCACGATTAAATATG	ame_novel_circ_005544	TTCAGTTTTAGTTTCAACAG	nce_novel_circ_001951,nce_novel_circ_001952
GCGAGCAAGATGGGCCTGGC	ame_novel_circ_003965,ame_novel_circ_003966,ame_novel_circ_003967	GCTGTTCAGAGAATTACTTC	nce_novel_circ_003686	GGACCCTGACAAACGGCAAG	ame_novel_circ_004935	AAAGAGAATACGCATGAAAG	nce_novel_circ_007629,nce_novel_circ_007630,nce_novel_circ_007631
AATCAATGATTGAAATGCCA	ame_novel_circ_011309	ATATATTATTAGAACACCAA	nce_novel_circ_008421	GTAGCCGGATTACAGGAGCC	ame_novel_circ_014651,ame_novel_circ_014652,ame_novel_circ_014653,ame_novel_circ_014654	TTATAACTTTAGGATTTGTA	nce_novel_circ_005634
ATTCGAAAGTCGTGGCTAAT	ame_novel_circ_009726	TTAGCAAGCATTTTTTCTCT	nce_novel_circ_006506	CAACCAGCCAACGATATAGG	ame_novel_circ_014241,ame_novel_circ_014242	TATCTCTTAATTCACTTAAA	nce_novel_circ_004887
TCGGTAAAGAAAAACTCGTT	ame_novel_circ_001292	GTCCTCTTGGCATGTATTTA	nce_novel_circ_008131	GGATGCTCACGATGGACCAG	ame_novel_circ_002888	GGTCATTAAAACAGGCTCTC	nce_novel_circ_005595
GAATAGAAGCCTCATTATTT	ame_novel_circ_014807	ATAGCGGGTGATTCTGAAGT	nce_novel_circ_006873	CACGAACAATGCTCTTTCGG	ame_novel_circ_013547	GCTCTACTTGAGTTTTGGAT	nce_novel_circ_003678,nce_novel_circ_003679,nce_novel_circ_003681
GTTCGGCGTGGTGTGCGCCT	ame_novel_circ_013036	TGGAATGACCTTTGAAATCT	nce_novel_circ_000473	AAAATCACTCGAAAAAAAAT	ame_novel_circ_012849	ATTTAATTCTGTGGGATATT	nce_novel_circ_001802
TTTATGGGTCCTCGATATCC	ame_novel_circ_011160	ATAACTATTTCTTTTATTAT	nce_novel_circ_002507	CCACGGGCGCAAGAGCAGAG	ame_novel_circ_012263,ame_novel_circ_012267	AAAAGATACTGTTGCGTTTT	nce_novel_circ_001159
ACAAAGTTTTATAAAGAATA	ame_novel_circ_012499	ATGTAAACCCTGAGGGATGC	nce_novel_circ_006286	GATGGTCCAGACTCGTCGTA	ame_novel_circ_007309	GGCAATTTTTTCGGATTTTG	nce_novel_circ_003943
GACTCCGTATCAATGGGACA	ame_novel_circ_008702,ame_novel_circ_008703,ame_novel_circ_008705	CTTTTATATACAAGTACTTC	nce_novel_circ_003877,nce_novel_circ_003878	ACTCTCTTGCTTGCCATTGT	ame_novel_circ_006398	AAAAATATATTCCTGATTAT	nce_novel_circ_004314,nce_novel_circ_004317
TATCGTTCATCGTTAAACAA	ame_novel_circ_014124	CACAAGAAAAAGGTCATCAG	nce_novel_circ_004503,nce_novel_circ_004504	ACGACCATAAGCGTCCGCTG	ame_novel_circ_002365	AGATATTGTATGGAAGAATA	nce_novel_circ_002515
TTCTGGTTGAATTGTTGTAG	ame_novel_circ_014081	CTAAAGCAGATTTATAAGCT	nce_novel_circ_007107	CTTCACGAAGCATATATCTG	ame_novel_circ_000964	TATGATTTTTTAAATATTGA	nce_novel_circ_002219
ATCGAAACATTTATACCAGA	ame_novel_circ_011177,ame_novel_circ_011178	ATAAATATTTGTAACTTTAA	nce_novel_circ_002398,nce_novel_circ_002399	CCAAAGTCTATGAAACACAA	ame_novel_circ_009964,ame_novel_circ_009965	TGTCTTCTCACTACCAAAAT	nce_novel_circ_002024,nce_novel_circ_002027,nce_novel_circ_002028
TTCATCTTTATCCCATGAAC	ame_novel_circ_000946	CTTACACAGATTTTCAAATA	nce_novel_circ_000871	TTATACAATTTCAATAGAAG	ame_novel_circ_014709,ame_novel_circ_014710	AAAATAATTTTTATGTTTTA	nce_novel_circ_004033
CCCTGGCATTTTGCAACTGG	ame_novel_circ_012992	ATCTTCGAACAATGTCATAA	nce_novel_circ_007224	CAAGTTGCACTTCGTTAGAA	ame_novel_circ_007718	AATTCCTACAGATTGTGCAT	nce_novel_circ_000176
ATAAGCCAAAGATCGCCGAT	ame_novel_circ_012015,ame_novel_circ_012016	TACTTACATACATGAAAAAG	nce_novel_circ_000455	ATTCAAATTCTGCCCACATT	ame_novel_circ_013747	ATAAGGCTCTAGAGATTTAT	nce_novel_circ_005666
TCCTAATAATTGGCTTAGTG	ame_novel_circ_005746	GATGCTGATATTGCTTCTAG	nce_novel_circ_001243	CCTTGGCAAACGACATTTAG	ame_novel_circ_006892	TGTTGAATCTTGGACTATTG	nce_novel_circ_003641,nce_novel_circ_003643
AGCGATATCCTTGCCCAATC	ame_novel_circ_000611	AATGTAGAAGATTTAGATGC	nce_novel_circ_000328	CGCGGGGATACATACTGCAG	ame_novel_circ_006192	TATGATGAACGGACCCTAAG	nce_novel_circ_005855
ATTATCACAGCATAACTATC	ame_novel_circ_011334	TTTTTATTAGATATTTTATA	nce_novel_circ_008023	ATTTATATTAGGTACAATGA	ame_novel_circ_006713	AGGTTTTGATTCACTCATAG	nce_novel_circ_001861
AATCTTCGAAAAGATCCGAT	ame_novel_circ_007401	CTTATAACAATCTTATACTA	nce_novel_circ_004745	ATTGGTGCCAAGCTCATCAG	ame_novel_circ_003622,ame_novel_circ_003626,ame_novel_circ_003628,ame_novel_circ_003630	AGGTGCTTAAATAAATTATT	nce_novel_circ_000562
GATGGCAATATTGGTTCAGA	ame_novel_circ_000420,ame_novel_circ_000423,ame_novel_circ_000424	ATCCAGCAATAATTGCAGCT	nce_novel_circ_000431	TTCTTTTGATTTTCGTGAAA	ame_novel_circ_014877	CAATTTTACAATTAGAAGGA	nce_novel_circ_005909
GGTCTGTTACGGCTGAGCGA	ame_novel_circ_006026	ATCTACTTCTTAATTTTTTA	nce_novel_circ_001806,nce_novel_circ_001812	AGCACCATCGACTTCAACAT	ame_novel_circ_004315	TTCAAGAATTGAAACTGGAT	nce_novel_circ_005931
ATGCCGATAGATATAAATAA	ame_novel_circ_004559	CAAAGTCTTTAAGTTCAGAA	nce_novel_circ_001196	CGAGTTCCGATAACTCTCGC	ame_novel_circ_003170	TCCCTATGTAACCTTTTTAT	nce_novel_circ_005304,nce_novel_circ_005305,nce_novel_circ_005308,nce_novel_circ_005310
TTGTTGTATCTATCATCACC	ame_novel_circ_000621	AAAGCAGATAAAAAATTTGA	nce_novel_circ_006656	GAGCACCGCGATTCGTTAAC	ame_novel_circ_013968	CATTTATGTATTCGCCGTTA	nce_novel_circ_001511
TTATGGGAAAAGCAGAAGGA	ame_novel_circ_010556	AAAAATTTAAAGGCTTAAAA	nce_novel_circ_002862	GTCGCCTCCTACAATATGAG	ame_novel_circ_011990	GTAACCTTAGAAAGCAAATA	nce_novel_circ_000308
CTTCAGCCTGCTAGCACCAA	ame_novel_circ_004722	TATACATTTACCTGGTATCA	nce_novel_circ_000841	CGAAGAGAAGGGGATTATTG	ame_novel_circ_006149	TATACATTGCAAAATTACAT	nce_novel_circ_002867,nce_novel_circ_002868
TGTCAGCACTATAATAACCC	ame_novel_circ_000453	AAATAGGATAAAATACAAGA	nce_novel_circ_003944	AGATGAAGAAGCTACTTGTT	ame_novel_circ_007573	TTAAGAAGCACGCCACTCAA	nce_novel_circ_004279
AATCCCATTGTTCCCCCGTA	ame_novel_circ_012695	TAATCTTGTCACCCTTTTCT	nce_novel_circ_004171	AAAGAGCCTCGGGACAACGG	ame_novel_circ_007216,ame_novel_circ_007217	AGAAGAATGCAGTTATTTTA	nce_novel_circ_000033
AAATTATCCCTACTAATTTC	ame_novel_circ_010811	TTTCATTCGGTTCCTTTTTT	nce_novel_circ_007172	CTGCCAATACCCAACAGCAG	ame_novel_circ_004693	TTATTATCTATTGCCTGGTG	nce_novel_circ_005295
ACCATCGCAGAAATCACCGA	ame_novel_circ_014254,ame_novel_circ_014256	AAACTAAAAAAATTACACTG	nce_novel_circ_006916	AAAATATATTAAATGTGTTG	ame_novel_circ_001812	GATAAATTACGAGTTTTGAT	nce_novel_circ_000010
ATGTAATTGCAGATGGACAT	ame_novel_circ_012501	AAAAATAAAATAGTAAAAAA	nce_novel_circ_002756	CGAACCAAACGTATAAAAAG	ame_novel_circ_009854,ame_novel_circ_009855	GGAATTTGTTTTGTCATAAT	nce_novel_circ_007039,nce_novel_circ_007042
GTACGGTGACATGGTTCCGA	ame_novel_circ_001347,ame_novel_circ_001349	TTTTCTATAGATCTAAATGC	nce_novel_circ_006846	CACTGTCTCCACACCCCACG	ame_novel_circ_005567,ame_novel_circ_005570	CTGTTCTTCCGTTCCTTGGG	nce_novel_circ_002739
GTTCTCTTTATATTGTTGAA	ame_novel_circ_000087	ATTTTTGGCATCTAATCCTT	nce_novel_circ_001200	CTATCACAAATCTGGTGACT	ame_novel_circ_003481	AAATTCTTATGATCTGTAAG	nce_novel_circ_005302
CTCCGCGAGAACGATGAGGG	ame_novel_circ_011649	AGCAGAAGAAGTTGGTGGGA	nce_novel_circ_004525	TTTGACAACATATTTTCTTT	ame_novel_circ_005097	AATGGTAGAAGATATTTTGT	nce_novel_circ_000090
CCAGTCTACACCTTGCCAAT	ame_novel_circ_008553,ame_novel_circ_008673	GGAAAGCAAAGGTCGTTTTG	nce_novel_circ_002074	TATATTCAATAAAACAGCTT	ame_novel_circ_013298	ACCTTTCCCGTCTCCCTCCA	nce_novel_circ_007181
AGGCCGACGGCGAAAGAACT	ame_novel_circ_012050	GTATGGATATTATTTTTACA	nce_novel_circ_005505	TTCGCAACGATCACGTATCG	ame_novel_circ_011062	TGATCCATCCCGGCTCTAAA	nce_novel_circ_002649
CTTCCTAAAGGAAGATCTGT	ame_novel_circ_005922,ame_novel_circ_005923,ame_novel_circ_005924,ame_novel_circ_005925	AGAAAATGTTTCAATTCTTG	nce_novel_circ_006531	GGAAATCGCAGCACGCCGCG	ame_novel_circ_004039	TTTTTGGAGGAGTAACATGT	nce_novel_circ_007603
AAGATTCTTTCCCTTATAAC	ame_novel_circ_007542	CAAAATTTCGCCATATATTT	nce_novel_circ_003723,nce_novel_circ_003724	GTGTGGCTGACGCCTGGTAT	ame_novel_circ_010129	CAGTGATTGCGTTTAATAGT	nce_novel_circ_004138
GTCGATGGTGCTGGAGTCGA	ame_novel_circ_004342,ame_novel_circ_004344,ame_novel_circ_004356,ame_novel_circ_004357,ame_novel_circ_004366,ame_novel_circ_004368,ame_novel_circ_004373,ame_novel_circ_004385,ame_novel_circ_004391,ame_novel_circ_004394,ame_novel_circ_004395,ame_novel_circ_004396,ame_novel_circ_004398,ame_novel_circ_004401,ame_novel_circ_004402	GTGTATCCAGCAGCAAGACC	nce_novel_circ_000937	TCCTCGCGTCCCGCCACACG	ame_novel_circ_008088,ame_novel_circ_008089	ATTACACCTGTTATTTTCAT	nce_novel_circ_006101
GTCGATGGTGCTGGAGTCGG	ame_novel_circ_004403	TCCTTAGATTGTAAATGCAT	nce_novel_circ_000360	GCAGAAATTATGTGCGACGT	ame_novel_circ_004934	ATTTTTGGCATCTAATCCTT	nce_novel_circ_001180
TAACGATTTTTGTTGGATTT	ame_novel_circ_009728	CATCGCCTAAATGTTGTCTT	nce_novel_circ_006748	CATCTTCTTCAAATTTGATC	ame_novel_circ_001390	AGCAGTTTTACCCACACCAG	nce_novel_circ_002975
GGCGTGAGACCACAAAGAAT	ame_novel_circ_005863	CAAACACCAAGATCAGTTAT	nce_novel_circ_004415	TCGACTCAGAATTACAGAAT	ame_novel_circ_014323	AACGAACTAAAACTTTCAGT	nce_novel_circ_000232,nce_novel_circ_000234
GCTAACAAAGGATTTGCGGC	ame_novel_circ_003251	TAGGAAAAGTTTATCATAAA	nce_novel_circ_003955	TAAGTATCCCCTCTCACCTT	ame_novel_circ_009377	CTAATACATCACATAAATTA	nce_novel_circ_002342
ATATGTGGCGAGCGTTGAAC	ame_novel_circ_002840	CTTCCTTCTAATTGTAAAAT	nce_novel_circ_005910,nce_novel_circ_006004	GAACTGTCCTCAGGCGAACG	ame_novel_circ_003216	AAACTCTATTAATGTAAGTT	nce_novel_circ_001615
GGAGCGGCGAGAAGCGGAAG	ame_novel_circ_006611,ame_novel_circ_006612,ame_novel_circ_006613,ame_novel_circ_006614	CAAAATACAAAAGACTTTGA	nce_novel_circ_005562	GCAACGAGTACAAAAGAACA	ame_novel_circ_012071,ame_novel_circ_012072,ame_novel_circ_012073	AAAAATTTAGTTACTGCTTG	nce_novel_circ_005307
ATGGGTTGTTTTATTTTCCC	ame_novel_circ_009406	GAGTAATTAGTCTTGGTGGG	nce_novel_circ_004880	AATTGGCCAATTACATGAAG	ame_novel_circ_013144	TAAAAATCTGGAACTTTAAT	nce_novel_circ_007325,nce_novel_circ_007327,nce_novel_circ_007328,nce_novel_circ_007329,nce_novel_circ_007332
CAGATAAGCCTGATATCGCA	ame_novel_circ_012882	TTACTTCATTACCAGTGATA	nce_novel_circ_000710	ACAAGGACAAGTTCGAGAGC	ame_novel_circ_009571	ATAACGTTGAAATACTGTAC	nce_novel_circ_002764
AAAGATGACCTGATCGTAAA	ame_novel_circ_009756	AGAATATACAAACTTCAAAC	nce_novel_circ_002401	TATCGAAACCTTCGATCGCT	ame_novel_circ_004146	ATCATTTTGTTCCTCGTATG	nce_novel_circ_003010
GGGAAGAAGACGCGAGGGTG	ame_novel_circ_012092,ame_novel_circ_012094,ame_novel_circ_012096,ame_novel_circ_012098	ATGGATTACGTAGATCTATT	nce_novel_circ_002962	GCTCTAAATTTTTCTTCACC	ame_novel_circ_002632	ATTTAACTAATGGTGAATAC	nce_novel_circ_002861
AAAGAAACGGTCAAAAAATC	ame_novel_circ_001738	CAATAAAAAAAAATGAACCA	nce_novel_circ_006910,nce_novel_circ_006913	AACACCCCCGAAAGAAGAAG	ame_novel_circ_003664,ame_novel_circ_003668	GCCACGGTCTTTAGTTTTAT	nce_novel_circ_007613
GTGCAGATCGTCGGATTGAC	ame_novel_circ_005479	CTTTGACTCTTCAGGTTTGC	nce_novel_circ_006706	GACTCCGTATCAATGGGACA	ame_novel_circ_008361	TTTAGTGATGGAGTTAATTT	nce_novel_circ_006663
ACAGTATCGGTGACTGTGAG	ame_novel_circ_004554,ame_novel_circ_004558	ATCTCAAATTGTTTCGAGAT	nce_novel_circ_005534	AACGTTTTATAGAAACTAAT	ame_novel_circ_011374	CATTTTTCAAGTATTTTGCT	nce_novel_circ_008143
GAGCGAAGGATCTTCATGCA	ame_novel_circ_001590	TTGCACAGACATCTTCCAAA	nce_novel_circ_007356	CATCAGCCCTTTTTGACTAG	ame_novel_circ_010113	CTTTTGATATGGTACCAAGT	nce_novel_circ_006436
CATTCCTATTGGTCCTTTGA	ame_novel_circ_005042	CAAAATTGATTTCCACTGGT	nce_novel_circ_004784	CGGATTGCTTTCCTCATCAT	ame_novel_circ_010068	CTTGTTGTGCACTTAAAAGA	nce_novel_circ_005121
CTTGCGCGACGATGTGGCAC	ame_novel_circ_010894	GTTTGAAAACTCATACTCTT	nce_novel_circ_003360	TGTGAAGAAAGCGGCTACTC	ame_novel_circ_006750	ACAAAGAACGGATCTGTGGG	nce_novel_circ_000466
GAGAGAAAAATTTCACGTGG	ame_novel_circ_009706	CATTTATTGTTGCACAAACT	nce_novel_circ_004707	TTCGAGTCTTCGGTATTGTC	ame_novel_circ_002963	GGTTTATTATCTTTTGAAAG	nce_novel_circ_008347
ATGTCGGGCATTTAATCCTT	ame_novel_circ_013203	GCAATGTTGAAGAAAAGAAA	nce_novel_circ_003650	TATTCCCGTCTTTAGCTACG	ame_novel_circ_002291,ame_novel_circ_002292	ACATAAACCGAAGGATAGTA	nce_novel_circ_008059,nce_novel_circ_008201,nce_novel_circ_008243,nce_novel_circ_008253
CACGGATAGTGGTTGGGATA	ame_novel_circ_010803	CTACCGCCGCTAATGCAGCA	nce_novel_circ_006351,nce_novel_circ_006352	CCAAATTATCTATGTCACCG	ame_novel_circ_006700	TTGATCCTGGCACGGCATTA	nce_novel_circ_004936
CTCCTGGACACAGAGATTTC	ame_novel_circ_005333,ame_novel_circ_005346	CTTCTTGGTTCAATATTTTT	nce_novel_circ_006937	ACTCGGTTCTCTTCGACTTT	ame_novel_circ_003023	TATCAATGGTAAGAGAAAAA	nce_novel_circ_000607
TAGCGCGACTTTCTCCCATG	ame_novel_circ_006992	CAACAAATAAAAGCTTAAAA	nce_novel_circ_002620,nce_novel_circ_002691	TCTTCAGAGCGATGCTCGCG	ame_novel_circ_000419	TTGCTGAGGGTGATGGATGG	nce_novel_circ_000016
CATCACCATCATAACAATCA	ame_novel_circ_007412	TTACAAAAAGGCTATGGACT	nce_novel_circ_003875	TGTTGATTATTGGAAAAGAG	ame_novel_circ_013071	CCATAATATGATTCCTACAT	nce_novel_circ_003753
ATGCATTTGAACATTTGCAA	ame_novel_circ_014844	TTCGATCTCAATGATAATCT	nce_novel_circ_006499	TCTCCTTTTTCTTTACTTAT	ame_novel_circ_013610	AAAGCTTTCATCCTTTTTCT	nce_novel_circ_006467
GTAGCTTTAACTTCACCGTG	ame_novel_circ_006130	AATAGTACGAATATAGCACC	nce_novel_circ_003310	AACTCGCGAATATTAAAAAT	ame_novel_circ_007329	CAGCACTCAAATTAGGATAT	nce_novel_circ_007738
TTGAAAAAGTTAGGCCTAGA	ame_novel_circ_014527	GAAGGAATTATTAATGGTAC	nce_novel_circ_000590	CCCCATCTCGAGCACTTGGT	ame_novel_circ_009760	AGGAACTTTAGAATTGGTAG	nce_novel_circ_003735
AAACCAGAGATATTTCTTAT	ame_novel_circ_009781	CAACTTTTCTGGTCCTCTTG	nce_novel_circ_006609	GTAATGCGATAAAGGCGACG	ame_novel_circ_011283	AACCCTGGAAATAATAAAAG	nce_novel_circ_002508
AAACTGTGGAGAAGCATCCG	ame_novel_circ_004134	AGCAGATGCGGTAAATAACG	nce_novel_circ_008224,nce_novel_circ_008226	TTGGCGATATTGGCAAGGTG	ame_novel_circ_008666	CCCAATCTAAAATTCAATAT	nce_novel_circ_003692
TACTGGTACAACTGGTAGTG	ame_novel_circ_002335	GTAGAAGATTCTTTGTTAGC	nce_novel_circ_007033	AATGTATGAGAAGGTATAAG	ame_novel_circ_003096	ATGATGTGAGTGATAATCCT	nce_novel_circ_007097
CTTCTCACGAGCCTGTCGAA	ame_novel_circ_007747	CAGCTTCCTTAAAAAGTGGA	nce_novel_circ_003003	AGTGAAACAAAAACAACTCA	ame_novel_circ_001734	TAAAGATGTGGCTGATCAAT	nce_novel_circ_006777
TAACCAACATGCGTGTCTTC	ame_novel_circ_012793	TTGTAACATTTCCTAGTATT	nce_novel_circ_007878	AACATCTGTGGATACGAAAG	ame_novel_circ_009925,ame_novel_circ_009926	TGCCATAGCGTGCCCACTTA	nce_novel_circ_003114
ACCCTTTAAATCACTTTTTG	ame_novel_circ_011695	TATTTACTCGAATTTTTATT	nce_novel_circ_005379	AGATGGAGATCGAGGCACAG	ame_novel_circ_006225	AACAACAGTATTAATAAAAC	nce_novel_circ_001419
CAGGGAGCCGAGCACGAATG	ame_novel_circ_011398	CTTTATAGGGTATTTTCCTG	nce_novel_circ_003867	TGCATCGTCCACTCCAAAAG	ame_novel_circ_011602	GAATGGATTTTAGATTGTTT	nce_novel_circ_002745
CATGGAATCCAGGATTCGCG	ame_novel_circ_005412	TAATTGAATCTAACGATAAC	nce_novel_circ_005139,nce_novel_circ_005146,nce_novel_circ_005205	CGACGAGTATACGAACGAAG	ame_novel_circ_010663	CTCTAAAAAGTTTAACTGGT	nce_novel_circ_000926
TGTTTGCGGAATTTGACCGA	ame_novel_circ_014061	CAAAGTTATTACTTAACATT	nce_novel_circ_003180	CTCTCACTTATCCTCGGGAT	ame_novel_circ_009257	TTTTTAGTATTGTTAGCATA	nce_novel_circ_002049
GGTAGAGATAATCGAGAATT	ame_novel_circ_014533	GTTGTGTCTTAATTCTAAAG	nce_novel_circ_007956	GTCGAGCTTTAGCAGTCCCT	ame_novel_circ_006296	GGATAATATTGTTAATATAG	nce_novel_circ_006560
ACGGCGAAGAACTCGACTTC	ame_novel_circ_008973,ame_novel_circ_008979	ACAAAATGGATGAAGTGGAA	nce_novel_circ_000990	CTCTGATTATCAATTCTAAG	ame_novel_circ_004213	AGCCCTTGTCATCCATCAGT	nce_novel_circ_006664
AACCCGCCTCGCCTCGCGGA	ame_novel_circ_013824	CAACTAGAGATTTAGAAATA	nce_novel_circ_002940	TCGGTGTTTCGCACCAGCAG	ame_novel_circ_002423	GCTTTTTCTAATTTAAATGC	nce_novel_circ_006466
CTACTTGTAATTATTATAAA	ame_novel_circ_001457	TTGATCCATTTAGGTATACA	nce_novel_circ_006045	AACGGCGCACGGATAGAGCG	ame_novel_circ_002555	TTCTTTTAGGAAACGATTTT	nce_novel_circ_001380
CAGCCGGTGATCGCGAACGG	ame_novel_circ_008794	TTGACTTATATCTCTGAATA	nce_novel_circ_006753	CGCGTAACACGGGCCATCAC	ame_novel_circ_011739	GTTTTAAAGTTATAGGTAGT	nce_novel_circ_007259
GTATGCTTACAATATTATGA	ame_novel_circ_004503	AAAATTTGCATATCTAGACA	nce_novel_circ_005888	CTCGTCTTTTGCGGGATTGC	ame_novel_circ_002785	GGAAAAATATTAGCATTAAT	nce_novel_circ_003960
GGCGAGATGATAGATCGCAT	ame_novel_circ_011280	TATTGTGTGTGCCAAAGATT	nce_novel_circ_001937	TTAATGGTGAAGACAATAAG	ame_novel_circ_014454	ACCAAATACAATAAGCATAG	nce_novel_circ_006597
CAAAGTACTTGTGCAATGTG	ame_novel_circ_006188	ACCTTAATAAATTAACATTA	nce_novel_circ_001643	CCTCGTTCTCTGATTTTATC	ame_novel_circ_013955	GAGTTATAACCTGCTTTTTG	nce_novel_circ_002960
GTAAATCCGATCAAGAAATA	ame_novel_circ_013898	CATCTTCTAGGAATTATTTA	nce_novel_circ_007230	TCGACGAAAAAATTGAGAAT	ame_novel_circ_003313	ATCTCCTTCTTTGACTTAGT	nce_novel_circ_007599
GTTGTGAAGCTAATGAGAAG	ame_novel_circ_010079	GAACTTCTTCAAGATAAAGT	nce_novel_circ_006690	CCGCTTTTTCCATCGAGGCT	ame_novel_circ_002922	TCACTTATAGTCTTCCTAAT	nce_novel_circ_006603
AATGATTGGACGTATTGAAA	ame_novel_circ_007442	AAGAAAGCTTTTTTCCTAAA	nce_novel_circ_004241	ATGGTTAGGAGAAATACGGC	ame_novel_circ_000109,ame_novel_circ_000140	TCTCATTTTAATTATTTGTT	nce_novel_circ_002427
AGCACGACGATCAAGACGAG	ame_novel_circ_012927,ame_novel_circ_012928	AAGAAAGATATCGACTTCTT	nce_novel_circ_000412	CGCATCTTTGAAGCATTCTC	ame_novel_circ_013473	ACAATATCTTTCTCATCAAT	nce_novel_circ_006680
ATTGTCCAGGTTCGAGCAGA	ame_novel_circ_009592	ACACTTTGGGATGCGGGAAT	nce_novel_circ_006135	GGTGACCAATATCGACGCGA	ame_novel_circ_013131	ACCGATTGTTCAAGTATTGA	nce_novel_circ_005875
GTAATACTTATGTAATACAT	ame_novel_circ_007568	AAAAGCTTCTCCCGTCAATT	nce_novel_circ_001493	ATGGACTAATTATCTCGTAG	ame_novel_circ_006176	AATATCCTGTGGTACTATAT	nce_novel_circ_005867
GTGAAAATGTGGAAATTCTA	ame_novel_circ_004798,ame_novel_circ_004799	ATGTCTATCCAATTTATGTA	nce_novel_circ_004361	CGAAATACTTTTAACGAAAA	ame_novel_circ_002906	CAACAAACAAAGGTTTGTTA	nce_novel_circ_003178
GTAAGCGTCCAATCTTCTTC	ame_novel_circ_000325	ATACAAAAAATCTCCTAAGA	nce_novel_circ_002833,nce_novel_circ_002836,nce_novel_circ_002839	AACCACCATAGGAATATAAA	ame_novel_circ_003402	TGAAGAAAATTTTCTTTTTG	nce_novel_circ_000393
CTTTAAACATAGCAATTAGG	ame_novel_circ_006680,ame_novel_circ_006681	CTCCTAATATGCTTACCCTT	nce_novel_circ_003276	TTCTACTACCTTTGTGCCTC	ame_novel_circ_012981	TCCGTCTCTACTTCTACCTT	nce_novel_circ_008434
TGTTGGGCCGCCATCAGTAA	ame_novel_circ_000188,ame_novel_circ_000189	TGATTCAATTATGTCAATTA	nce_novel_circ_006306	TTGTCGCGTATATCGGGTTG	ame_novel_circ_009158	CAGTATAAAAGACAAATTTG	nce_novel_circ_003709
GATACAAAGAGTTTATAATA	ame_novel_circ_009035	ATTTTCAATATTTTCTACGT	nce_novel_circ_002188	TATCGACATCGCACTTCATA	ame_novel_circ_007226,ame_novel_circ_007227	TTATATTAATATTAATACTG	nce_novel_circ_002583
TGAATAAAAATTTTGCTCGA	ame_novel_circ_006673	CTACGCCAGATGGGTATAAA	nce_novel_circ_005437	CTCATCGAAAAAATTGCTAT	ame_novel_circ_001379	CAGAAATGTGGGGCAGTTTA	nce_novel_circ_007540,nce_novel_circ_007545,nce_novel_circ_007547,nce_novel_circ_007548
TGCAGAGCAAAGTGAGATGT	ame_novel_circ_013323,ame_novel_circ_013324	GAAGAATATCCAATTATGGC	nce_novel_circ_005326	TCGTTGAATGTGTCAGTCGA	ame_novel_circ_010785	ATGGTTCACATGTTTCAACA	nce_novel_circ_004958
AATCGGCATGGACGATAGAA	ame_novel_circ_002452	TTTCTGCTTCTTTCCTTACT	nce_novel_circ_004232	TACGTGAACCACCTGTCCTC	ame_novel_circ_008602,ame_novel_circ_008603	TGCGATGCTGAAATGATTTT	nce_novel_circ_008274
ATCGTTCTAGAAAGACGACG	ame_novel_circ_003330	TCTACATGCAATAATGAAAA	nce_novel_circ_007435	CGTGGTCGGATGGTCTTACG	ame_novel_circ_013726	AATACCTTTTGAATTTCCTG	nce_novel_circ_002431
GTTGAATATTCAGCAGCTAG	ame_novel_circ_010896	CAATAGACTACCTATAACTT	nce_novel_circ_007258	TGGGCGCCTGTTACTGGAAA	ame_novel_circ_000603	GTACAACAAGAAAAAATTAT	nce_novel_circ_002384
GAGAAAATTTGGCATCACAC	ame_novel_circ_007117	CAAAAGTAGATGCTGAGTTA	nce_novel_circ_005337	ACCAGCTCGAGAAGTTTGGT	ame_novel_circ_000598	GTCCACTTTTAAATGTTGAT	nce_novel_circ_003183
AAGAGGCGTCACTTAGTATC	ame_novel_circ_006737	CAAAAAGTATCAGAATCAAA	nce_novel_circ_006695	AGAACTTGGGGAACAAGACG	ame_novel_circ_005587	GGGAAAGTATTTTCCACATT	nce_novel_circ_007498
CACCATCGAACATAGAAAAC	ame_novel_circ_013438	CATTTCGTATTTATCCAAGC	nce_novel_circ_003579	TTGTCGAGTAAGGAGCACGG	ame_novel_circ_002858	TCTTGGTAGATTTGCTTTAA	nce_novel_circ_000900
ATTCGACGTCGTCTGGTATT	ame_novel_circ_011660	TAAAAGATCGAAAATCAGAT	nce_novel_circ_007020	TCATCTGGATTCGGAAGTAG	ame_novel_circ_001961	TCTTCTTTCTTTACTTTAAA	nce_novel_circ_000069
GAAACGACCACACCTTACGA	ame_novel_circ_012166	AAATTTCACAATATCATTTT	nce_novel_circ_002329	CCGATGCTGGACTTGTTGGA	ame_novel_circ_013242	AGAATCTCTAGCAACTTCAG	nce_novel_circ_006875
GAACGTGAACGTGGTATTAC	ame_novel_circ_005329	AAGTAATTCTATAAAATCAA	nce_novel_circ_005722	ATTTCGCTGTGAAATATGCG	ame_novel_circ_010844,ame_novel_circ_010845	CCGTGTTTCAAACAAAAATG	nce_novel_circ_006853
ACAAATCTGGCACGGATGTG	ame_novel_circ_004940,ame_novel_circ_004948,ame_novel_circ_004952	CAAAATACTCACTAGAAAGG	nce_novel_circ_005182,nce_novel_circ_005184,nce_novel_circ_005185,nce_novel_circ_005187	TGACTTGAAATTTTCTCAAG	ame_novel_circ_012281	ACTAAACGCCAAGTTTATAA	nce_novel_circ_004550,nce_novel_circ_004556,nce_novel_circ_004567
TGAAAGAGAGAGAATGTATG	ame_novel_circ_013837	AAATTTTCTGTACTGCATTT	nce_novel_circ_007502	ATCTTGTCCGGGAAATTCCA	ame_novel_circ_000955	TTATTCAAGATTATATAATG	nce_novel_circ_000029
ACAATGGCTCCGGTATGTGC	ame_novel_circ_007093,ame_novel_circ_007094,ame_novel_circ_007095	AACAGATACACTCGCTATTA	nce_novel_circ_006583	GAACGACAATTCCCCCGTTT	ame_novel_circ_013928	TTAATCCTGAAGAAGAAGTT	nce_novel_circ_001933
GCATCTTTTCGGATTTCACA	ame_novel_circ_004510	AAAAACATGCCAAGGATAGA	nce_novel_circ_005601	AATTTGGCATTGGATTTACC	ame_novel_circ_011722	ATGTGGATGGTTTACAGAAG	nce_novel_circ_000773
TGGATCGTTCGTTTTGCCTG	ame_novel_circ_009885	CGATGTTTCAATACGAAGCC	nce_novel_circ_000222	TTTCCCCCGGTTCAGTCATC	ame_novel_circ_009775	ATATGAACAAATAATGGATA	nce_novel_circ_001826
GTCGTGGTCGTACTTCTGCT	ame_novel_circ_005742	CTAAATATTGTATTAACAAT	nce_novel_circ_007202,nce_novel_circ_007203,nce_novel_circ_007205,nce_novel_circ_007209,nce_novel_circ_007212	TGGAAAAGGAAGTGAACAAG	ame_novel_circ_006279,ame_novel_circ_006281	GAATAAATTTATTTATTTTA	nce_novel_circ_000036,nce_novel_circ_000037,nce_novel_circ_000038
GTTCAGGTATAATGAAGTCA	ame_novel_circ_011165,ame_novel_circ_011166	AAAAATAAAAGTGAAGCTTG	nce_novel_circ_007611	ATTTCCTCGAAATTAGCGAG	ame_novel_circ_001577	AACCTTCTAGTGTGTGATGT	nce_novel_circ_006753
TTCAACGGTTTCTCCAGAAG	ame_novel_circ_014013	ATTAATGTCAGTAAGCAGTT	nce_novel_circ_006899	AAGCGAGAAATTCTTTCATT	ame_novel_circ_013976	ATTCAATAATAACTGTGAAG	nce_novel_circ_000764
CAGCGTCTTCTGGGGTTCGG	ame_novel_circ_008115	AAACAATGGAGATACAGGTA	nce_novel_circ_003234,nce_novel_circ_003278,nce_novel_circ_003282,nce_novel_circ_003286	AGAAGAGAGCGGAAGGCGAG	ame_novel_circ_009487	CTATAGAGAATAGTAATAAG	nce_novel_circ_005273
GAGCTTCAATTTCGAATATA	ame_novel_circ_006488	CGAACTTGGCGTTATAAAAA	nce_novel_circ_007228	AGTACGAAGACCACGCGGTT	ame_novel_circ_006290	GAAGAAACAGATGAAGATTT	nce_novel_circ_002090,nce_novel_circ_002093,nce_novel_circ_002094
TATTCTCATCTCGATGAACC	ame_novel_circ_012673	GAATAGAACTATTTCTAGGA	nce_novel_circ_000515	ACGAAGAGATCGCGTAGATA	ame_novel_circ_013328,ame_novel_circ_013333,ame_novel_circ_013338,ame_novel_circ_013342,ame_novel_circ_013344,ame_novel_circ_013347,ame_novel_circ_013349,ame_novel_circ_013351	GACTAGTAAAGAGGATCTTA	nce_novel_circ_000273
ATCAAGGACGTGGATGGAAG	ame_novel_circ_000624	ATTAAACTTGGTTTTATATA	nce_novel_circ_003915	TTGGTCCGAGACGAACACAG	ame_novel_circ_007704,ame_novel_circ_007705,ame_novel_circ_007707	ATCCTCTAGCTGCTACATCT	nce_novel_circ_004839
CAGCAATAGTTGATATTAAT	ame_novel_circ_013192	AGAACTGTATTTCCGATTAC	nce_novel_circ_000669	TTCGGGAGCGGAAACCGTCA	ame_novel_circ_007023	TATTGGATCAGTCTATTTAA	nce_novel_circ_007585
GACCGAAGCCAGGTCCTCCG	ame_novel_circ_004656	AGCATCGCAAGCAAGATTTA	nce_novel_circ_007708	ACCGAAGCCACAATAAACCG	ame_novel_circ_006114	TTATTACCTTTCACTTTTGA	nce_novel_circ_006205
GGAGAGAGGAGCGGTTCTGT	ame_novel_circ_004816	GTAGCATTGAGGATGCTTTA	nce_novel_circ_008279	CGACAACAAATATTATATAG	ame_novel_circ_014796,ame_novel_circ_014797	GGAACAGTTAAAATTTGGAA	nce_novel_circ_004596
GGGTCGGCGGATGAAGGCAA	ame_novel_circ_012580	ATCGAGACACCATAAAATAC	nce_novel_circ_004401	GCGCCAAGCTCGATTCCCAA	ame_novel_circ_004641,ame_novel_circ_004643	GATTTTAATTGCCTCGGATT	nce_novel_circ_002704
GTACAAGTGGACCAAGCTTT	ame_novel_circ_008099	AGAATCAGATGAGACACAGA	nce_novel_circ_000383	ACTCGAGGGGTTCCGGGAAG	ame_novel_circ_004166	AAAAAACACGATTATTTTAG	nce_novel_circ_000241
GACATTGATTACGAGGGATT	ame_novel_circ_001279,ame_novel_circ_001282	AGTTTACGAGCTTGTGCTCC	nce_novel_circ_003258	TCAATCGAAACTTCACAAAG	ame_novel_circ_009367	TCGGGGATGTATGAAAGTAG	nce_novel_circ_003840,nce_novel_circ_003841,nce_novel_circ_003842
AGAGAGAAAAAAAAAATGGA	ame_novel_circ_000277	AAGTAGAAGAAAAACCAGTT	nce_novel_circ_003659	ATAAAAATTGTATTAAAAGC	ame_novel_circ_012803	TGATTGTATTACGGGATTTT	nce_novel_circ_006202
GACGAGCAGATGGACGCCTC	ame_novel_circ_011045	ATTAGGAATAATTATAGCAC	nce_novel_circ_002471	ACGAGGACAAGGCTGAGAAG	ame_novel_circ_010862,ame_novel_circ_010898	AACCGAATGAAAAAAATGAG	nce_novel_circ_007164
TTGGATTCCGTACACGGGCG	ame_novel_circ_005009	CACTTTGTAATAATTATAAT	nce_novel_circ_004926	TCATGCGAACATGATCTCAG	ame_novel_circ_009586	AACCATTACACCTGTTATTT	nce_novel_circ_006187
GTAAGCTCAAACTACCTCAA	ame_novel_circ_009166	AAACACAAGGAGAAGTAGAA	nce_novel_circ_004274	ACGGACAGCTCCATCTTCAG	ame_novel_circ_011555	ACACTCGTCCTACTGAGTAA	nce_novel_circ_003066,nce_novel_circ_003068
CAGAGAAATCGAGCTGCCGC	ame_novel_circ_001012	AGAAATATTCGAGAAAACAT	nce_novel_circ_003087	TATTGCTATAAGTGCTGCGT	ame_novel_circ_001937	AGAACTAATGACTACTGATT	nce_novel_circ_003412
TTTTTTTGCTGGTTCACAAC	ame_novel_circ_001129	GTAATGCCATCTTTTTTAGA	nce_novel_circ_007970	TTGTTGTGTTTGTTGTTGTT	ame_novel_circ_000484	TCAATTATATAGCTATGGCA	nce_novel_circ_005712
CTCCGCATAATACATTCTCG	ame_novel_circ_005018	CTGTACATAAGAGCACTCTT	nce_novel_circ_002036	ATCTTTCGGATCTTATTGAT	ame_novel_circ_006282	ATTAAATATTTTCAATCTTT	nce_novel_circ_007871
TTTCCTCGAAGTGGACTCGA	ame_novel_circ_012446	CAATAAGATCCTGTGTAGTA	nce_novel_circ_004886	AGTAATTATAATCGTGTCAC	ame_novel_circ_014102	TAAAACCACTAACCCTATAA	nce_novel_circ_002291
GACCTAAAGAAGCGCGGTTC	ame_novel_circ_001341,ame_novel_circ_001342,ame_novel_circ_001343	TAAAGAAGACATTATAAAAA	nce_novel_circ_003307	CGTTTTCTTAACTTCGTTTG	ame_novel_circ_012864	TAATCGAAAAATCGGAGGAA	nce_novel_circ_002457
CATCTGTCGATCAGCTGTTT	ame_novel_circ_008143	CAAAATTAGCGAAACAACTA	nce_novel_circ_002747,nce_novel_circ_002748	ACCTGTCCCCGCGAAGGGCG	ame_novel_circ_012923	TTAGGAGAGATATACAAGTT	nce_novel_circ_004331
AGGCTTACGTGAATCTGGGC	ame_novel_circ_004535	ATTAGATCTACACCTATGCC	nce_novel_circ_000096	GTAGACTGGTTGTAAATCGA	ame_novel_circ_008658	TTGGATGTATTCACCATTAT	nce_novel_circ_004799
AGAAGAGAGAAAGGAAATGA	ame_novel_circ_004612	ATTTGTTATTTATAACAGAA	nce_novel_circ_005768	AAGGTCAAGGAGCACAGCCT	ame_novel_circ_004778	TTAAAATAAGCATTCATAAT	nce_novel_circ_005754,nce_novel_circ_005756,nce_novel_circ_005758,nce_novel_circ_005760,nce_novel_circ_005763
CGTCGTCGTCCGAGCACGGA	ame_novel_circ_003105	AGTGTATACAACTTTTCTGG	nce_novel_circ_006611	GTTATTCTTCTTAATATAAA	ame_novel_circ_000990	AATCTCATTCATTCTAGCAA	nce_novel_circ_002160
CCGTGCTGTACATTGGAGAT	ame_novel_circ_001075	CAAGCAGCACAAACTGTAAA	nce_novel_circ_004622,nce_novel_circ_004633,nce_novel_circ_004654,nce_novel_circ_004663,nce_novel_circ_004694,nce_novel_circ_004702,nce_novel_circ_004711,nce_novel_circ_004713,nce_novel_circ_004715	GAATGCAAACAAAGAGCGTT	ame_novel_circ_006765	TAGAAGACAGAACACAAAAG	nce_novel_circ_001287,nce_novel_circ_001289
TTTAATAAAATCATCCTCAA	ame_novel_circ_002298	AGCCTTAAGTCTTTATTAAT	nce_novel_circ_003917	TCGTCTTTGACAGGATCAAC	ame_novel_circ_005712	TTTAGATCTTTGACTACTAG	nce_novel_circ_005670
ATGAAAGTTGGAAAATCTAG	ame_novel_circ_012231,ame_novel_circ_012233	ACAAGACTCGTTGAATATTG	nce_novel_circ_001483	CCAAGGATCTCATCACGAAG	ame_novel_circ_005635,ame_novel_circ_005636	TTATCTTACAGGATGGGAAG	nce_novel_circ_000654
ATAAACGTATTTGATTTTGC	ame_novel_circ_011609	AAAAAACGCACGTACATAAT	nce_novel_circ_007229,nce_novel_circ_007231,nce_novel_circ_007233	CGTGTTGACGTTCTGGATGA	ame_novel_circ_007992	CTTGTTCGACTACGATGTTG	nce_novel_circ_002086
CATTGTAAACAACCCCTATG	ame_novel_circ_008222	AAAACAGCGCAAATGGCTGC	nce_novel_circ_005095,nce_novel_circ_005097	CAGCGTAGATTTTTCCGATG	ame_novel_circ_002308,ame_novel_circ_002313	TAGTTTATTACTAAAGCTAC	nce_novel_circ_004840
AATGACGGCAAAAAAATAAT	ame_novel_circ_005304	TAAGGGTGAAAACGCAACAG	nce_novel_circ_001105,nce_novel_circ_001112,nce_novel_circ_001128,nce_novel_circ_001160,nce_novel_circ_001170,nce_novel_circ_001173,nce_novel_circ_001187	CCAGTAACTGTCCCAGTAAT	ame_novel_circ_012700	TTTTAAGCTTTTATTTGTTG	nce_novel_circ_002696,nce_novel_circ_002706
CGCCTATTGGTATATCGTAT	ame_novel_circ_004072	TACACGCGATAACTTTGTAA	nce_novel_circ_004987	CTTGGAGAAAAATAATTGAG	ame_novel_circ_006362	GTTATCTCTACTTGGATTGA	nce_novel_circ_001296
TTTCTAATTGAACTTCAATC	ame_novel_circ_000449	TTCAATTCAATTTTTAGATT	nce_novel_circ_002347	TGTGTTTAACAAATATATCA	ame_novel_circ_014587	CAAAAATGTACCAGAAGAAG	nce_novel_circ_003650
ACGAAAGCTTGGTCCACTTG	ame_novel_circ_008220,ame_novel_circ_008223,ame_novel_circ_008225,ame_novel_circ_008228,ame_novel_circ_008232	CATATTGTAACTCACCATTA	nce_novel_circ_002386	CATTCTGCTGGACGAGGAAG	ame_novel_circ_001581	GAGGATGTATGACTCCATTT	nce_novel_circ_006933
ATAACCGGTGGCGGAAAGAT	ame_novel_circ_006464,ame_novel_circ_006465,ame_novel_circ_006466	AGAGGAGATTTTGAACAAAG	nce_novel_circ_002979	ATGGAAGAATTCGCATCATG	ame_novel_circ_005474	CTAATATTATCAGGTTTGAA	nce_novel_circ_000476
TACACAGAGTTCAATTTGAC	ame_novel_circ_008365	CAAAATATCCTTTAGAGCCC	nce_novel_circ_001877	AGGGTAGCAGCACACAACAG	ame_novel_circ_003858	CTTTATAAAATCTAATTTCA	nce_novel_circ_001035
TAGAATGGAATGGGTGGAAA	ame_novel_circ_014768	CAATAAGCCTTATAGCAAAA	nce_novel_circ_003506	CGACGATACCTACGACCACG	ame_novel_circ_014392	CTAAATGAAAAAACGTATAA	nce_novel_circ_007256
GCGAGCCTTAGCCTGCCCGG	ame_novel_circ_009485	TAACAATTCAAACCCATCCC	nce_novel_circ_000120	GGATATTCCTGGAGATCTAG	ame_novel_circ_009391	GTCTAATTGTTTATCTCTTA	nce_novel_circ_003716
CGTGTTGAACAGGAGCCCGG	ame_novel_circ_003916	GATAACCAACTATAACAACA	nce_novel_circ_005297,nce_novel_circ_005298	CCGTGGACAACAAACTATTG	ame_novel_circ_006193	CCTCAGAGAGAGAGAACTAA	nce_novel_circ_000433
AATGTATTGAAGGACAAAGT	ame_novel_circ_010846	CTGCAGCTTCTCGGGTATTC	nce_novel_circ_005901	CTTTCGTGCAGTTACATATG	ame_novel_circ_003843	AATGTTTTATCGAGAAGTTT	nce_novel_circ_005417
AACATTGCATACTGCGGTGA	ame_novel_circ_001734	TTATAAATCTCTAGAGCCTT	nce_novel_circ_005665	TGCACAAATTTTATATATTT	ame_novel_circ_010372	GATAGAGCTTATGTAGATAA	nce_novel_circ_000025
ATATCTAATACTGTTTCAGA	ame_novel_circ_000897	ATACAACCATATAAGTGTTT	nce_novel_circ_000256	TCTACTGTTGTTCTTCCAAC	ame_novel_circ_007064	TGTTTAACAATGGGATTTAG	nce_novel_circ_004343
TTGGAGAAACCTCATGGACG	ame_novel_circ_008321,ame_novel_circ_008324	TTATCGTAAAAATATTTATG	nce_novel_circ_002373	TGCTATTCTAATCGAATCAG	ame_novel_circ_009424	TAATCATGCAAAAAGAAAGA	nce_novel_circ_006767
AGTTCAATTTGACGATCAAG	ame_novel_circ_008370,ame_novel_circ_008371	AAAGAGAAAATGTTGATGAC	nce_novel_circ_006119,nce_novel_circ_006142,nce_novel_circ_006167	GAAAAAACATCAATTAGTTG	ame_novel_circ_003291	TAGCTGAATATCAACTGCAA	nce_novel_circ_001632,nce_novel_circ_001633,nce_novel_circ_001636,nce_novel_circ_001638
TATATTTATTCTTGAGCACT	ame_novel_circ_002544	GAATAATGATCCTTACCGTA	nce_novel_circ_004914	GTTGCTGTTACTTGACCTGA	ame_novel_circ_002980	TAGAACTTGAGCTTTGTAAT	nce_novel_circ_002554
CTAAAGATAACATTGTATGG	ame_novel_circ_002334	ATCAAAAACTATAAGTATCC	nce_novel_circ_004097,nce_novel_circ_004098	GAGAGGCCTCGAGGAAAATG	ame_novel_circ_010761	TGTTTTATCGAGAAGTTTTG	nce_novel_circ_005400,nce_novel_circ_005401,nce_novel_circ_005407,nce_novel_circ_005409,nce_novel_circ_005411,nce_novel_circ_005413
CCGCAGCTTTTGAAGGGGAC	ame_novel_circ_013138	TCTAGCCACTTTTACCGATG	nce_novel_circ_006020	CGAAGTTCTGGGTGGGAGAG	ame_novel_circ_006034	CAAGCGAAAAGGAATATCAA	nce_novel_circ_005420
GGATTTGGACAAGATGAAGG	ame_novel_circ_002725,ame_novel_circ_002726,ame_novel_circ_002727,ame_novel_circ_002728	TATCAAACCTTAATAAATTA	nce_novel_circ_001649	TATCATTTGCAAAGAGTATT	ame_novel_circ_004727	TTATCGGTGGCTAGTTGTGA	nce_novel_circ_000317
GTTTACAGATTTGATAATTA	ame_novel_circ_013186	AAGCAATGCCTCTTTTTGAC	nce_novel_circ_002628,nce_novel_circ_002658	TTCAATGATGTCATTTGAAC	ame_novel_circ_003482	ATACAGCAAGATTTGATGAA	nce_novel_circ_002235
ATTCATTTGTTTGATGATGT	ame_novel_circ_011512	AATAAATGTAGCGTAAATAT	nce_novel_circ_005452	CAAGGTGATGTAATTCTCTC	ame_novel_circ_007012,ame_novel_circ_007013	TTGATTTTATAGAATTACTT	nce_novel_circ_005723
GGATTTGGAGCGCGACTTAA	ame_novel_circ_002770	CAAATATTAAAGATGGAAAT	nce_novel_circ_004230	GAAACATTTTCGAATAGTTA	ame_novel_circ_005275	TATTTTTGTACAATGTGGAT	nce_novel_circ_006808
ATAACTGATTTTATAACATC	ame_novel_circ_009559	CAAAATTATCCACCTTTTTG	nce_novel_circ_007027	GACTTCTTGATTCATTGCAG	ame_novel_circ_003274	GCTCTTTCTGCTTTTTTTAT	nce_novel_circ_006535
ATAATGCACGCACCCACAAA	ame_novel_circ_002314	AATGGATTTTTTTGTCTGAG	nce_novel_circ_007108	AAATCGTTTGTACAGGAATG	ame_novel_circ_006366	CTTAGCAGATCCATGTTTTC	nce_novel_circ_004585
AGAATTAAAAGCTTTACATG	ame_novel_circ_014845	CTAAAAGGATTGTATTTATA	nce_novel_circ_005500	ACTGGGCTTGAAACCAGACA	ame_novel_circ_007732	TATAAAGGAAGTACTACCAT	nce_novel_circ_006891
ATTATTTACAATAGCGCCAA	ame_novel_circ_014489,ame_novel_circ_014490	CTATTTGCATCCATTTTAGA	nce_novel_circ_006789	CCTTCCCTTGAGTTTGGACT	ame_novel_circ_007046	AATATTGTGTTAAGTGGAGG	nce_novel_circ_001724
AGCTGTACTCTTTGCAAGGG	ame_novel_circ_013030	TAACTATACGACCCGCTTCT	nce_novel_circ_000796	CTGCTGGTCAAAGACAAAGA	ame_novel_circ_005951	AGTCTGAATGGTAATACCTC	nce_novel_circ_001022
GTTGTCCAGGCGGCACCGGT	ame_novel_circ_006203,ame_novel_circ_006204	CTAAAACACTCTGCTGCTGA	nce_novel_circ_006787	TGTTGTAGGTATATTTGCCA	ame_novel_circ_000916	TTGTAATATAACAAGATTTG	nce_novel_circ_005755,nce_novel_circ_005765,nce_novel_circ_005767,nce_novel_circ_005768
TCCGTAAAGATTTGTATGCC	ame_novel_circ_007235	TGATTTAATTTTGCTATAAT	nce_novel_circ_007581,nce_novel_circ_007582	TTCCTCGACAGCGGCCGGAA	ame_novel_circ_011180	ATTTGGGAATATCTCCTGTG	nce_novel_circ_003846
ATTCTTTTTAAGACACTTGG	ame_novel_circ_011194	CCTTTGAATGTAGATTTTGC	nce_novel_circ_005574	GAGAATGAAACGCAGACCGT	ame_novel_circ_012658	AAGCAAAAATCCAGCAGAAG	nce_novel_circ_001337,nce_novel_circ_001338,nce_novel_circ_001340,nce_novel_circ_001343,nce_novel_circ_001346,nce_novel_circ_001347,nce_novel_circ_001349,nce_novel_circ_001350,nce_novel_circ_001351,nce_novel_circ_001353,nce_novel_circ_001355,nce_novel_circ_001356,nce_novel_circ_001358,nce_novel_circ_001359
TGCAGTTGTATATGATGATC	ame_novel_circ_002139	TTAATAGAGCTTGTTGTGCA	nce_novel_circ_005094	TCGCCGCTCATTTAAATACT	ame_novel_circ_010903	ACACTCAGGACGTTTGCTAG	nce_novel_circ_007779
AGAGAGAGAAAGAAAGAGAA	ame_novel_circ_012065	TAGTAGTTCACCAGAAACTA	nce_novel_circ_000317	GGGTAATTCGGAGCTCCCGG	ame_novel_circ_010109,ame_novel_circ_010110	GAAGAAATCGAGTACAAAAA	nce_novel_circ_004942
TTCCTGTTGGTGCGGGACTC	ame_novel_circ_014657	TGTTAACATGTACCATCAAC	nce_novel_circ_002897	ATCTTGCTCTGCTTATTTGG	ame_novel_circ_009568,ame_novel_circ_009569	TGAATCTTATTTCAAGTTAT	nce_novel_circ_005427
GATATTGTTGAGGATGAGAA	ame_novel_circ_011911	CTTTAAACCAATAATAGCAT	nce_novel_circ_001088	CAGCGCGAAACTCTTTTCAG	ame_novel_circ_003454	ATTAATAAAGACTTAAGGCT	nce_novel_circ_003918
TATTGTAATTTTAATTTACA	ame_novel_circ_001736	TAGCACTATTCATGCCAGGT	nce_novel_circ_000013	TCAACACGTTACAAACAGGT	ame_novel_circ_006848	AAAAAAAGAGAAGATATAAA	nce_novel_circ_008015,nce_novel_circ_008017
GAATAAACCAGAATTGTGGG	ame_novel_circ_004774	GTGGTTCAAGGATTTTTGAA	nce_novel_circ_006447	TCGTGCGTCCAATAAAACTG	ame_novel_circ_004675	TTCATATAAGCATCGAGATT	nce_novel_circ_001069
CGATCAACAGTAGTTATTAA	ame_novel_circ_013299	AAGCAGATGCGGTAAATAAC	nce_novel_circ_008220,nce_novel_circ_008222,nce_novel_circ_008223	TCGAATTAAAAAAAAAGAAA	ame_novel_circ_003822	ATTATAAAAGTAGATTTTTC	nce_novel_circ_003814,nce_novel_circ_003837
TCATCCGTCATATCTTCTCC	ame_novel_circ_010105	CAAAAATAGTGTAACATCGG	nce_novel_circ_007261,nce_novel_circ_007265	TGATAAATACACGGTTTCAG	ame_novel_circ_003377	GCATTACAGTCTAATTTTTA	nce_novel_circ_002890,nce_novel_circ_002891
CTACTGCCCGCCACGGAGAC	ame_novel_circ_014665	TTGGACAAGCAGGTGTACAA	nce_novel_circ_001260	CGGGACTTCCGGGTCCTAAG	ame_novel_circ_011450	AAAGAAAAAAGATAAAAAAA	nce_novel_circ_005359
GCGGTCGAGTCGGCGCTGAA	ame_novel_circ_002705	CAGATGCGGTAAATAACGCA	nce_novel_circ_008231,nce_novel_circ_008232,nce_novel_circ_008235,nce_novel_circ_008237,nce_novel_circ_008238,nce_novel_circ_008239,nce_novel_circ_008240,nce_novel_circ_008243,nce_novel_circ_008244,nce_novel_circ_008245,nce_novel_circ_008247,nce_novel_circ_008248,nce_novel_circ_008249	GTACAAGTGGACCAAGCTTT	ame_novel_circ_008235	GTTGAAAAAACTCTTGATTA	nce_novel_circ_008296
ATAGATCCAGTTGCCGTGGC	ame_novel_circ_008642	AAATTAAAACATGATTTCTT	nce_novel_circ_003486	TGATGAAGGATGATGTTGAG	ame_novel_circ_001900	TGCCATCTGTATCGTGTAAT	nce_novel_circ_005675
AGGGATTTTTGGCACGAGGA	ame_novel_circ_003773	GTCTTAAAAGAATTGCTACT	nce_novel_circ_007479	TTGTTTTCGGAGAATAATTA	ame_novel_circ_001790,ame_novel_circ_001792	AGCTTTAGAAAAGAAAGAAG	nce_novel_circ_003625
AGTATAACTGCTATATAATA	ame_novel_circ_012933	TTCTAGTTTCCTCTCAGTTA	nce_novel_circ_006964	AACTGCTATCGTATACATAG	ame_novel_circ_001260	CGAATAAATAATTAGTATTA	nce_novel_circ_007963,nce_novel_circ_007965
ATCACAGGGAGAGGAAGACA	ame_novel_circ_012001	TTGGTAAGGACTACAGAAGA	nce_novel_circ_007129	ATCATCACGAAAACCGGCAG	ame_novel_circ_005519	ACATAAGTTAATGGAGCTAG	nce_novel_circ_005495
GTAAACGATGACGAGCTGGA	ame_novel_circ_001216	CAAAAACAGCAGCTTAGTTT	nce_novel_circ_005787	ACACGTCGAAGGTCAGTCAT	ame_novel_circ_013357,ame_novel_circ_013359,ame_novel_circ_013363,ame_novel_circ_013366	CGAGGATTTAACAACTTTTG	nce_novel_circ_000349
GCAGCTATCGGGATAGCCAA	ame_novel_circ_014000,ame_novel_circ_014002	AAAATTCTAATGATTTTAAT	nce_novel_circ_007949	CCTCTTTTGAGCGGCAAGAT	ame_novel_circ_008765,ame_novel_circ_008766	TTTTTATGGTTGTAGAAGTA	nce_novel_circ_001042
ATTCGAGCACTCTGAAGGTA	ame_novel_circ_011328	GTTGATTGGGCATTAGAGAA	nce_novel_circ_007485	TCGTGTCCTCGTTCAACGCT	ame_novel_circ_002842	TGTTATAAATAACAAATAAA	nce_novel_circ_005764
CTCTTGGCCAGGTGATGCTC	ame_novel_circ_005638	TAAATGCTAAAGCAGCTAAA	nce_novel_circ_007213	ACGCAGCGGCGATCCAAGAA	ame_novel_circ_011259	AATTGATTGGGATGTAGTTA	nce_novel_circ_005663,nce_novel_circ_005664
TATCGAAGTTATGATTATCA	ame_novel_circ_010405	ATTCGTGGGCATTTATATTA	nce_novel_circ_000165,nce_novel_circ_000169,nce_novel_circ_000170	CGAGGGGATCACAAAGGTTG	ame_novel_circ_012591	TAAAAAAAATGGAATACTAA	nce_novel_circ_002344
AGAGGTTTCAAACTCAGAGA	ame_novel_circ_009956	GCTGCTTTGAAAATTGTGAC	nce_novel_circ_006151	GTGCTTCGATTTCATAGAAG	ame_novel_circ_002341	ATGGACATCCTCTCTAGTTT	nce_novel_circ_003061
AAGTATACTAGTTAAATATG	ame_novel_circ_013189	ACAAAAAAAGAAAGTTGTAC	nce_novel_circ_002127	TGAATTCCGAAACGAAGAAT	ame_novel_circ_000773	TGTTTTAAGATCATAAGCCA	nce_novel_circ_002993
AAGATCGCTCGCCTCTTGCC	ame_novel_circ_004964	AACAGGGAATTGGATGTTTT	nce_novel_circ_000338	TTGGCATTGAACGGATAATT	ame_novel_circ_006163	AAAAGGTCTCATATGGCTAA	nce_novel_circ_007707
ATGAATGAAATAACAACAGA	ame_novel_circ_014817	GATTAGGAAGACTATAAGTG	nce_novel_circ_006664	GCCCTCGCCCTTGAGGCCAA	ame_novel_circ_005063	GGGTGATAAATGGATACAAG	nce_novel_circ_002361
ATGCGGTCGGCACTCATGCT	ame_novel_circ_014359,ame_novel_circ_014360	CATTATGGCTCTAACATACC	nce_novel_circ_001835	CAACCGCACGTCACCAGGAA	ame_novel_circ_004429	CTTAATAAAATGTTTTGTAA	nce_novel_circ_004323
CTCTCTTGTTCGGTAGCGAA	ame_novel_circ_011979	AGTTCCATCAGAATGTTTGT	nce_novel_circ_008071	TTATCATTCCAGACTGTTTA	ame_novel_circ_003440	ACGACATGGTGGTAGTCGAT	nce_novel_circ_007258
GAAAAAGGATTGAAAACGGA	ame_novel_circ_011831	TAAACCACTGTGACTTAAAC	nce_novel_circ_006622	GGCGGCGTCTTCGAAGGCGG	ame_novel_circ_010904	TAAATATTAATTGCTGAATG	nce_novel_circ_007008
ATACGGTGCTGGTGCAACAA	ame_novel_circ_003775	GAAAGAGAATATCAGCCAAG	nce_novel_circ_001979	CACAGCTATAATGGACGATG	ame_novel_circ_005064	GATATTTTTTTTTGGAATAA	nce_novel_circ_003557
TGCACCCTGCGGGGTCGGTG	ame_novel_circ_002488	CAGGAGAAAGTGAAAACAAT	nce_novel_circ_004265	ACAGGAGCGAGGACATGGCG	ame_novel_circ_003728	GGATGTATATTTTTACCGAC	nce_novel_circ_003903
TATCAGGTTCGACCATCCCA	ame_novel_circ_014306	AAAACATAAAAATTATTTTT	nce_novel_circ_004035	CTGGGATTACACCACAGCAG	ame_novel_circ_002565,ame_novel_circ_002566	ATGGATTAATATTTGGAGAT	nce_novel_circ_008338
AGCCGGTCACAGAGATCGCC	ame_novel_circ_006237,ame_novel_circ_006238	CACTTAAAAGAACTGCATTA	nce_novel_circ_008420,nce_novel_circ_008422	GTATTCCTTTGTATCCTTCT	ame_novel_circ_002045	TACGACCAGTGTGTACACCA	nce_novel_circ_005175
AACATCACGAACAAGTACAG	ame_novel_circ_001139	TACAAATAAGACCCTATACC	nce_novel_circ_004753	AGGTAGGACTTGTTTTTTTT	ame_novel_circ_012287	TCTAGTTCTTCTTCCATATT	nce_novel_circ_003060
CGACAATGTTCAGGCAACAA	ame_novel_circ_007056	TTGCAAACCCATCACCAATA	nce_novel_circ_006578	TTTTTAACACGCACGAAAGA	ame_novel_circ_011001	AATAGAAATGCACTAATAGA	nce_novel_circ_000207
GAAAGAACGTGTTCGCCGGT	ame_novel_circ_004639	CTTATTGCTTGTACTACGAA	nce_novel_circ_005249	CAGCGCCATCACCGCGGTGA	ame_novel_circ_003755	TAAATACATGCCAAGAGGAC	nce_novel_circ_008130
GCCAATTCAGTTTCGAGAGT	ame_novel_circ_003356	TAAAAGGAGCACAAGTATCA	nce_novel_circ_007174	CCATTACAGAAGATCCAAAT	ame_novel_circ_014464,ame_novel_circ_014465	GGAAATACGGCTCTAGGAGC	nce_novel_circ_001680
AGAAAACGGGTTACACCGAC	ame_novel_circ_013439	CAAGAGAAACCAGTTCGTTA	nce_novel_circ_001753	CTAAATGGCTAAAAGATCAG	ame_novel_circ_014461	CTTCTGAGCTACAATAAAAG	nce_novel_circ_003521
AAACTCGCTTATTTCGTCCT	ame_novel_circ_014233,ame_novel_circ_014234	TCCTCAACATATTCTCGTAT	nce_novel_circ_004728	TGACACCTTCTGAGAAAAAA	ame_novel_circ_010650	GTGCTGGCTTAGTAGCGTTG	nce_novel_circ_006850
CCAGCCAACACCATCACCAC	ame_novel_circ_012539	ATCGTCTGAGTAAATCCTCA	nce_novel_circ_008046	GCAGCTATCACTATCAACAG	ame_novel_circ_010189	ATCTTTCACAGAATGAGTTA	nce_novel_circ_002962
CTGTAATTCAGATCCGGTTG	ame_novel_circ_007785	TCCTACAGCGCATACAATAA	nce_novel_circ_005026	TCTTCGGCGGAAACGAAAGC	ame_novel_circ_001875	TTTATCATATGTAAAACGTT	nce_novel_circ_003767
ATAATCCTGTTCGAATTGTA	ame_novel_circ_000169	TTCTTCATTTAATTCTGTTT	nce_novel_circ_000231	AATAACGCCAATCCTAATGA	ame_novel_circ_012444	TAAAGATGGTAAAGGAAGAG	nce_novel_circ_002799
AGTCTACACCTTGCCAATAT	ame_novel_circ_008502	TCCCCAAAGCATATAAAGTT	nce_novel_circ_007675,nce_novel_circ_007677,nce_novel_circ_007680,nce_novel_circ_007698	CTAGGGACGCTTTGTTACAG	ame_novel_circ_012022	CGTTATTACAAATAAATTTA	nce_novel_circ_002807
GACAGTGTTGGCATACAAAT	ame_novel_circ_007155	AAATTTTTTTTCCTGTTTTT	nce_novel_circ_005858	TCACAAGAGGACCCACACCG	ame_novel_circ_011841	ATGGGATGTCCTGCTAGTAT	nce_novel_circ_007743
AACGCAAAGTATAGTAGTTC	ame_novel_circ_010689,ame_novel_circ_010690,ame_novel_circ_010691	CTCCTGCACATGCAATAGTA	nce_novel_circ_007788	CAAACTTTTGAAAAAAAAAG	ame_novel_circ_011932	ATCATTAATTGTATTCTTTT	nce_novel_circ_002883
CTTTTCTTCCTCTTCCTATT	ame_novel_circ_001472,ame_novel_circ_001477	AAGTTATGTCTTATTGAATT	nce_novel_circ_002967	CCATTACTTTCTTGATGGAC	ame_novel_circ_010921	TAAAAGTGGAGTGTAAAATT	nce_novel_circ_008405
CGTTAAGCGGACTGGCGAAT	ame_novel_circ_000330	CAGGTAAATATTTTAAAGCA	nce_novel_circ_006231	TTGGAGAAACCTCATGGACG	ame_novel_circ_007979	AGTCAAACACGAAAGGCAAT	nce_novel_circ_007825,nce_novel_circ_007834,nce_novel_circ_007844
GACATGTACCAGGTAGGCCT	ame_novel_circ_003407	ATTTATTACGGATCAAAGCT	nce_novel_circ_001904,nce_novel_circ_001908	GTACAGGAATGCTTTCTGCC	ame_novel_circ_006365	ATCGAAAAATCTACTTTTAT	nce_novel_circ_003871
GTTCGCGTGACGGTTCTAGA	ame_novel_circ_001144	ATTTTACTTTTTCTTTTTTT	nce_novel_circ_005522	TCGAGGAATAGCACGTGCAG	ame_novel_circ_003606,ame_novel_circ_003607	TTTTTGCTTATGGTAATTAA	nce_novel_circ_002017
ATTAGAGACATCTGTAAAGA	ame_novel_circ_013520	ATCAGTTATAATAACAAACA	nce_novel_circ_004414	CAGACAGATGCATAACGTCA	ame_novel_circ_002792	TTTCTGTTTGTACACAAATA	nce_novel_circ_007780
GGAGGTCACAGTGGCGTACC	ame_novel_circ_006092	CTTTTCTTATCTTCTCAAGT	nce_novel_circ_003166,nce_novel_circ_003168	CTTATCGCTGTATTCTACAA	ame_novel_circ_000664	AAGTTTAAGGGATGGTATGA	nce_novel_circ_007274
CTTCGGCTTTGAAAGAACGG	ame_novel_circ_010197	AAAAACCGAAGAATATAATA	nce_novel_circ_007528	AAGTCCCACGTTGATAGTCT	ame_novel_circ_005525	CCCTTTCTAGTGAGTATTTT	nce_novel_circ_005188,nce_novel_circ_005189
GTGGTACTACAATAGGAACC	ame_novel_circ_002684	AAAATATTTTGTACATGACA	nce_novel_circ_006036	GAGCAAAGATCGATGGAGGA	ame_novel_circ_004938	TTAAAGCATCCTCAATGCTA	nce_novel_circ_008186
GTTCTACATATACACAAACG	ame_novel_circ_001465	CATTATCATCATTTCTTTTT	nce_novel_circ_001873	GACAGCTTCAACAATTGGTC	ame_novel_circ_010740	CATGTACGACAAAGCAGGCG	nce_novel_circ_004487,nce_novel_circ_004489
GCGACGGCTGTTTCTACATC	ame_novel_circ_003982	TTTTGGGGGCAAAATCATAT	nce_novel_circ_003207	TCTGCAACATCTCTAACGAA	ame_novel_circ_006503	TAAAAGATCATCAATGTCGA	nce_novel_circ_000295
GTAATAATGCAACATTTCTC	ame_novel_circ_001648	TAAATGAATCTGCTATGCTT	nce_novel_circ_005460	CGAATGGGAAAGTGCTCGTT	ame_novel_circ_000425	TAAATAGGAATTTACAATAG	nce_novel_circ_002839
ACTCGATCCAAGGCTGACCA	ame_novel_circ_010737	TAATTCATCTGCTATTTCAA	nce_novel_circ_004268	GAGCATCGAAAGTACATCAG	ame_novel_circ_009515	AAATTAAAAATGAAATGTTA	nce_novel_circ_001011
GGGTGAATTATTGCTGGTTC	ame_novel_circ_009855	GAAGAATATAAACCAATTGT	nce_novel_circ_002075	ATCGAACAAAAATGTCGTTG	ame_novel_circ_009229	TTGCGTCGTGTTTTTTTGTA	nce_novel_circ_003261
GTGGATGGGCTGGTGGAAAT	ame_novel_circ_013723	AGAGCGAAATAAACTATAAA	nce_novel_circ_007192	TACTTGCTAAAGATAGACAA	ame_novel_circ_010520	TGAAAGGTGCAGAAGAATTA	nce_novel_circ_003174
TCGTAAAAAACGAAGAGCAC	ame_novel_circ_012976	AGACAAATGGCATGGTTAAA	nce_novel_circ_004541	CATTGAGCAGTGTCGGCAAC	ame_novel_circ_004844	ATTGCTAGAGTACTCCAAAT	nce_novel_circ_003854
GGTTTTGTAAAAGTTGTTAA	ame_novel_circ_014523,ame_novel_circ_014524,ame_novel_circ_014525	TAATGCTATGGTAGTGTTAG	nce_novel_circ_000889	CGTACTCCCTGAATTCCTAA	ame_novel_circ_007265	TTTCTTCCTGCATAGTAAAG	nce_novel_circ_000034
ATTATTTAACCTGGCAGCCA	ame_novel_circ_005440,ame_novel_circ_005441	CAAGATTCGGATTCTTTTCT	nce_novel_circ_005118	GAGCTGAGGAGTATTTCGTG	ame_novel_circ_002348	TTTTTATGAAAATTGTTTTA	nce_novel_circ_002389
CGATACTTATGAACCGTTAC	ame_novel_circ_005099	ATCCGTTCTTTGTACTAAAT	nce_novel_circ_000477	AATTTGGGAAATGTGTACAA	ame_novel_circ_014388	CTACCAAAATCATTCGATGT	nce_novel_circ_002022
TGCTCGAGTTAATACTTGAA	ame_novel_circ_013264	CTAATTTGCATCTTACAATT	nce_novel_circ_001227	CGCCATCGTCATATTCTCAG	ame_novel_circ_009141	AATAAATGTAAGAAGAGAAG	nce_novel_circ_004627
ACTTTTTTTTATCCTTTTTA	ame_novel_circ_001099	ATTTTTTGAATTTGTTCATC	nce_novel_circ_000458	GTCAGAAACGAGCTTTCGGT	ame_novel_circ_007668	TTCTCAATCAAATAAAGGAG	nce_novel_circ_000788
TGCACGCATCCTAACATGAA	ame_novel_circ_006799	TTATAGCAACATTATTTTTA	nce_novel_circ_005215	TGATTGTCGATCAGTCGAAC	ame_novel_circ_002817	TATTGATAGTTTTGCTTTTT	nce_novel_circ_006457
AGATATGATGATTATCATTA	ame_novel_circ_008835	CAATTCTCTCTGGATTATCA	nce_novel_circ_000920	CGGATCTTAGCGAAATGACC	ame_novel_circ_013182	AATGGTAGATCTTGAACCAG	nce_novel_circ_001263
GGGAAGAAACAAATTATATT	ame_novel_circ_012449	AAATTGATTTTGTATTAAAG	nce_novel_circ_005656	ATTCCAGATTTTATTAAAAG	ame_novel_circ_005149	GATTTTATAATTTTTTCTAG	nce_novel_circ_003477
CTTGTTATATTGAAATCGCA	ame_novel_circ_009683	TTTTGTAAGAACAATTTTTT	nce_novel_circ_006317	TTGCCGTTGTCAAGAAATCT	ame_novel_circ_012941	ATTTTTGTAAACTATCTCAG	nce_novel_circ_007246
ATTCGAGTAGAAGAGGTTAG	ame_novel_circ_009142	TCCCTATCTCTTGACTGATA	nce_novel_circ_001967	CCTAACAAGCATAATCGTTT	ame_novel_circ_004916	CTTTTTCGATCAGCATTTAA	nce_novel_circ_001241
GTGACCAAGTATCGGGACAA	ame_novel_circ_002945	TAATTTTAAATATTTAATTG	nce_novel_circ_006988	TTCTGGTTCTTTAATTTCTG	ame_novel_circ_000512,ame_novel_circ_000513,ame_novel_circ_000514	ATAAATGGTATTAAAAATTA	nce_novel_circ_002212
TATTCTACGATTGCAATTTG	ame_novel_circ_001281	TGAAGACTTTAATCATGGTA	nce_novel_circ_003638	TTACGTGGGCACAGTGTTGG	ame_novel_circ_013823,ame_novel_circ_013824	AATCTTTTAAATATTCTATA	nce_novel_circ_007501
AACCGAAGATGGACAGGCTC	ame_novel_circ_013695	TTCATTTGTAGAAACTCAGT	nce_novel_circ_002436	TGAATTTGGCAGCCAAGTCT	ame_novel_circ_012498	ATAATGTAAAAGCACTCAAT	nce_novel_circ_005959
GTTCCGTGCAAATCGTACGT	ame_novel_circ_006995	TACCTGCAAAAGTCATAGGT	nce_novel_circ_008101	GAGCTTACAACAGTACGCAG	ame_novel_circ_000344	GTCATCAAAGTCTTTAAGTT	nce_novel_circ_001204
TTAGTCGACAGAAGGCACAG	ame_novel_circ_001201	CAGGTTGTAGTCGAACAATG	nce_novel_circ_000743,nce_novel_circ_000744	CCCAGAGAGTTTTCTTCCAG	ame_novel_circ_006402	CAAATCCTGTAGGAGAGAAG	nce_novel_circ_003923
CGTTCTGGATGAACAGGGGG	ame_novel_circ_008174	GTGAAGACTTTAATCATGGT	nce_novel_circ_003637	TCGAGATGACCCTCTGACAG	ame_novel_circ_004086	TGACGTAATGCAAGAGCTTG	nce_novel_circ_007764
ACTCTCCAGTACCAGCAGCA	ame_novel_circ_005367	TAATTGTAAGGCTGTGGATT	nce_novel_circ_001782	TCGTCGTTTGTTATCTTAAA	ame_novel_circ_012796	TTTCCATGTACACTCTCCTG	nce_novel_circ_001410
CCCTATGCCGGGCAAAGTCA	ame_novel_circ_008288,ame_novel_circ_008319	TATTCAATACAGAAATCACC	nce_novel_circ_001115,nce_novel_circ_001116,nce_novel_circ_001117,nce_novel_circ_001118	GCTTTCGGGATTCGGGGAAT	ame_novel_circ_007325	TATATATCTGTGATCCAAAT	nce_novel_circ_001765
AGAGAAATGCGGACAGGAGA	ame_novel_circ_012023,ame_novel_circ_012025	ATAGTAGTTCACCAGAAACT	nce_novel_circ_000314	TGCTGCAGCTGCAGCTGCAG	ame_novel_circ_014515	GATGTGTTAGAGAAAAAATA	nce_novel_circ_004225
CTCAATGTTAATTCAAAAAT	ame_novel_circ_003341	TGCAGATTTAACAACCATGC	nce_novel_circ_003402	ATAGGCGTATACGGCAATCG	ame_novel_circ_013279	AAAAGATTTCTCGATGCGTA	nce_novel_circ_006548
TGGAATGTACAACTCGGATG	ame_novel_circ_001601	GTTCAATAGTAGGTAAAGTC	nce_novel_circ_004581	CCACCCCCCTGTTCATCCAG	ame_novel_circ_008176	TGAAAATCGGGGTCGATTGG	nce_novel_circ_000119,nce_novel_circ_000120
AGAAGCGTCAGTGCTTTCCC	ame_novel_circ_000191	TAATTAACTAAGCTGTGGTC	nce_novel_circ_002299	AAACGTCTCGCGAAGCAAAG	ame_novel_circ_001582	ACTACTAGTAGCATTTACAA	nce_novel_circ_000727
AACAGGCGTTAAGGTTATTC	ame_novel_circ_010707	TTAATAGAAGAGAGACACAG	nce_novel_circ_002460	AGGATTTCTGTTTGGTAAAG	ame_novel_circ_014277	CTACAAAAACCATTACACCT	nce_novel_circ_006221
CGTCTTTTATTATTGCTACA	ame_novel_circ_013935	TTGCTTGTTATTCCAATTCT	nce_novel_circ_008387	ATAAAGAAAAAAAAAAAGAT	ame_novel_circ_003632	TTAGTAAGTAAATTCTTAAT	nce_novel_circ_000610
TTGCATTTCTTCATCCAACC	ame_novel_circ_012382	AATTATTTTCTGCTCCTCAA	nce_novel_circ_006557	CATTCCTCAAGTCGCTCTAG	ame_novel_circ_012517	TATATACAGCAAATCCAAAT	nce_novel_circ_000097
AGAGACTGTTATACAATTTG	ame_novel_circ_002499	TATTAACTCTTGCCCTAACA	nce_novel_circ_002042	TTTCTCGTCGCTGAAAAACT	ame_novel_circ_007699	GGCATTAGACCTGGTGCTAG	nce_novel_circ_005249,nce_novel_circ_005251,nce_novel_circ_005254
CACAAAATATAAGATCACCA	ame_novel_circ_008924	ATTTCTCCGAGTGTAAGTTT	nce_novel_circ_002968	ACATATACGACCATGTGCCC	ame_novel_circ_014542	TTTAAAGATCCTATGTAGAT	nce_novel_circ_002780
ACCTAAAAGCATAGGAGTAT	ame_novel_circ_010324	TGATCCTAATAGTACGAATA	nce_novel_circ_003309	GCCGATGCACGTAAGCGCAG	ame_novel_circ_011838	TGAATGTTAGCAGAGTTTAG	nce_novel_circ_002824,nce_novel_circ_002826
TAGTACGTCCAGAAGCGTAT	ame_novel_circ_007082	AAAAAGCAATGATATTAACA	nce_novel_circ_002192,nce_novel_circ_002193,nce_novel_circ_002195	ATTGTCAACTACGAGTGCAG	ame_novel_circ_007088	AATACCAGCCGGGATTCGTA	nce_novel_circ_001500
CCAAAGAGTGGAAGGACCCA	ame_novel_circ_012529	TGCTGCAAGCTATAAGCACT	nce_novel_circ_002788	AATAGAAAGGCCTATAATTG	ame_novel_circ_013523	GATTGATGGAAGTTTATTAA	nce_novel_circ_002607
GTAAGTTCCAGTATCATATT	ame_novel_circ_009372	CAGATACAAGCTCTACTTCC	nce_novel_circ_007772	CGGTTCTTGGGGCATCGGTG	ame_novel_circ_000077,ame_novel_circ_000078,ame_novel_circ_000079,ame_novel_circ_000080	TAACTTTTGGCTCGACATTT	nce_novel_circ_007437
CACTGTCCTTTCTGGAGGTA	ame_novel_circ_007257	AATCTTCGATAGCAAAAAGC	nce_novel_circ_007648	GCTCAGAACTTTTTCCCACG	ame_novel_circ_011530	GAGAACTGACCAGTGAAGAG	nce_novel_circ_002805
AGTACCGAATCATTTAGTCC	ame_novel_circ_003038	ATTGAAAACAGCGCAAATGG	nce_novel_circ_005092	CGAGGGATCAAAGCGAGACG	ame_novel_circ_008079	GGACCAAAGCTACTGATTTT	nce_novel_circ_002073
GATCCACGGTCCCGTTCAAC	ame_novel_circ_008396	ATTTCACATGACTCCGAGGT	nce_novel_circ_001494	AGATGAGGTAACTCAAGAAT	ame_novel_circ_006541	TTTGAAGGAAGAGTTGGTAG	nce_novel_circ_003978
AAGCAATGTTGAATAGCCTA	ame_novel_circ_007454	TATTACTGGTGAACATGAAG	nce_novel_circ_000401	AGGATAATCCTTTCCTACAG	ame_novel_circ_013528	ATCTAAAAATTGAATTGAAC	nce_novel_circ_002349
AATCCGTAATTTCCACCGGG	ame_novel_circ_012781	TCATCATAATTGCATCCGTT	nce_novel_circ_005067,nce_novel_circ_005068	TAAGGCACTTAAAATACGAC	ame_novel_circ_012406	CCTTTTTCTCATTGCTTAAT	nce_novel_circ_006461,nce_novel_circ_006462
TTTTCCCCCGGATCCTCGGC	ame_novel_circ_000040	AGTAACGAGTGCTTTATGGG	nce_novel_circ_001222	TGACACGTCGGATTCCGAAG	ame_novel_circ_001663	CACAGAACTAATGACTACTG	nce_novel_circ_003348,nce_novel_circ_003455
ATTCCTTGAAAGTAAAAAGT	ame_novel_circ_011202	TGTTGTATCTTCCATCATTA	nce_novel_circ_007081	GTCCCAGGCAAACGGCGTCG	ame_novel_circ_009433	AATATTCATGTACATAGAGA	nce_novel_circ_004422
AATCGAGACGCATGAGAGTC	ame_novel_circ_009515	AAGTCCCCAAAGCATATAAA	nce_novel_circ_007683	CGACTCGAAATGGTTGGACA	ame_novel_circ_005852,ame_novel_circ_005853	TCCTGTCCATAATTTCTTAG	nce_novel_circ_001552
CTGTAAAGATGCAATTTAAA	ame_novel_circ_009458	ATTCAATACAGAAATCACCT	nce_novel_circ_001120,nce_novel_circ_001122,nce_novel_circ_001124,nce_novel_circ_001127,nce_novel_circ_001130,nce_novel_circ_001131,nce_novel_circ_001134,nce_novel_circ_001135,nce_novel_circ_001138,nce_novel_circ_001139,nce_novel_circ_001141,nce_novel_circ_001143,nce_novel_circ_001145	GAGGCGTTTGTCATAGCCAT	ame_novel_circ_001787	ATCCTGTGGTACTATATCCG	nce_novel_circ_005869
AATTTATAGAGTATGTTTAA	ame_novel_circ_003658	GGTCTTTAGAATCAGTTGAA	nce_novel_circ_001520	GTGATAAATTTAGTACAAAG	ame_novel_circ_014680	AAATGCGATGCTGAAATGAT	nce_novel_circ_008279
AGGAACGGCTCTACGACGTT	ame_novel_circ_004663	TTATGCTTTCTAGTTTTTTT	nce_novel_circ_007713	CATTAACGGAATCAATGAAA	ame_novel_circ_010948	CTATCTCAGAAAATTTACGA	nce_novel_circ_007245
GAACCTTGACCGTGAACGTG	ame_novel_circ_013914,ame_novel_circ_013915	TAAGCTATTGTAAATTCCTA	nce_novel_circ_002845	GGTTGCAACGCCGGCCCAGC	ame_novel_circ_008390	ATATCTGCAGAAATTTCTTG	nce_novel_circ_005472
CTGTCAAAGCGCCGGATATT	ame_novel_circ_012076,ame_novel_circ_012077	CTAATCTTTCACAGTTTTGG	nce_novel_circ_001269	ATCGATGACTACGAGAAACT	ame_novel_circ_005992	TTCATAAACATAATTGAATT	nce_novel_circ_007544
CGCGTGCGGCGGTTGGATCA	ame_novel_circ_013242	AGTTTTTTCAACATATTTTC	nce_novel_circ_008307	GGCCACCACAAGCACGCCAG	ame_novel_circ_003259	TATTCATCGGGCGTAACAAT	nce_novel_circ_007805
TTCAGCACTTGATACAAAAA	ame_novel_circ_008833	CTAAATAGTATTTTAAAATA	nce_novel_circ_001209	TGAAATCACGGTAAAGGCCG	ame_novel_circ_002536	ATATACATTAGATTCCTTTC	nce_novel_circ_005201
GTCTGGAAGGCTGAAGCCGA	ame_novel_circ_011528	CAACCATATAAGTGTTTGTG	nce_novel_circ_000262	CTGCAGGAGTTATACTGAAA	ame_novel_circ_000504	GTAAGTCTAATAAGAACAGG	nce_novel_circ_004364
GCACTCGCCGACGAAGGGGC	ame_novel_circ_000399	AGACTTAGTTAAAAGAGCTA	nce_novel_circ_004828	GTAAACATTTGATTCACCTA	ame_novel_circ_014282	GTGATTCTGTTAAATAAAGA	nce_novel_circ_002061
TCCAGGAGAAACAAGAGTGA	ame_novel_circ_012448	ATCTGGATAGCCTTTTCTTC	nce_novel_circ_007716	ATTATCGATGATCTATAAGC	ame_novel_circ_003876	CGCCTTTAAGTGAAGCAAAG	nce_novel_circ_008394,nce_novel_circ_008396
TTATCAATGAATTACTGTGA	ame_novel_circ_007532	GAAAAAGGACACAATGAAAA	nce_novel_circ_005359	TACATTACGATGTTGTACAT	ame_novel_circ_011687	AGATTTAAAAATAAATATTG	nce_novel_circ_006715
GGAAATAATTATTAATCGTG	ame_novel_circ_012359	ATTGCAAGCAACCATCAAAA	nce_novel_circ_007681	CACGAATTTCTTGAACATAT	ame_novel_circ_007398	CATTTTCTTCATACGCGGTC	nce_novel_circ_007725
CATCGAGTCCAGGAACATCG	ame_novel_circ_004414,ame_novel_circ_004416	ATACTAAACTTAATATCTGC	nce_novel_circ_005966,nce_novel_circ_005991	TAGTGCATTCACAACTTCTG	ame_novel_circ_000899	GGTGCTTAAATAAATTATTA	nce_novel_circ_000544
GTGCGGCACAACTTCGTTAG	ame_novel_circ_014206	CAATTGCTAGCCAAAAATAT	nce_novel_circ_002416,nce_novel_circ_002417	ACACGGGATTAAATGTAACG	ame_novel_circ_011002	TAGTTCACCAGAAACTATAA	nce_novel_circ_000298
ATCTTCTTTGAATCCCACAA	ame_novel_circ_005521	GAAAGAAGATACTGAAGAAC	nce_novel_circ_003652	GGAGCATACACCGTTGTCAG	ame_novel_circ_012030	CTTCTTATTAGTTTGCCTGA	nce_novel_circ_003494
CTGCGAGGGTTGCAAAGGAT	ame_novel_circ_009530,ame_novel_circ_009531	CCAATCCTAACAACCCGTTG	nce_novel_circ_000110	CTGGACTCATCCACTTTGAG	ame_novel_circ_008865	GAAATCCACTTTTGATATGG	nce_novel_circ_006434
TCACGTTAAAAACGACGTTA	ame_novel_circ_011242	AAATGCGATGCTGAAATGAT	nce_novel_circ_008119	GTCTCGTTAACGACATTGCT	ame_novel_circ_002269	CAATATGGTAACTGTAACAG	nce_novel_circ_005625
AAGAAATAACTAGTTTCCGT	ame_novel_circ_005308	CAGATACGAAGGATATAAAA	nce_novel_circ_004988	TGGCCTCCGGCCTGGACAAG	ame_novel_circ_013677,ame_novel_circ_013678	GGGAAGTTATATATGATGAT	nce_novel_circ_005334
CTCGCCGCGTCTCCGATCGA	ame_novel_circ_007833	TTTTTAATGCTCCAAATCCC	nce_novel_circ_001572	AACAACGAGACCAGTTTACC	ame_novel_circ_010394	ACATTTTTTGTAGTGTGCAT	nce_novel_circ_005961,nce_novel_circ_005970,nce_novel_circ_005979,nce_novel_circ_005989,nce_novel_circ_006066,nce_novel_circ_006070
GCAGTCGATCCAGAAAACGA	ame_novel_circ_013993	TAGAAATTATAAACCCGAAG	nce_novel_circ_000834	CTGGGTCAATCCTTGCGTGG	ame_novel_circ_001338	TTGCACAAACGAGGATTTAA	nce_novel_circ_003472
CAAGTATACCACCTTCTTGC	ame_novel_circ_007016	ATGAAGATGTTAAAAGGCTT	nce_novel_circ_000555	CCCACAAAAGACCAATGATT	ame_novel_circ_011665	GTAGTACAAGCAATAAGTGA	nce_novel_circ_005043,nce_novel_circ_005142,nce_novel_circ_005156,nce_novel_circ_005222,nce_novel_circ_005226
AATCTTTAGCTGCTCAGGAG	ame_novel_circ_003269	CAATAAACAGTTATATGCAC	nce_novel_circ_007729	ACATTAAACATCCAAAATTA	ame_novel_circ_010666	CTATAAAAGTATCTATAAAT	nce_novel_circ_007922
ATTACAATTACAGCTGCAGT	ame_novel_circ_011081	ACGATAGGCGAGGAGGTTAT	nce_novel_circ_001959	AGGGACACTATACCACTGAG	ame_novel_circ_008941	AAAAGATTTTGATTGTGTAA	nce_novel_circ_005516
TTACTACTCTAGTTCTCGCT	ame_novel_circ_014304	AGTACCTGTAAAGTAGTACG	nce_novel_circ_008145	GTGTCAAATGCAGATGTAAG	ame_novel_circ_000953,ame_novel_circ_000954	ACACCATATTCACTTGACAG	nce_novel_circ_003310,nce_novel_circ_003311
TAGTTACGGTCGCTTGCCTC	ame_novel_circ_007767	GCTGAGGAAGGTATCAAGAT	nce_novel_circ_008385	ATAATTAAGGCAATAAGCAA	ame_novel_circ_013580	ATTTTCAAAATATGTACTTG	nce_novel_circ_006807
GTTTAATAGTTTGTAATCGG	ame_novel_circ_014765	CTAAGCTGTGGTCGATTATT	nce_novel_circ_002249,nce_novel_circ_002252,nce_novel_circ_002257,nce_novel_circ_002264,nce_novel_circ_002269,nce_novel_circ_002271,nce_novel_circ_002277,nce_novel_circ_002278,nce_novel_circ_002279,nce_novel_circ_002280,nce_novel_circ_002281,nce_novel_circ_002285,nce_novel_circ_002294	GCCATCCGTGATACGAGGTT	ame_novel_circ_012226	TAGTACAAGCAATAAGTGAA	nce_novel_circ_005157,nce_novel_circ_005227,nce_novel_circ_005253
AGAAAGACATCCAGTACAAA	ame_novel_circ_011511	CAAACAATAAAATTTGTTTA	nce_novel_circ_000689	CACTTGCGCCAGTTCGCAAG	ame_novel_circ_006524	GAACTGAATTCTGTTTAAAC	nce_novel_circ_000505
GTCATATTGAGCGTAATGCA	ame_novel_circ_010056	ATATGAAAGAAGATGCGCAT	nce_novel_circ_001437	AAATTTTAAACAAAACTGTT	ame_novel_circ_005671	AAAGGCCATTAGAGCCCAGA	nce_novel_circ_006559
TTGATTTTCAGTGGCGAGTA	ame_novel_circ_010525	TCATATAAAATTAAAGAACT	nce_novel_circ_007152	CGTCTTCACTCACGAGAGCG	ame_novel_circ_013371	GTTCTGATGATGAGTTAGAA	nce_novel_circ_000895
AATCATGTGATTTTTACGGT	ame_novel_circ_004880,ame_novel_circ_004882	ATAAACTTGGCGTTTAGTGA	nce_novel_circ_004544,nce_novel_circ_004548,nce_novel_circ_004572	AATTCGAAAAACGAAAGAAA	ame_novel_circ_009152	ACTAATAATCATTTAGAACA	nce_novel_circ_004431
AGGTGTGGGTAGATTCTCCC	ame_novel_circ_011939	TCAAACTATTAAACGCAATC	nce_novel_circ_004116,nce_novel_circ_004117,nce_novel_circ_004120,nce_novel_circ_004121,nce_novel_circ_004124,nce_novel_circ_004128	ATAAGGATTTGAACACCTTG	ame_novel_circ_006026,ame_novel_circ_006027	TATTAGAAGCGGATTTTTTT	nce_novel_circ_003952
CAAAAAAAAAAAAAACAGAA	ame_novel_circ_013644	CATTCTTACCAAAAAAGCAT	nce_novel_circ_000205	ACACTGCCAACATAATTACG	ame_novel_circ_003663	TTTAGTATTCTATGTCTAGG	nce_novel_circ_000091
GGCAGGGATGGCAAGGGAAG	ame_novel_circ_012363	AATAGGGACTATGGATCTAG	nce_novel_circ_001973,nce_novel_circ_001974,nce_novel_circ_001975	GACAGTGTTGGCATACAAAT	ame_novel_circ_007237	TATATAGCTATGGCAGGAAG	nce_novel_circ_005695,nce_novel_circ_005696,nce_novel_circ_005699,nce_novel_circ_005700,nce_novel_circ_005701,nce_novel_circ_005704
GGTCTTGCGGACCCAGTGGC	ame_novel_circ_006798	CTGTTTATGACACTACTAAT	nce_novel_circ_002352	CGAATTTTTCAATGGTACGT	ame_novel_circ_005316	GTGTACGGCGAAATGCATCT	nce_novel_circ_002875
TTTGGATCCATCCATGGCAA	ame_novel_circ_000369	AAAAAATTCATCAAATGACC	nce_novel_circ_004533	GCTACTTTTTCAGCATATAA	ame_novel_circ_002701	GGCTTGTCTATAATTAATTT	nce_novel_circ_005613
AATAAATTAACTATGGCTGA	ame_novel_circ_000221	ATTTTTTCAATCATTAATTA	nce_novel_circ_002844	CATGGATCGCAACAAGGAAT	ame_novel_circ_000702,ame_novel_circ_000703,ame_novel_circ_000704	ATTTAAAAAGAAAAATGGGC	nce_novel_circ_000491
GAAGAAAAAAATAAACATAT	ame_novel_circ_009906	CAAAATCGCATTTAACTCTT	nce_novel_circ_002452,nce_novel_circ_002455	CTGATTCTTCCAGGGTTTAT	ame_novel_circ_002829	TGAATTGAACAAAAGGTTGT	nce_novel_circ_002357
AAGGAGAAATGGGAAGGGAA	ame_novel_circ_005268	CACAAACTGGTGGTTCGCAT	nce_novel_circ_005111	CAACGCGGCGCTCCTGTAAT	ame_novel_circ_008143	TTCTCAAAGCTTTTTAAAAC	nce_novel_circ_007200
TAATTTGTGTTTCATTGAAA	ame_novel_circ_004846	ATTTATTATGTCAAGCCAAA	nce_novel_circ_005369	AGTGTACGTTGGTTGTGCAT	ame_novel_circ_003560,ame_novel_circ_003567	CATCAATATTCAGATATGGT	nce_novel_circ_003728
GAATGATACCAGGTGCTTTA	ame_novel_circ_000768	ATGCTCTATTGAAAAACATC	nce_novel_circ_000093	GACACGGCCACGAGTCGCAG	ame_novel_circ_003426	ATTGACTTTTGGATGTTTTG	nce_novel_circ_005898,nce_novel_circ_005899,nce_novel_circ_005900,nce_novel_circ_005901,nce_novel_circ_005902,nce_novel_circ_005906,nce_novel_circ_005908,nce_novel_circ_005910,nce_novel_circ_005911,nce_novel_circ_005913,nce_novel_circ_005916,nce_novel_circ_005919,nce_novel_circ_005920,nce_novel_circ_005921,nce_novel_circ_005924
TATCTGGATGACCTTCTAAA	ame_novel_circ_000086	ACATTACTCGCAAAATTTTG	nce_novel_circ_006143	ATTTTTCATCTATGTTGAGC	ame_novel_circ_009212	ATTTTTCCATTTGTGGTATC	nce_novel_circ_005439
GTACTGTAACTAACACGTGT	ame_novel_circ_011972	CTAATACTATCTTTTTGCAT	nce_novel_circ_004579	ATACTCGTCGTATATTGTAT	ame_novel_circ_009735	ATTTTTATCAAATACAATAT	nce_novel_circ_005391
TGCAAGGAGAATATCAAATA	ame_novel_circ_007227	TAATCAAGAGTTTTTTCAAC	nce_novel_circ_008297	CAACTTTAATTAGGAAATTG	ame_novel_circ_014885,ame_novel_circ_014889,ame_novel_circ_014890	ATAATCCTCAAGGAAACAAT	nce_novel_circ_001923
CTTTAAATTGAATTGGTATA	ame_novel_circ_013769	CTAAAATTTCTTTATAAATT	nce_novel_circ_007923	CATACATAGCAGGAGTGTTA	ame_novel_circ_007146	TTTTTAGTTTATTGGTTCCT	nce_novel_circ_005298
GTATCCCTATTTCCAGTTGA	ame_novel_circ_009808	CTAGTGTAGGAGTAATAGCC	nce_novel_circ_005386	CAAGAAAGTTTCCGTGAAAG	ame_novel_circ_003909,ame_novel_circ_003911	GATGGTAATACTTTCTTAGG	nce_novel_circ_000474
ATAAAAGAAACCTGCAATTC	ame_novel_circ_013224	TACAACTGTTTTGTCTAGTG	nce_novel_circ_004794	ATATTATAAATTTTTATATC	ame_novel_circ_003987	GCGAAATCTAATAATTACAT	nce_novel_circ_006923
GGAGAGAATCGGATGGGGCA	ame_novel_circ_007368	GTAAAAGTACTTTTATGTCA	nce_novel_circ_002799	GGCAGCCAAGTCTCGTACTT	ame_novel_circ_012497	AGAAAATGGGTGTTAAATAT	nce_novel_circ_006761
AACGTCAACAAGAACTTAAG	ame_novel_circ_010093,ame_novel_circ_010096	TAGATAAATGTACTCTACCA	nce_novel_circ_005349	AAGACGAGTTTGCTTACGGG	ame_novel_circ_001213	TTAGGATTTCCTTCAAATAT	nce_novel_circ_007344
GCACGAATCCTCGAAAATGG	ame_novel_circ_001708	TTTACCCTTCTTTTGTAGTT	nce_novel_circ_002841	AGGCCCTGTCTCTGTTTGGG	ame_novel_circ_000894	GAAATTAGTGTTGAAACTAG	nce_novel_circ_005214
TATGGTAGGGACAAGGGTCT	ame_novel_circ_011091,ame_novel_circ_011092,ame_novel_circ_011093	TCAATACCAGCTTCTATATG	nce_novel_circ_004840	CTAATTTTTTTTTCAATAGT	ame_novel_circ_000067	ACTGCAGAAAAAGGAAAAGA	nce_novel_circ_004499
AGGTGCCCTTCTAAGTCCAA	ame_novel_circ_003766	TTCAATGAATTATATTCTAG	nce_novel_circ_006984	CTTGTAAAGCAAACATTCAA	ame_novel_circ_010896	ATTTGTTGTGAATACAGTAG	nce_novel_circ_000228
AAGCTAAACCCATTTGCTTT	ame_novel_circ_001739	CAATAACCGTATGTATTTTA	nce_novel_circ_005714	ACCAAAACCACGTCCACCAT	ame_novel_circ_001929,ame_novel_circ_001930	GTTTTCACCCTTACTGTTTT	nce_novel_circ_001177
CTTCAAAAATGCGCGTCACA	ame_novel_circ_012061	TATGAATTCTTAAAATTTCT	nce_novel_circ_004269,nce_novel_circ_004270,nce_novel_circ_004271	AGTACCGGATGTTCCTCGGG	ame_novel_circ_007129,ame_novel_circ_007133	CGCACCACAGAGATATGAAG	nce_novel_circ_004589
GAGTATTCTTCTTCTTTGTA	ame_novel_circ_010315	TAAAATAGAATCAGTCAGTT	nce_novel_circ_001249	CCGAAGCCACCAGCACGAAG	ame_novel_circ_012979	CCTGTATCTCCATTGTTTCT	nce_novel_circ_003250
TATGCTCGTCTCAAAATATC	ame_novel_circ_006584	GCCAATACATAGAATCACAA	nce_novel_circ_005832	GTGGTTCCCTTCTGACGCAG	ame_novel_circ_011322	AAGATATAGATCAAAGCTCA	nce_novel_circ_003126
AACAAGTTGTGCCAAGATTA	ame_novel_circ_001834,ame_novel_circ_001835	AGATATGAAACTCCTACAGC	nce_novel_circ_005016	GAAGCGGACAGGCCGGAAAG	ame_novel_circ_011410	TGGTCCAAAAAATATAGTAC	nce_novel_circ_007988
GAGTGGAAAATGCAGCTACC	ame_novel_circ_004956	TTCATTAGCCTTCACAAAAT	nce_novel_circ_001523	AGTCTTTCGGCTGTTCAAGA	ame_novel_circ_010685	AGAAGAGCCAAGTATATTTG	nce_novel_circ_004555,nce_novel_circ_004557,nce_novel_circ_004560,nce_novel_circ_004561
GTGGAGGAGGAGGAGGAGGT	ame_novel_circ_009721	ATGCACCGAAGGCTCCTCTG	nce_novel_circ_005319	TATAGAAGATACTACAGATG	ame_novel_circ_009521	CAATATTTAAAGCAATTATG	nce_novel_circ_006390
AACCGTGAACGTCTGAGAAT	ame_novel_circ_004552	TTAAAACCGACTTATTATGA	nce_novel_circ_007786	CTCGTTTTAAAAAGATAATT	ame_novel_circ_012220	ACCTGAAAATGGAACCTTTA	nce_novel_circ_003341
GAGTCGATGGTGCTGGAGTC	ame_novel_circ_004389	TACTACACAACTTGGTACTT	nce_novel_circ_000778	CTCACCATACAATATTCAAG	ame_novel_circ_000038	AAATGAAGAAAATGTAGAAA	nce_novel_circ_002874
AAAGCAAGATTCATTTACAG	ame_novel_circ_000238	TTAGGTATCTTACAACTTGA	nce_novel_circ_005144,nce_novel_circ_005147,nce_novel_circ_005149,nce_novel_circ_005151,nce_novel_circ_005153,nce_novel_circ_005156,nce_novel_circ_005157,nce_novel_circ_005160	AAATCTATTAGATACATTTG	ame_novel_circ_009258	CTAGATGCAGTGATCAATGT	nce_novel_circ_000752
TCGATGGTGCTGGAGTCGGT	ame_novel_circ_004404	AGCTAAATCATCAGATACCA	nce_novel_circ_001507	CGGATCTCAACAACCAGTCG	ame_novel_circ_008037	TCTTATATTTACGCTACATT	nce_novel_circ_005445
AGAAGACGAGAACGAAGAAG	ame_novel_circ_013881	CTAGATATCAAACAATAAAA	nce_novel_circ_000675,nce_novel_circ_000690	GCTTCTGCATCTCTTTTACC	ame_novel_circ_014386	TTAGACCAATCATGAAAAAT	nce_novel_circ_000851
ATAGTAGTACGGAATTGTAT	ame_novel_circ_013091,ame_novel_circ_013092	TTAAGCCCGCTATAAATCAA	nce_novel_circ_003606,nce_novel_circ_003607	AAATACCGTAGCGAATATTT	ame_novel_circ_009307	ACAACAATCTAATATTTGTA	nce_novel_circ_001375
GCTGATCAACTTACGGAAGA	ame_novel_circ_011629	AAAAAAAATATTAAGAGGGT	nce_novel_circ_006546	CTAAAAACACGTGATAAAAG	ame_novel_circ_006726	TACTAAAGGAAAGTGTATTC	nce_novel_circ_001274
TTCCACGCCAGCACCAGTGT	ame_novel_circ_006125	TCAGCAACAACCATTAAAAC	nce_novel_circ_007673	CAAGACTTGATGAAGCTAAG	ame_novel_circ_010829	AGTAATAGTAGTTCACCAGA	nce_novel_circ_000296
GTGGCCTGGATGCTTTTCGA	ame_novel_circ_002184,ame_novel_circ_002185	CGACATGGCTGCTAAAGGAA	nce_novel_circ_004455	CGGTCCTCCTCGGCGCAAAG	ame_novel_circ_005023	AGATTTTTTAGGTAAATAAG	nce_novel_circ_005841
CTTTGGTTTGCATGGTGGAC	ame_novel_circ_001908,ame_novel_circ_001911,ame_novel_circ_001912	AAAAAAATAAAACAAAGATC	nce_novel_circ_005464	ACGCAGTAACGGCAAAGAAG	ame_novel_circ_001226,ame_novel_circ_001227,ame_novel_circ_001228	TCCATAAGTTGATTTGTATT	nce_novel_circ_003624
ATTCCAGGTTTATTTGTGCC	ame_novel_circ_006694	ATAGCAAATGGAGATGCACC	nce_novel_circ_002976	CAAATAGGAGGCAACCGATG	ame_novel_circ_011996	TGTGTAACAATTTATATGGC	nce_novel_circ_003329
GAGTTTGGACATGTTGGGGG	ame_novel_circ_014025	ATTAAAGAATGCTCTTCTTA	nce_novel_circ_006169	TCCGGCATTGCGGTGAGATT	ame_novel_circ_005391	TGATAACTCTGTATCTAAAT	nce_novel_circ_007873
TGTCGTTTTAAATTCAAAAT	ame_novel_circ_007478	ATGAAAAAATCGGAAATATG	nce_novel_circ_004419	TCGCGACCAGCAATTCTGAG	ame_novel_circ_003145,ame_novel_circ_003148	AATGTAAAAGCACTCAATAT	nce_novel_circ_005960
GTACAGCGCAACAACAAAAT	ame_novel_circ_003481	ATGTTTGACAATACTTATCC	nce_novel_circ_005799	AATCGTCCTCTACCTGAACT	ame_novel_circ_011807	TGATTTTGATATGTAGCTAG	nce_novel_circ_005278
CTACAATTATAATAGTGAGA	ame_novel_circ_009840	TAGTTCTCTCTCTCTGAGGT	nce_novel_circ_000441	GTCAACACGTTCTTCATCTC	ame_novel_circ_008152	GTGATCTTTTGCCGTTATAA	nce_novel_circ_004322
ATCGGTGATAAATTGTCCCT	ame_novel_circ_006900	AATTTTTCTGTTCAACAATA	nce_novel_circ_003766	ATTATGGATTCCAGACTGTG	ame_novel_circ_003470	AACCCTATAAAAAGAAATAT	nce_novel_circ_002280
CGAATGTCAAAGACAATTGA	ame_novel_circ_014580,ame_novel_circ_014581	CTAAAGATTTGGTTTTAGCT	nce_novel_circ_004413	TTCCTCTTTGAATTTGAGTT	ame_novel_circ_014754	AACCCGCATTTAACAATATT	nce_novel_circ_006254
GGATAAAAAGGTGCCTCTAC	ame_novel_circ_010824	ATCATTTCAAGCCATTTAAA	nce_novel_circ_002228	CCCTATGCCGGGCAAAGTCA	ame_novel_circ_008525	TATAGGAAATATTTTAGAAA	nce_novel_circ_001325,nce_novel_circ_001326
TTTTGCGGATTGTTTTAGGG	ame_novel_circ_006926	CAATTATTCCTGATAGTATT	nce_novel_circ_000220	CAGCAAACCCCCAACACCAC	ame_novel_circ_004782,ame_novel_circ_004785	ACACAATGAGGCTTACGAGG	nce_novel_circ_006703
TCCACTTGATGGGAAGTTTT	ame_novel_circ_005543	AAATTAGGTGTGTTTTTGTA	nce_novel_circ_007238	TGGAATGGAGTAGACTTGAG	ame_novel_circ_000423	TTTAGATACGAAGGGTTTTA	nce_novel_circ_003961
AGACTCCCCTCACCTTGGCC	ame_novel_circ_003017	TTATTATTTCTCCAATAATA	nce_novel_circ_004215	ACCCCTCTTCTGAATATTTT	ame_novel_circ_011016	ATGGAAATATCACTTCTATA	nce_novel_circ_003566
AACTGGAATTAAAGCTGTAG	ame_novel_circ_000763	AAAAGGATTAGCTAGTATAG	nce_novel_circ_007600	TTTTATATCTTCTTTTAATG	ame_novel_circ_010269	CATCTGTAATTTTATATATT	nce_novel_circ_003632
GTTCTCCAACAGGCAGGCTC	ame_novel_circ_005047	GTGGAAGTGGAGATATTAAT	nce_novel_circ_003633,nce_novel_circ_003634	ATACCTTATCAGCTAAAAGA	ame_novel_circ_006525	CTAAATATATTTCTGGATTA	nce_novel_circ_000276
GTAAGTAAACGAGGATCCGT	ame_novel_circ_002392	CATCCCTCAGGGTTTACATC	nce_novel_circ_006410	TCGACAATCGGCTATCGAAG	ame_novel_circ_004176	GTACAAAAGATGAATGATAT	nce_novel_circ_002753
AAACTATCCTTGAATTTTTT	ame_novel_circ_013114	CAAGTGGATTACTTCTTATT	nce_novel_circ_000526	GAGGAAAGCACCTGCTCTGG	ame_novel_circ_003254	TATATTTTTTTTGTATTTAT	nce_novel_circ_006870
GATGAATTTGCTGGTGATGG	ame_novel_circ_005861,ame_novel_circ_005862	ATAAGGAAATTATACCTATA	nce_novel_circ_007085	CACCCAGATTCCTTCTCCTT	ame_novel_circ_010015	AAAATATTTAGCAGCAGTTA	nce_novel_circ_002447
TATTCCCGTGGAAGAATTGG	ame_novel_circ_001859	TTGTAGATTTAGTGCACGAA	nce_novel_circ_007424	GCGTTTGGACCCCCTTCTCT	ame_novel_circ_009710	TGCTCACAACTATAAGTTTC	nce_novel_circ_007252
GTTGCATCTGAGGTTGTACC	ame_novel_circ_000078	CAATACTAAAAATATAGTAA	nce_novel_circ_002058,nce_novel_circ_002059	TGAATTTAAAGACATTGATG	ame_novel_circ_014906	GATTATTGTATCTACATTGT	nce_novel_circ_004151
TTGCTATACGTTGGAATATT	ame_novel_circ_013113	ATTCAGATAAAATTGATGCG	nce_novel_circ_004263	ACCACCTCAAAAACTGACAG	ame_novel_circ_014437	TTTTTAGAAAATCCTAATAT	nce_novel_circ_001877
CATGTAGAAGATGTAAAGAA	ame_novel_circ_006334	TATAACTCAGTATAGATTCT	nce_novel_circ_003202	ATCCAGAAAATGGATGAGAA	ame_novel_circ_009400	TTTATGCCATCTATGCACGT	nce_novel_circ_001839
TTGGAATACCAACTATAAAA	ame_novel_circ_010771	ATACATTTGTAAAATATTGT	nce_novel_circ_005566,nce_novel_circ_005567	TCGATGAGGCGCAATCAGAG	ame_novel_circ_002041,ame_novel_circ_002046,ame_novel_circ_002052	AAATTTATATGAACCTCTAT	nce_novel_circ_002358
TTTCAGGACTTTAGCGAGTC	ame_novel_circ_007419	GTGTTACTAAAAAAACGGAG	nce_novel_circ_002466	CAAATTCTTTAATGTTGTTG	ame_novel_circ_007033	TCTGATTGTCTTAAATCAAT	nce_novel_circ_004884
GCGTAAGGGGAGAGGGTGCA	ame_novel_circ_001004,ame_novel_circ_001005,ame_novel_circ_001006,ame_novel_circ_001007	CTACGAATTCAATCTTTACA	nce_novel_circ_008425	GAGGATCCCTGCGAGAAGAA	ame_novel_circ_002825	TCCAATTAAGTGATTAATAT	nce_novel_circ_003635
GACCCGAAGCTGTACGACAA	ame_novel_circ_009672,ame_novel_circ_009674	TAAAAAACAGTAAGGGTGAA	nce_novel_circ_001165,nce_novel_circ_001181	GTTCATCGCCTCCTTCCACT	ame_novel_circ_010618	TATTTTTGAAATTTTCTACC	nce_novel_circ_005826
GTTGTAGCAGTACACGTTGA	ame_novel_circ_005586	TTAAAAAGCATGAAAGAAGA	nce_novel_circ_007055	TCTATCCAGCAGTAGAATGT	ame_novel_circ_006438	TATTTAGTGTATCCGCAAAA	nce_novel_circ_005383
AAAAGGAATGCTTGTGCAAC	ame_novel_circ_012497	CAATAGGATCCATATATACT	nce_novel_circ_000839	GGTAAACGACCTTATGACAA	ame_novel_circ_014881	ATTGCTTTAGTTGTTATTTT	nce_novel_circ_005805
AATTTCACGTTCGGCCGTAG	ame_novel_circ_007081,ame_novel_circ_007099	ATGCAAAGCCAATTTTATTT	nce_novel_circ_004249	AAGCAACAAATTCTCAGAAT	ame_novel_circ_014115	CCTGCTATTTTTGGAGGTAA	nce_novel_circ_001989
TCACTGAGGAAAGAGAAAAC	ame_novel_circ_003955,ame_novel_circ_003956,ame_novel_circ_003957	CTATTAGTGCATTTCTATTA	nce_novel_circ_000208,nce_novel_circ_000210,nce_novel_circ_000213,nce_novel_circ_000214	GAATCAGGATCCGAATTACG	ame_novel_circ_012184	ATATTGACTTTTGGATGTTT	nce_novel_circ_005928
GAGGAAAGAGTCGGAGGAGG	ame_novel_circ_012878	TTCACACTTATTACACATTT	nce_novel_circ_003983	AGCTTTATCAAACGAAAAAG	ame_novel_circ_014198	GGTTTTATTTATTAACTTGT	nce_novel_circ_003958
ATACCAGCTGCTATTCAACT	ame_novel_circ_003805	AAAGTAAAGAGATTAAACAA	nce_novel_circ_006672,nce_novel_circ_006677	CCATGTCGACGTCATCCAGG	ame_novel_circ_001756	TAATAGAAGCTTCCTCCTCT	nce_novel_circ_007985
GTTGTCGCCGCGCCTCACGA	ame_novel_circ_002946	CAATGTGTATAAATCATAAA	nce_novel_circ_005546,nce_novel_circ_005547	GGGAGCAACGATAACGATAG	ame_novel_circ_009857	ATTATTACATTTACGATGAG	nce_novel_circ_005378
AAGAAGGACGAAAGTCGGCG	ame_novel_circ_000810	AAAAAAAAGAATGGAACTCT	nce_novel_circ_000035,nce_novel_circ_000037	TATTTTGCGTACCAACAATG	ame_novel_circ_006024	TATTTTTCAACAAATGCTAT	nce_novel_circ_001646
GGCGCACTCAGTGTCTTCCA	ame_novel_circ_010172,ame_novel_circ_010173	CTGTAAATGTAAAAAAAGCG	nce_novel_circ_007705	CTACGAAGCATTGAAACGCT	ame_novel_circ_007709	TAAGAATATCTAAAAAATAT	nce_novel_circ_002964
CAGCTACCCAAAGTTCTAAC	ame_novel_circ_006507	GCACTGGTAAATAAATGCAC	nce_novel_circ_002243	ATGCACCAGGACCAATTAAA	ame_novel_circ_005775	TACAAAAGTACCCCTTTTGG	nce_novel_circ_008382
ACGGCGACTATGCCGACGAA	ame_novel_circ_000315	CTGTATTCCTTATAATATCC	nce_novel_circ_000236	GTTCCATTCCGCATATTGTT	ame_novel_circ_005448,ame_novel_circ_005460	AAGAACCAGAGGAATTATTG	nce_novel_circ_005683,nce_novel_circ_005687,nce_novel_circ_005691,nce_novel_circ_005697,nce_novel_circ_005705,nce_novel_circ_005707
GAGAGAAAGATATGCGGAAG	ame_novel_circ_009902	TTACAAAACATTTTATTAAG	nce_novel_circ_004324	AGGATATATTCGTATTATTG	ame_novel_circ_012583	GACACAGAAAATACAATAAG	nce_novel_circ_002530,nce_novel_circ_002531,nce_novel_circ_002532,nce_novel_circ_002534,nce_novel_circ_002536
ATTCCCGTTTCACGCTCAGA	ame_novel_circ_008450,ame_novel_circ_008555,ame_novel_circ_008606	ATAATTCAACTGTTTAATAA	nce_novel_circ_003582	CTCGCCGCACTCGCAGACGG	ame_novel_circ_011149,ame_novel_circ_011150,ame_novel_circ_011151	TTTCTAAAATCAACTACAAC	nce_novel_circ_003001
GACCTGATGACGAAGAACAA	ame_novel_circ_006563,ame_novel_circ_006565,ame_novel_circ_006567	TAAAATTATCCCTATATTTT	nce_novel_circ_007408	TGGAGGATACCAAACTAAAA	ame_novel_circ_007342	TTTTTAGTTGCCGCATTTCT	nce_novel_circ_004816
CAAACTATAAGGAAGTGAAG	ame_novel_circ_004006	CCGGCTTTTTCAGGTATTCA	nce_novel_circ_007176,nce_novel_circ_007177,nce_novel_circ_007178,nce_novel_circ_007181,nce_novel_circ_007183	GCACTGTCTCAATCATCCGG	ame_novel_circ_007384	TACGCTTTCTTTTCCTTTTG	nce_novel_circ_002499,nce_novel_circ_002500
TATGTAATTTTTCAATACAA	ame_novel_circ_014783	CAATATCAACTTTAAAAATT	nce_novel_circ_007796	ATCGTCACTGCAGTATTTGT	ame_novel_circ_007675	TGATTTTGGGGGTTTACAAA	nce_novel_circ_006786
ATTACATAGCAATAACACTG	ame_novel_circ_006679	GAAAAAGAATGGCCACTGCT	nce_novel_circ_007067	CGGCCAGATCCCTAGAAAAA	ame_novel_circ_005165	GGTTCATTTATTTTTATAAG	nce_novel_circ_005854
ATTGGTGAATACGGCTGAGT	ame_novel_circ_008257	TCTTTTCTTCACTGGTTTTA	nce_novel_circ_000193	GCGTCTGAAAGCATGAGTGA	ame_novel_circ_000070	AAATAATGATGATAATTTTA	nce_novel_circ_002303
AGCCAAAGATCAAGAACAGC	ame_novel_circ_002180	CTATGAAATCTAAACCAAAA	nce_novel_circ_003719	GAATGTTGCGATATGGGGAT	ame_novel_circ_006121	TATAATGGTCCAAAAAATAT	nce_novel_circ_007991
AAATCCTTCAAGTTTTAATT	ame_novel_circ_001971	AAAAGTTTCCAGTGTACAAA	nce_novel_circ_007976	GCAGGGTTTAGTACAAGGCA	ame_novel_circ_013596	AAAATCCTAAAAAGATATTA	nce_novel_circ_004579
TCCTACGTCGACGAGGTCGC	ame_novel_circ_001625	CCTTTATGGAAACGTGTTTA	nce_novel_circ_004353	CACGGATCCACAATCAGAAA	ame_novel_circ_012541	CAAGCCCATAACAAATCATA	nce_novel_circ_007392
CTGGTCTCAATTACCTCTCT	ame_novel_circ_000599	ATATTATTAGAACACCAAGC	nce_novel_circ_008414,nce_novel_circ_008419	AAGAACAACCCACGACAAAA	ame_novel_circ_011998	CAGCACCAGGAGGTCAATAT	nce_novel_circ_001938,nce_novel_circ_001940
TTGCAATGGCTGCATTAACA	ame_novel_circ_011876	ATAACTCAGTATAGATTCTT	nce_novel_circ_003204	ATACAAGAAAGGGTTTCCAG	ame_novel_circ_003615,ame_novel_circ_003616	AATATTAACAATGCACCATC	nce_novel_circ_003092
ACTTACGTAGCCAATATCTT	ame_novel_circ_011457	ATACAGAAAAAGCACTGGAA	nce_novel_circ_008349	GGAGCTTCGTCACGGGAACG	ame_novel_circ_013081	ACTGATGAAGATGTACAAAA	nce_novel_circ_002756
GTTCACGTACCAGGAGACCG	ame_novel_circ_008611,ame_novel_circ_008613,ame_novel_circ_008614,ame_novel_circ_008615	TGCTTTTTATTCCTAAGAGA	nce_novel_circ_003668	AACAGCAGTGCGGCTATGAT	ame_novel_circ_014320	TTTTCCCCCGTCTATTTGAT	nce_novel_circ_007771
ATTTGTATGCCAACACTGTC	ame_novel_circ_007238	TTTTAAATCAGAGGCTTTTC	nce_novel_circ_001257	ACTACGAGAAGGTGACGAAT	ame_novel_circ_000426	CTGAATTATTGAAGCAATTA	nce_novel_circ_000663
AGCGACGAGTAATCGATAGA	ame_novel_circ_002538	CTGAAAGTTTTAGTTCGTTT	nce_novel_circ_000235	TTGGTCCCGTGGCAACACTT	ame_novel_circ_009535	AACCACAGAATCAGATGGTA	nce_novel_circ_001269
CTCTGCCGTTATTATCTTCC	ame_novel_circ_003475	GGCTTGGTTAAAGAACTTTG	nce_novel_circ_006665	CATCTTCTTCAGAGCTACAG	ame_novel_circ_007387	CTGCCGCAATTATGGCATCT	nce_novel_circ_000647
GTCAATAGATCCGCCATCTT	ame_novel_circ_002762	ACATTTAAAATCTTCTTCTC	nce_novel_circ_005393	CCCACCGCCGGCCCGAGCTC	ame_novel_circ_006610	CAAAGGATGGTAGTGACAGT	nce_novel_circ_007818
GTAAGTGCAAATTCGGATGG	ame_novel_circ_011837,ame_novel_circ_011838,ame_novel_circ_011839	CTTTTAAAAATTTAGAATTT	nce_novel_circ_002696	TTTTCGCGTGCATTGAAATT	ame_novel_circ_001710	TTTTCAGGTAAAAATAAAAA	nce_novel_circ_003662
CGATCTACCGTGGGCTGGAA	ame_novel_circ_007004	ATTTCCCTTGGGAAGGTCTG	nce_novel_circ_007851	CACTTCCTGGTAAAACGAAA	ame_novel_circ_010890	ATGTCCTGAAATTTCCATTT	nce_novel_circ_005542
AGTTGCCGCAGAAATATTTT	ame_novel_circ_013267	ATTATTGCTAGAATTAAGCC	nce_novel_circ_000561	CACCGTATGCAAATGTACAG	ame_novel_circ_011701	TAAAGATATTTTTATACTGG	nce_novel_circ_004433
CAGACTTACTGCAGAATTAA	ame_novel_circ_012761	CAGAAGAGAAAAACCAATTA	nce_novel_circ_007135	TGGATGCAGCTTGGTGAGGT	ame_novel_circ_008806	TTGTAGTGATTTATCAGGTG	nce_novel_circ_001155
ATTCGTGGCCATCATATCGC	ame_novel_circ_010483	ATTTACAACAATATGCTTCT	nce_novel_circ_006876	AGAGCAGACTTCCTGGATCG	ame_novel_circ_013481	CTGCCAGGATGATAAACCTA	nce_novel_circ_000133
GTGGCTTTCATGGGGATGCT	ame_novel_circ_009823	TCCTAAGACTAAGGCTGTAG	nce_novel_circ_000932	AAAAAAAAAAAAGAAAAAAG	ame_novel_circ_013387	TAGTAATGAAAGAAAAATAG	nce_novel_circ_004369,nce_novel_circ_004370,nce_novel_circ_004373,nce_novel_circ_004375,nce_novel_circ_004376
AACATCCGGTACTTCTCACT	ame_novel_circ_007135,ame_novel_circ_007136	TATTAATGACTATGTCCGGT	nce_novel_circ_001316	GTTGGCAACAGCTACAGTCG	ame_novel_circ_006452	AAAATATTTGGAGAGGAATG	nce_novel_circ_003160,nce_novel_circ_003166
TTTCGAAAGACGGTCCCATC	ame_novel_circ_005416,ame_novel_circ_005418	CTTTGTCAAACCACAACCAT	nce_novel_circ_002163	AAAGAGCTGCTAAAATATAG	ame_novel_circ_010263	TGGTACTCTAATAAGAATTG	nce_novel_circ_005962
AGATCCTTTGATGCAAAGAG	ame_novel_circ_005513	TAAGTTCTAAAGCATTTTTA	nce_novel_circ_002351	AAAAGTAGGGAAAAAGATAT	ame_novel_circ_009817	TGATAAAACAGGAACCCTAA	nce_novel_circ_002893
CATTACGTATTGCAATAGTA	ame_novel_circ_009806	CCCTTATTAATTACCATAAG	nce_novel_circ_001998	TTAAAAAAAGAACGTTGCAA	ame_novel_circ_005222	TTATCGCATAAACAGGTAAG	nce_novel_circ_002135
CAGCATTAATGAGTTCATCG	ame_novel_circ_005488	CACAATTAAATCCTATTGTT	nce_novel_circ_008008	ATAATTGCGAGGATGTAAAG	ame_novel_circ_004087,ame_novel_circ_004088	TTCCTTTTGTTATCCCGAAT	nce_novel_circ_006838
AGTTAAAGAATGAGTATGAC	ame_novel_circ_004167	TTCAGTTAATTGATTTAAAC	nce_novel_circ_008002	GAGCGGAACCCGGGGTTTAG	ame_novel_circ_014471	AGATGTATGTCTAATTGCTT	nce_novel_circ_003761
GCCTTGGATGAATCTGAGAC	ame_novel_circ_013669	AATAGTAAACTTGAGGTTTG	nce_novel_circ_000846	GTAGAAGTTTCTAACAAAGA	ame_novel_circ_007428	GTACCCGGATGAAAGAATTG	nce_novel_circ_001849
GTTTTTCTGGATCAGCAGTT	ame_novel_circ_002985	TAAGTGGGCACGCTATGGCA	nce_novel_circ_003113	CGGGCACGATATTAGAGACG	ame_novel_circ_006459	CAACTTTTTAAGCTTTTATT	nce_novel_circ_002680
TACTTCGGTTTGGTGATACT	ame_novel_circ_002855	AAAAAGCAAGTCAAGAAAAA	nce_novel_circ_004489	ATTATAGTATCGAATTTAAG	ame_novel_circ_006382	TAAATGATCCAATCAAATTA	nce_novel_circ_000534
CTGATTATTACGCTCGTTCG	ame_novel_circ_014843	TTGTGTAAAGAATGTATTAA	nce_novel_circ_003758	TTTGTTTCCATCTGCACCAG	ame_novel_circ_004633	GCTGTTCCTGAATTATCTTC	nce_novel_circ_000345
CAATATCACCGACACCGCCT	ame_novel_circ_009714	AGTAGACAGTACATTGTCAA	nce_novel_circ_001089	AACGTTATGTATTAGCATCG	ame_novel_circ_014302	AAATAGTCAAACACGAAAGG	nce_novel_circ_007835,nce_novel_circ_007836,nce_novel_circ_007862
GATTATGTGAATAAAATAAC	ame_novel_circ_001178	CTAATTGAAGGACGTAGAAA	nce_novel_circ_005384,nce_novel_circ_005387	TCTGCGCCAAACAGTACCAC	ame_novel_circ_010265	GTATAAAGAAACCTTATGAA	nce_novel_circ_005801
CTGATATACCAATTCAATTT	ame_novel_circ_013767	AAAAAAAAAATTTTAAACAT	nce_novel_circ_004172,nce_novel_circ_004173	CAGTCGGCCATAATCTGCAG	ame_novel_circ_011603	AGAAGTACAGTTATAACAAG	nce_novel_circ_001537
GACCGCGTAAACGATGCTGA	ame_novel_circ_013475	AGTAACTGGTAAAATTACAA	nce_novel_circ_003050	CTGTCTGCCACCAGAGCCAG	ame_novel_circ_009503	TAATATAAATGCCCACGAAT	nce_novel_circ_000161,nce_novel_circ_000164,nce_novel_circ_000171,nce_novel_circ_000173
AATTGTTTTACTTGGTGTAC	ame_novel_circ_005885	CTTCACCACAAGCTTCCTCT	nce_novel_circ_006415	GCTGTTTGAAGTCCGAGGCG	ame_novel_circ_008422,ame_novel_circ_008423	TATAAATTTATGGAGACCTG	nce_novel_circ_003933
GTGTCAGAATGTTCAAAATC	ame_novel_circ_009896,ame_novel_circ_009897,ame_novel_circ_009898	CTGATAATATGGCAGTAAGT	nce_novel_circ_000613	TTATAGTGGTAGTGTTGTTA	ame_novel_circ_004996	ATGTTTTGATGATTTACTTA	nce_novel_circ_007906
GTATCTCGAACTTTTTAATA	ame_novel_circ_004812	TATTATCATAAACTTTTGTC	nce_novel_circ_007767	GCCGAGAGGTATAAGCTTTG	ame_novel_circ_007417	TTTACAGTTTGTGCTGCTTG	nce_novel_circ_004634,nce_novel_circ_004655,nce_novel_circ_004662,nce_novel_circ_004693,nce_novel_circ_004701,nce_novel_circ_004712,nce_novel_circ_004714,nce_novel_circ_004716
CACCAGATACAACAGTTATC	ame_novel_circ_005281	AAAACCAATTATTATTTGTT	nce_novel_circ_007137	GAGAAAGTTTCACACGACGG	ame_novel_circ_012387	AATGCCAATAGTACAAAAAC	nce_novel_circ_000988
AAAACCGAGGTGAATTCTTG	ame_novel_circ_004574	ATTGTAGATGTATACTACCC	nce_novel_circ_005524	CCAACCAGCTTCTAAACCAT	ame_novel_circ_003555	AAATTCCCCTAACGAAAGCT	nce_novel_circ_007828
ATCGGAGTCGATATATACGA	ame_novel_circ_003039	ATTTGTTTCTGAAGTTGGTG	nce_novel_circ_004300	TCACGGTGTCTATATGCTGG	ame_novel_circ_001492	TCAAAAATTGATATCTTTAA	nce_novel_circ_005486
GTGGAGGATTGAACGAGTCA	ame_novel_circ_002160	ATAAATCTCTAGAGCCTTAT	nce_novel_circ_005662	CAATATCCGTTTCAGATTGT	ame_novel_circ_010975	GAGATCGCATGGTTGTTAAA	nce_novel_circ_003397
ACCGCGAATTTCATCGATAG	ame_novel_circ_001441	TAAAACAATTTTCATAAAAA	nce_novel_circ_002390	AAATTTTGCTGCATAAAGAG	ame_novel_circ_009332	AAAGGCACTGGCTGAGATAT	nce_novel_circ_006968
ATCAAGTTCTTGGTCGAGAA	ame_novel_circ_004773	TAAAGTGTACACCAATGTTT	nce_novel_circ_002539	CTCCTTCGAACCCGGCGCTT	ame_novel_circ_000618	TTTTATTAAATTTTGTCTAG	nce_novel_circ_004721
AGCGGCGGCAGGAGAGGCTC	ame_novel_circ_010394	CATTCATACCATCCATCTCT	nce_novel_circ_004254	CGGGATTCTAAACAACGCGT	ame_novel_circ_007011	TTCTATAAAAGATACTGTTG	nce_novel_circ_001124
ATCGATTGCATGGGGAAAGC	ame_novel_circ_008989	TTACATTTACTGCATTTATT	nce_novel_circ_008366	TTCAACACAATCTCCATTTG	ame_novel_circ_006018	AATACTAATTTCTTGAGTAG	nce_novel_circ_002641
AGGCCGGATAGATCCAGTTG	ame_novel_circ_008520	AGAAAAAAAAGATATTCTTA	nce_novel_circ_005608	GCCTTCGTGCCCGAGTCTTG	ame_novel_circ_011061	CATAAAAATCTGGAACTTTA	nce_novel_circ_007334
TGGACGATTGGTACCACATG	ame_novel_circ_012598,ame_novel_circ_012599,ame_novel_circ_012600	CAAATTCAGGAAGATTTCTT	nce_novel_circ_005495	TATAACATCAACGAAAGAAT	ame_novel_circ_014130	AATATTTGGTTTAGATTTTG	nce_novel_circ_002522
CATCAGGACCTTTTAATGCT	ame_novel_circ_011820	CCAAAAGAAGATTTAGAAAT	nce_novel_circ_007314	TGGACCACCGAGCAGACAGG	ame_novel_circ_013621,ame_novel_circ_013622	TCTAGAAATGATATTTATTG	nce_novel_circ_004891,nce_novel_circ_004893,nce_novel_circ_004898,nce_novel_circ_004907
TTACAAGTTCCATGACTAAA	ame_novel_circ_003834	GGAAGGTTGGTTAAGGACCG	nce_novel_circ_002365	TTGAGCAGTGAGGTCACCAC	ame_novel_circ_010732	AAAAAAACTAGAAAGCATAA	nce_novel_circ_007714
GCAGAGCCAGGTGGTGGGTT	ame_novel_circ_002902,ame_novel_circ_002903	TTAATTTTGCTATAATATTT	nce_novel_circ_007583	CTATGCCGGGCAAAGTCAAC	ame_novel_circ_008521	AAAATAAAAATTATTTTGAA	nce_novel_circ_000856
GCATGGAGCAGTTCGAACAA	ame_novel_circ_012080,ame_novel_circ_012081,ame_novel_circ_012082,ame_novel_circ_012083	AAAACCTTAATGATCTTATC	nce_novel_circ_000091	TTCCTCTTGACTGTATGTCT	ame_novel_circ_005766	GATACAAAAATATCTTGGGG	nce_novel_circ_000275
AAGAGGGACCTGGTTTCGCG	ame_novel_circ_003103	GACTGTTCAGGAAAATCAAA	nce_novel_circ_006170	AAGTAACACACCGGCTGAAA	ame_novel_circ_003591	ATATTCATCGGGCGTAACAA	nce_novel_circ_007806
GTAGAGAGGAGCGAGGAGGC	ame_novel_circ_013713,ame_novel_circ_013717	TTTCTGCAGTAGACTTCATT	nce_novel_circ_004495	CGCGTCCCGCCACACGTAGT	ame_novel_circ_008074,ame_novel_circ_008075,ame_novel_circ_008076,ame_novel_circ_008077	TTGTAGTGTGCATAATCATT	nce_novel_circ_005949
AATCATAAGCGGCCGCGAAA	ame_novel_circ_009930	CAATTAAAGTATTTTTAAGT	nce_novel_circ_004180,nce_novel_circ_004182	GAGTGCCGTAAACCGGGTCC	ame_novel_circ_008000	TTTGGGATTGTAAAAATTTA	nce_novel_circ_003951
ATTATTCCGAAACCGAGTTC	ame_novel_circ_003809	AATTATCAACCATCCTTCGA	nce_novel_circ_001264	AGCCTGAATCGAACCTTACG	ame_novel_circ_006020	TGTTATACTTAAAATTATAG	nce_novel_circ_001744
CTCATTTTTGTTAACATAAA	ame_novel_circ_010919	CTCTTCTTACATTTATTGTT	nce_novel_circ_004628,nce_novel_circ_004629	TTCAAGGCGTGGAAGTGCAG	ame_novel_circ_005291	GACGTGAATGTTTGTTGACC	nce_novel_circ_007734
GGTGGAACTGACCAGCGTGC	ame_novel_circ_002343	CTAATGATCCAACACCCGAT	nce_novel_circ_006850,nce_novel_circ_006853	CAATATTAATAAGCAGAAAT	ame_novel_circ_011154	AAGAGGCAGGTCAGCGTTTC	nce_novel_circ_004529
TTTAAACCATGTATCACAGA	ame_novel_circ_011986	CAATAATTCCTCTGGTTCTT	nce_novel_circ_005689,nce_novel_circ_005692,nce_novel_circ_005696,nce_novel_circ_005708,nce_novel_circ_005718,nce_novel_circ_005734,nce_novel_circ_005752	TCTGATCAACATAAATGGTT	ame_novel_circ_005748	GGAGAAATTGAAGAAAGATT	nce_novel_circ_006060
CGGCAACGACCACGACAACG	ame_novel_circ_001619,ame_novel_circ_001620,ame_novel_circ_001621,ame_novel_circ_001622,ame_novel_circ_001623,ame_novel_circ_001624	TAATATTGATACCTCTATAT	nce_novel_circ_007640	TTGTACCCATTATTGACAGC	ame_novel_circ_001530	ATCTAGTAAAAGTGGAAAAT	nce_novel_circ_004163
ATGATACCAAAGATATAACA	ame_novel_circ_004991	TTCTATATTTAAACCAGGTG	nce_novel_circ_004451	CCTAGGCTCGGCGTTTGAGT	ame_novel_circ_000580	TAAATTAACCTATAATTTGT	nce_novel_circ_000231
TTACAGTGTTGCGGCATCGA	ame_novel_circ_006948	ACATCGAATGATTTTGGTAG	nce_novel_circ_002023	TTGCTCTGCTGGGTATGCAG	ame_novel_circ_003093	GGCATGATGAGATACTAAAT	nce_novel_circ_003513
ATCCAGAAAGCGGCGACCCA	ame_novel_circ_003668,ame_novel_circ_003669,ame_novel_circ_003670	GTTACACGATGATCCCATAT	nce_novel_circ_006042	CTAATGGACACGCGCCTCTT	ame_novel_circ_001781	AAAAGATTCTGAGCCTTTGG	nce_novel_circ_003209
GCCGAACTGGCAGCGTTGAG	ame_novel_circ_011897,ame_novel_circ_011898	TTAAACACTGTAGGTTATAT	nce_novel_circ_003970,nce_novel_circ_003971,nce_novel_circ_003984,nce_novel_circ_003994,nce_novel_circ_004007,nce_novel_circ_004010,nce_novel_circ_004012,nce_novel_circ_004025,nce_novel_circ_004036,nce_novel_circ_004040,nce_novel_circ_004043,nce_novel_circ_004045,nce_novel_circ_004073,nce_novel_circ_004079,nce_novel_circ_004083,nce_novel_circ_004095,nce_novel_circ_004096,nce_novel_circ_004099,nce…	TTTGCCCATCTCGGGCTCGT	ame_novel_circ_011647	AATGATAATAAATACAGTAT	nce_novel_circ_006438
TTCCAGGTGAACCCGGTGGT	ame_novel_circ_005772	GATGAAAAGAATATGGTAGT	nce_novel_circ_002997	CTCGCGTCCCGCCACACGTA	ame_novel_circ_008080	ATAAATTTTTGGGCTGGTAT	nce_novel_circ_005836
ATTCGTGGGAGTGGAAAATT	ame_novel_circ_002271,ame_novel_circ_002272	CGGTTTATGTAGCATTGAGG	nce_novel_circ_008301	GTGACGATATCCCCCGGCTT	ame_novel_circ_007674	TCTTCTACAAATCTTCTAAG	nce_novel_circ_000636
AATTGGTTGTCGGCAATTTC	ame_novel_circ_011487	GTCTTACAAAAGGTCCTTTA	nce_novel_circ_002604	AGAGAATTGTTAGAGCAGAG	ame_novel_circ_006364	TTATCTGCTATCACAAACTC	nce_novel_circ_000645
TAGATGTTGCCGTCCCTGGC	ame_novel_circ_011007	TTGGTTTACTGAAAAGGTTT	nce_novel_circ_001207	ATTCTTTGCAGATCTGGGCG	ame_novel_circ_004215	AACCTCCTTATACAAGTCAT	nce_novel_circ_001206
GAAATGAAAGCGAAACAAGA	ame_novel_circ_005065	CAGTTACACGATGATCCCAT	nce_novel_circ_006041	GGAGCCTTGGTTCATCAAGG	ame_novel_circ_013835	TGTATAATTAAGCACGATCA	nce_novel_circ_001290,nce_novel_circ_001306,nce_novel_circ_001330,nce_novel_circ_001341,nce_novel_circ_001369
AAACAGTCTTTTTAATATTT	ame_novel_circ_000724	CACTACAACTTGATTTTAAA	nce_novel_circ_001164,nce_novel_circ_001167,nce_novel_circ_001168	TCGACAGGATCAATCGCAAG	ame_novel_circ_005159,ame_novel_circ_005160	ATATAATGTATCTTTAGTGT	nce_novel_circ_003941
GAATTCAGGGAGTACGTTTA	ame_novel_circ_007223	CTCAAAAAGAAGAATATTGC	nce_novel_circ_003230,nce_novel_circ_003231,nce_novel_circ_003233	CCCCTTGTTTCACGAGTCTG	ame_novel_circ_009915	GGGAACACTTATGGATTTGG	nce_novel_circ_003789
AATCACAGCGCTTAACGAAC	ame_novel_circ_010858	AAGAATATAAAAATAGGGGA	nce_novel_circ_003938	GAGTTTATATTAAAATTACG	ame_novel_circ_009182	TCGCGATGTGAAATTCATGG	nce_novel_circ_002472
GTTACGGGAACATTTGTCCA	ame_novel_circ_008826	ATATATTAGATGCAGGATTA	nce_novel_circ_003306	TGGCTCCAACGGTGTGCCGT	ame_novel_circ_003733	GTTGTCTGCAACCAATATAG	nce_novel_circ_002350
CATTTTATTTAACAACTTTC	ame_novel_circ_001975	TGGAGTGAAGAGAAATCTAG	nce_novel_circ_004590	TGCTTCTCGCCGATCAATTG	ame_novel_circ_010773	CACGTCTTTAACTGCATTTT	nce_novel_circ_007590
AATAATCCAAGTGGTCGAAT	ame_novel_circ_006364	AAAACAAGCACATACTAAAA	nce_novel_circ_006818	GTGGATCTCTAAACAAGAAT	ame_novel_circ_007089,ame_novel_circ_007173,ame_novel_circ_007178,ame_novel_circ_007231,ame_novel_circ_007240	CTCTTCTCTAATTATAGAAT	nce_novel_circ_007446
CCTGGTACGTGAACCACCTG	ame_novel_circ_008114	TTAGACAGAAGCTAGAAGCA	nce_novel_circ_000049	GTTTGAGGGACAGTTCATTG	ame_novel_circ_006731,ame_novel_circ_006733,ame_novel_circ_006734	CATTTTATACGTTTTTATTG	nce_novel_circ_004929
CTCAAATTATGCCACAATTT	ame_novel_circ_006716	AATTATTAAGCAATGAGAAA	nce_novel_circ_006457,nce_novel_circ_006459	CAAAAGAGATTTAAGCTTAA	ame_novel_circ_007427	TCATTAGCAGAGAAATTTTG	nce_novel_circ_006730
TGGTGGATTAAGCAATTGGT	ame_novel_circ_014128	TTATTGATTCTGCAATGCTT	nce_novel_circ_002656	ATGATTCTCACCCCGGAAGA	ame_novel_circ_003118,ame_novel_circ_003119	TTTATCTATCTTGTTCACTT	nce_novel_circ_006106
ATCGTTCTCAACTCGATGCA	ame_novel_circ_005518	TATTATTTCTCCAATAATAG	nce_novel_circ_004209	AGGAAGAAAACAACAAGATT	ame_novel_circ_013178	AAGCTTTTTTTACAGATACA	nce_novel_circ_001485
GTATCCAGCAAGCAGCGCAC	ame_novel_circ_002706,ame_novel_circ_002707	TAAAATAACTGCATTCTTCT	nce_novel_circ_000032	AAGTGATACTCGATAACGAA	ame_novel_circ_005994	CATCCTCAATGCTACATAAA	nce_novel_circ_008078,nce_novel_circ_008194,nce_novel_circ_008227
GTGGGCGATAGAGACACGCT	ame_novel_circ_004837,ame_novel_circ_004838,ame_novel_circ_004839,ame_novel_circ_004840	TTATTGTTGCACAAACTAAG	nce_novel_circ_004714	TGTCCAAATTACAAAACGTC	ame_novel_circ_013818	AGCCAATGTGCTCAAAAAAG	nce_novel_circ_006944
GTATGTAGCTCAGTATAATG	ame_novel_circ_012060	TTCAAGGCAAGGTTTTGCAT	nce_novel_circ_006301	AGTTCCTCAGCAAAAAGCCG	ame_novel_circ_012253,ame_novel_circ_012254,ame_novel_circ_012256	AGACGATCTTCGAAATCCAT	nce_novel_circ_000850
CACTTCCTGCTGCCTGTTCG	ame_novel_circ_008925	AAGCCAATTCTAATAGGTTT	nce_novel_circ_002101	CACCATTACCTTATTCTCAG	ame_novel_circ_008887	AGCCATAGCAGCAGCAGTAG	nce_novel_circ_000484
AAATACGTAGATTGTACTGT	ame_novel_circ_005131,ame_novel_circ_005132,ame_novel_circ_005133	GTACTTAAAGATATCAGAAC	nce_novel_circ_000644	GAGATAGAGATCGCTCTAGA	ame_novel_circ_001355	CTTGAAAGCATTCGAGATAA	nce_novel_circ_003938
TTGCGTCTTAGCCATACCAA	ame_novel_circ_000214	GGAAGCACTTAAAAATTTAG	nce_novel_circ_001251	TACGAGTGCAGCAACTTCTT	ame_novel_circ_007082,ame_novel_circ_007084	TTATGAAAAACAATTTATTG	nce_novel_circ_002533
CACGATTAAATTCATGTTCC	ame_novel_circ_009161	AATTTAGGTATCTTACAACT	nce_novel_circ_005142	TGCAAGCTCACTTCAACAAG	ame_novel_circ_003812	GGAAGTGAAGCTAGAATATT	nce_novel_circ_005994
GTTCTCAACATGCGAAGGTA	ame_novel_circ_006347	TACAGACCCTTCAAATCCAG	nce_novel_circ_000104,nce_novel_circ_000105,nce_novel_circ_000106	AAAATATTTTACTTGGGACG	ame_novel_circ_001124	ATATGAATATTTTAAATCTA	nce_novel_circ_004582
AAGGAACACATTTTATTATT	ame_novel_circ_012069	TAACCACGTAGCAGGAAAAC	nce_novel_circ_001248	TAGTGAAAATCCTGATGAAG	ame_novel_circ_011718	CAGTATTGCAAAATAGAAAA	nce_novel_circ_003725
CGTGCAGTTTTGGAGGAAAT	ame_novel_circ_010257	TTCCCCAGCTAACAGTATTT	nce_novel_circ_008088	TATACAGGGTCGAGCAGCAG	ame_novel_circ_000647	AGTATAGGGGAAATTTCAAG	nce_novel_circ_000142
TAATCCGAAAGTGTACGACC	ame_novel_circ_005816	CGTAATGCGCGACGGAACGA	nce_novel_circ_004871	AGAATCAGAGGAGCGAGTTA	ame_novel_circ_000254	ACTTGAGAAGATAAGAAAAG	nce_novel_circ_003167
ATCCTTCTCGTACGTGTAGA	ame_novel_circ_011651	TGAAAATGCAAGAATAAAAA	nce_novel_circ_002182	AATACCACTTGCAGTGTAAT	ame_novel_circ_002698	TTAGCTGGGGAACTTACAAA	nce_novel_circ_008082
ACCACCAACTAGTGTTTAGA	ame_novel_circ_003732	TGACTGTTCAGGAAAATCAA	nce_novel_circ_005999,nce_novel_circ_006154,nce_novel_circ_006174	ATGGATATGTACAGGAGACG	ame_novel_circ_000945	GCGTCATCATGTTCACTGAA	nce_novel_circ_006494
CACCTTCTTGCGAGTAAGGA	ame_novel_circ_006994	CTAAATGTGAAGAAGTGCAT	nce_novel_circ_006731	GAAATTCAATGGATTCAGAG	ame_novel_circ_007733	ATTACAGATGCAAAAGATAT	nce_novel_circ_007542,nce_novel_circ_007552
AACGTGAACGTGGTATTACG	ame_novel_circ_005326	ATATAAATTTTGACATTTAT	nce_novel_circ_000033	GATCAGCTGTTTGAAGTCCG	ame_novel_circ_008425	GTAAGAAATTACCATTTTGG	nce_novel_circ_001884
ATAGCCAGCAGCACGAGATA	ame_novel_circ_000553	ATTGTATTTTCTGTGTCCAA	nce_novel_circ_002537	GCAAGCAACAGCTCGTCGTG	ame_novel_circ_012769	TAACAAGAGTACATACTAAT	nce_novel_circ_005872
GTTCATTATGAGGAAAAGGC	ame_novel_circ_012509	TTAGAAAATGCAAAAGAAAA	nce_novel_circ_007413	CTTAATCTGGTTCACAATAA	ame_novel_circ_002466	CTCATTTTTATGTAATAAAG	nce_novel_circ_004021
AGTCTATACGAAAGTATAAA	ame_novel_circ_014871	CTTACACACATAATTTGGCT	nce_novel_circ_000598	TCTTTCTTCTAACAATTCAG	ame_novel_circ_002287	TTTCATCTAACATTTCTGTA	nce_novel_circ_007090
CAGCAAACCTTTGTTGCGTG	ame_novel_circ_001524	CTTTAGTGGTACATAAAACA	nce_novel_circ_006542	CTAATTCTGAATCTTCATCT	ame_novel_circ_014857	ACCTGTATCTCCATTGTTTC	nce_novel_circ_003229
GCTCGGCGATCGAAAAATTA	ame_novel_circ_012956,ame_novel_circ_012957	TAACGTCCAAAACTGGCTCT	nce_novel_circ_004059,nce_novel_circ_004060	CCGCTCGTTACATAAGTAAG	ame_novel_circ_010521	CCTGAAAAAGAATTAAAAAT	nce_novel_circ_000754,nce_novel_circ_000755
TATTTCCTCTCGGGTGGCGC	ame_novel_circ_007201	TAAATCCTCATAAATTTCTT	nce_novel_circ_008054,nce_novel_circ_008056,nce_novel_circ_008058,nce_novel_circ_008059	TGTCATCATCAAAATCATAA	ame_novel_circ_003347	AGGAAGAAGTTCAGCAAATT	nce_novel_circ_005543
ATAATATTTAATAATTTAAC	ame_novel_circ_001461	TACCATTGCTGTATAATCTC	nce_novel_circ_005976,nce_novel_circ_005978,nce_novel_circ_005979,nce_novel_circ_005980,nce_novel_circ_005982	CGAGAATTTTGTATATGAAT	ame_novel_circ_002547	CTAAACGCCAAGTTTATAAA	nce_novel_circ_004546,nce_novel_circ_004558,nce_novel_circ_004568
TGCATCTGCTAACATCTGCT	ame_novel_circ_009030	CAGTTTTCGATACCCTAAAT	nce_novel_circ_005305	CCAGGATGTATACAATCTAA	ame_novel_circ_009021	TTTATTAAACGTTCTTTCAT	nce_novel_circ_000001
ATAACAGCTTCTGTACCATC	ame_novel_circ_000486	AATCCGAGGCAATTAAAATC	nce_novel_circ_002705	AAGTGGACCAAGCTTTCGTA	ame_novel_circ_008216	AAATGATGGCATCAAAGTTA	nce_novel_circ_003168
TCGGGGTAGTTCTTCCCGTA	ame_novel_circ_011208	TTTGGTCTGGAGGAATAAAG	nce_novel_circ_006629,nce_novel_circ_006631,nce_novel_circ_006635	ACCAGAGAGCGTCCGCCCCT	ame_novel_circ_007960	CAGCCATGTTCATCATATCA	nce_novel_circ_004789
AATCCTTCATGTTTGCGCTG	ame_novel_circ_003285	CAAAATTTTGTGAAAGAGAA	nce_novel_circ_006212	CGGCAAATAGGCCGTTTGAA	ame_novel_circ_012246	ATTACCATATATAAACAATG	nce_novel_circ_005627
AAAAAAAAAAAAGAAAAACG	ame_novel_circ_009903	ATGTCGTTAGTGCTCTTTTC	nce_novel_circ_007934	GATACACTGCCACCAAACAC	ame_novel_circ_010932	TTAACGGAAAGCTTTGTTTA	nce_novel_circ_004372
ATTTTCCCGCAGGAAATGTC	ame_novel_circ_013309,ame_novel_circ_013310	AAAGAAAAAAATATTACCTA	nce_novel_circ_007365	AAATGCCTCCAGAATTTAAG	ame_novel_circ_004980	CCATAATATACAACAAAAAA	nce_novel_circ_007916
TATCTTCGAAGTCGTTGAAT	ame_novel_circ_013108	TAGAAAAGAGACTGACACCA	nce_novel_circ_002587,nce_novel_circ_002610	CTGAGGGATCCTAACGCGAG	ame_novel_circ_003011,ame_novel_circ_003012,ame_novel_circ_003013	TACAAACAGCAATTTCATTT	nce_novel_circ_002928
GTGAAGGAATACTTTTCCAT	ame_novel_circ_010527	AGCAGAACAACATTCTCAGT	nce_novel_circ_001601	GTATCCCAATCCCGCAAAAT	ame_novel_circ_013637	GGCAGATTGGCAAGATCTTA	nce_novel_circ_004321
ACATGCTACGAGATGGAGAG	ame_novel_circ_000975,ame_novel_circ_000976,ame_novel_circ_000977	CTGTCATTATCTATTAGTGC	nce_novel_circ_000199	ATGCTGTAGCTGCTTTGATC	ame_novel_circ_009165	ACACTATTGTGTTAATATTT	nce_novel_circ_001790
CACAACGAATACCTCGTCTA	ame_novel_circ_006863	AAAATCTTCATAATTATCTC	nce_novel_circ_005467	AACATATTCAAAAATTCCAG	ame_novel_circ_010216,ame_novel_circ_010222	TAATTAAATTATTACAATGA	nce_novel_circ_000801
GAGGAGTCAGATTCTACGAA	ame_novel_circ_000987	AATTGTAGCAGGAGTCATTT	nce_novel_circ_004153	AAGTGAACGATGTACTAGAA	ame_novel_circ_000307	AAATAAACAGTCTGTTAAAG	nce_novel_circ_007474
TTTCTGATCAAATCGCCGCA	ame_novel_circ_000176,ame_novel_circ_000177,ame_novel_circ_000179,ame_novel_circ_000180,ame_novel_circ_000181,ame_novel_circ_000183	TGGCGCCTGCTATACTATTT	nce_novel_circ_002860	TCCTCAGCAAAAAGCCGGTG	ame_novel_circ_012257	AACATTCTGCTGTTTCTTGG	nce_novel_circ_005506
ATTACATATGGGTTGATCCT	ame_novel_circ_005721	TACCAAATAAATTCCATCCA	nce_novel_circ_000756	CTCGATCACTGTCGAAGACG	ame_novel_circ_011461	GCACTTAAAAGAAAATGTAG	nce_novel_circ_005119
CTTCCCCATGGGTGATGAAG	ame_novel_circ_007695	TGAAAAATATAAGACACGAT	nce_novel_circ_000857	TTATCCGGGATACATACACT	ame_novel_circ_006735	TCTATGTTTTATCTGAAATG	nce_novel_circ_007101
CGAAATAATTCATCAAACGA	ame_novel_circ_012891	AAAAGACTTATACCACATAG	nce_novel_circ_000137	CTATAATAATAAAACAAATT	ame_novel_circ_011927	GATTGGATTTGTTAGTGTTT	nce_novel_circ_003342,nce_novel_circ_003447
AAGCTTTGAAGAGTTAGCTT	ame_novel_circ_012353	CTTGCAAAAGTATTAAATAA	nce_novel_circ_003495	ATTTATTGATGAAATCGATG	ame_novel_circ_000911	TTACTCTTTATATCACTAAT	nce_novel_circ_005742
AAAGATATTTTGGTCCGATT	ame_novel_circ_004599	ATATCTGCAGCTTCTCGGGT	nce_novel_circ_006040	TGAAGTATTGTGTTATGGAA	ame_novel_circ_002444	TATTCCTTATGCGATAGTAG	nce_novel_circ_000153
GGAAAATCTTAGGAGCAGAA	ame_novel_circ_004132,ame_novel_circ_004133	GTGTTTACGCGCTTGAAAGA	nce_novel_circ_000840	GCCGCCACACGAATCACTAG	ame_novel_circ_013958	GCTGCTTGCTTAGTAACTGC	nce_novel_circ_004651,nce_novel_circ_004691
TTTAAAAAAAAAAAAAAATA	ame_novel_circ_009229	CTAGAATGAATGAGATTTAT	nce_novel_circ_002162	ATGCGGCAATCGAAAATCAA	ame_novel_circ_012094,ame_novel_circ_012095	GACATAATGTTATGAAATTG	nce_novel_circ_003666
TTACAAAAATGATGTGATAA	ame_novel_circ_013564	TTATAAAAAGTGATGATAAG	nce_novel_circ_007083	AAAGCGAAACTTTACCAAAG	ame_novel_circ_001699	CTTAAAATTGAACGGATCAT	nce_novel_circ_008232
AGTCGGTAATTCCGTGATAA	ame_novel_circ_009321	CTCCACATCCCAAATCTGCT	nce_novel_circ_003559	CTAAAAGAGGACCTTATGTC	ame_novel_circ_005042	AGGAATTCCATATTTAAAAT	nce_novel_circ_001776
TAAACCATCGTGATCGGCGA	ame_novel_circ_011302	ACAGCAGGAGGTGTTGCAAC	nce_novel_circ_000528	GAGACACGCGCATGGCACGC	ame_novel_circ_001635	CGGCTTTGTAGGATGAAAAT	nce_novel_circ_003950
AGGCTGTTGCATATGGTGCT	ame_novel_circ_003308	AGAATTGAAGAAAATGAAAC	nce_novel_circ_000416	TCGACCCCTCCTCGAACAAG	ame_novel_circ_011406	ACGCTAGTTCGTCAAAAGTT	nce_novel_circ_006585
GATTTTTATATTACAACGGC	ame_novel_circ_014918	ATGCAGCATCTTCTTTCGCT	nce_novel_circ_008369	GGTCGTTTACACACCTACGT	ame_novel_circ_006127	TCAATTTTACAATTAGAAGG	nce_novel_circ_005907,nce_novel_circ_006003
GAATCTCGTGACAATGCGCG	ame_novel_circ_014563	TATCGATTTGAACTTTCGTA	nce_novel_circ_002323	TTAAAATTTTATCAAATTTT	ame_novel_circ_012515	AAATAAATTTTTTAAGTTTT	nce_novel_circ_004537
ATGCCATAGCACCGTGTAAA	ame_novel_circ_001768	TGCTTCCAGTCTTAATAATG	nce_novel_circ_005197	TCAGGGACTTAAATGTTCAG	ame_novel_circ_011304	ACTAGAATATGATGAAACGG	nce_novel_circ_000816
AAAAAGATGCTCGTCACTCG	ame_novel_circ_000690	GGGACTTTTCCAGTTAATTC	nce_novel_circ_004293	ACAACAAGAAGGACGACAGC	ame_novel_circ_011122	TATTCAGAGATATAAGTCAA	nce_novel_circ_006752
ACTGCTTTCGTTCCTCGTTC	ame_novel_circ_007788	TATTAAAGTGTTAAGTAAAG	nce_novel_circ_000860	CGAAACCATTTACAAGAAAG	ame_novel_circ_010843	GTCTCTTCATTATTACCAGT	nce_novel_circ_002254,nce_novel_circ_002257
GACTTCTCGTCGAAACGAAT	ame_novel_circ_003120	AGCTGTGGTCGATTATTTCT	nce_novel_circ_002266	GGGAAAAACGAGTATTCGAG	ame_novel_circ_002035	AACCCGATTTAAGAAAAAAG	nce_novel_circ_004856
GTGCATTTTGGACAAGCGTA	ame_novel_circ_012613	ATCTAGAATAAATTTCAAAT	nce_novel_circ_002395	GCTCCTCTGATTCTTGGCTC	ame_novel_circ_000155,ame_novel_circ_000162,ame_novel_circ_000165	TGAAGCTAGAATATTCATAT	nce_novel_circ_006052
AAGGTCAGTTCATTATCAAT	ame_novel_circ_012546	ATTTAACAACCATGCGATCT	nce_novel_circ_003398,nce_novel_circ_003438	GGAGAACACTTGTGGCGAGG	ame_novel_circ_010016	TGAATCATCTCCCATTATTG	nce_novel_circ_006791
CTACTAACGAGATCGACGTA	ame_novel_circ_005014	ACATAATAGCAAATTTAGCT	nce_novel_circ_007522	GGACACCTTTCAATATATCG	ame_novel_circ_003914	AGGAGCACTAAAAGTTCTAC	nce_novel_circ_006887,nce_novel_circ_006889
AAAAAAGAAAAAAAGAAAAA	ame_novel_circ_004067	TTTTATGCAATGGTTCAATT	nce_novel_circ_004875,nce_novel_circ_004876	AAAAGGCGTGGCTTTAGCGG	ame_novel_circ_000846	TAAAATTATAGGACCATCGG	nce_novel_circ_000758
ATATCCGATATCGTGGTTGG	ame_novel_circ_004458,ame_novel_circ_004466	ATCAACAAGGCATTTTTCTT	nce_novel_circ_006074,nce_novel_circ_006075	TGTTGATAATATAAAATGTA	ame_novel_circ_001810	TAGGATATTGTCTCTGTATC	nce_novel_circ_001620
ATACACTCTGAATTCACGTC	ame_novel_circ_001729	GTAAAGTTGGACTTGAATCA	nce_novel_circ_002084	CCACTGTCGCCACTATCCAG	ame_novel_circ_001353	ATACTAGGAAATGTTACAAT	nce_novel_circ_007877,nce_novel_circ_007882,nce_novel_circ_007887
AAAGAAAAATGATCGAATCG	ame_novel_circ_000263	TTGTACGCATCGTTACAAAT	nce_novel_circ_002203	CACCGGTCAAGCCTCGACAG	ame_novel_circ_007546	ATAAATAATTTAGATTTTTA	nce_novel_circ_005463,nce_novel_circ_005464
TAAAATAAAACCAACTGCGA	ame_novel_circ_011523	ATTCCATATACCCAATCTTC	nce_novel_circ_000524	GGAGAAAAAGAAAATGCCTA	ame_novel_circ_011383	GCTGCTGAAAAAGAGAGAGG	nce_novel_circ_001027
ATCGGATCACAGCTTTAACA	ame_novel_circ_006269	TTAGAGCCGGGATGGATCAA	nce_novel_circ_002651	AAAAGTTTTAGTAGATTTAT	ame_novel_circ_011325	ACTAAAAAAAGGTTTAATAT	nce_novel_circ_004003
CATATGGAAAACGAAGAAGC	ame_novel_circ_013223	AAAATGTTATCTGAAATGGT	nce_novel_circ_002557	AGATACGTTGAATTAAGTAA	ame_novel_circ_005450	TAAATCTCCAATTTCTAACT	nce_novel_circ_008003
ATATCAAATATGTGCTTAGA	ame_novel_circ_007220	AAGCCCATTTTTCTTTTTAA	nce_novel_circ_000476	CAGGTCAAGAAGCTCTAAAT	ame_novel_circ_003882,ame_novel_circ_003883	CAGTTGGAAGATTTATTAAA	nce_novel_circ_007072
AGCCTTTGAACACTGTGGCA	ame_novel_circ_007048	TAGGGGAATTTCCCTTGGGA	nce_novel_circ_007835	GGTAATTTTTTACTTGCTGC	ame_novel_circ_005246	CTGGTATCATATCCTGCAAT	nce_novel_circ_005835
GGGAACGAGTCGGTGATACC	ame_novel_circ_000891	AAAAAAAACAATCTGTGGTG	nce_novel_circ_004446,nce_novel_circ_004447	ACGAAGTGTTCGACGGTTTG	ame_novel_circ_006443	GACCTGGTGCTAGATTAGTA	nce_novel_circ_005235
GATGGTTTTCTGTGATATCT	ame_novel_circ_007626	CTCTATTGTGTGTGCCAAAG	nce_novel_circ_001947	AGAGGGAGTACAGGACGAAG	ame_novel_circ_013685	ATATAATATAAATGCCCACG	nce_novel_circ_000167
TTCTCAGAGTTGCCTGTTAC	ame_novel_circ_009323	ATGAATATAAAAAATTTATG	nce_novel_circ_004583	TGCAACGCCGTCACCAGAAG	ame_novel_circ_012518	TCTTCAGATAAGGAAAAATG	nce_novel_circ_003904
TTGCGAATTCCAATTTTGAC	ame_novel_circ_011872	TAGAAAATGTATAAAGTATA	nce_novel_circ_007000	TCTCCTCCCCAATTTTCTCC	ame_novel_circ_000461	AATTTTTATGTTTTATTTGG	nce_novel_circ_004016
TATAACTTTTTTAGCACCAG	ame_novel_circ_010580	GTATTACCATTCAGACTTCT	nce_novel_circ_001015,nce_novel_circ_001019,nce_novel_circ_001025	ACGAGAAGGATTATATATAG	ame_novel_circ_006413	TGTTCACTTTAATGATTATG	nce_novel_circ_006078
ACATCAAATTTAGGTTCGAT	ame_novel_circ_006307	TCTTTCTTATCCTCAGATTT	nce_novel_circ_000149	TAAAGTGATATCATTGTGAG	ame_novel_circ_000650	TGCCCTAACGAACCAGAAAT	nce_novel_circ_007447
AATGGGAAGTGTTTATTGCA	ame_novel_circ_006338	AAGGTCAAACCACTTCCCAA	nce_novel_circ_001872	CGTTTCTACATGCAGCTGAA	ame_novel_circ_010181	TAGCCTATTATTGGAGAAAT	nce_novel_circ_004199,nce_novel_circ_004205,nce_novel_circ_004216
AAGCCGTGATGCTGCGTAAT	ame_novel_circ_001150	TTTTTTCATTCGGTTCCTTT	nce_novel_circ_007166,nce_novel_circ_007168	TATTTCGCCCACCTATCGAG	ame_novel_circ_010011	GATAAAAATTTCAAAGTAAA	nce_novel_circ_006811
AACTGGGACTCTCTCTTTCT	ame_novel_circ_011560	GTAAAGATTTTTTGTTACCG	nce_novel_circ_000424	AATGCAATGGTGGTGACTCG	ame_novel_circ_010886	GATAATGACGTTATTTTCAA	nce_novel_circ_002485
GTGTTCGCGGCTAAGTGTCG	ame_novel_circ_011297	GTGGACTTGTGAAAGGTGCA	nce_novel_circ_003184	ACATCTCTCTTTCTTAAAGC	ame_novel_circ_005648	TTGCTCACAACTATAAGTTT	nce_novel_circ_007254,nce_novel_circ_007255
TTTCTTCTGCTCAAACTCGC	ame_novel_circ_007180	CACGCCCAAAATAAGTCAAT	nce_novel_circ_007438	GTGAGATTGATCGAAGTGAA	ame_novel_circ_005398	GAATTCCAGATCAAGATTGT	nce_novel_circ_005053
ATCGACGAGGAGATTGTGGC	ame_novel_circ_002625	AAATAAGACGAGTCGTAAAT	nce_novel_circ_002314,nce_novel_circ_002315,nce_novel_circ_002317	CTTCGCATCATTTCGATCAG	ame_novel_circ_002485	TGAAAAAACTACTAATTTTA	nce_novel_circ_004280,nce_novel_circ_004281
ATATGTTCGGTTTAGATTTC	ame_novel_circ_011808	TATACAACTTTTCTGGTCCT	nce_novel_circ_006625,nce_novel_circ_006630,nce_novel_circ_006642	CTCGAATCCCATATCTAACA	ame_novel_circ_007723	AATCACCTACATTTATAAAA	nce_novel_circ_004389
AAAGTATTGCTCTCCATCGT	ame_novel_circ_006634,ame_novel_circ_006635,ame_novel_circ_006636,ame_novel_circ_006637	CCACCTTTCTTCCATTTGTT	nce_novel_circ_001623	CTTCGACACCCCAAACGCAT	ame_novel_circ_006145	ACTACATAAAGTAAAAAAAT	nce_novel_circ_002721
GATATACACCTGACCCACAG	ame_novel_circ_007661	GTGTCAGTCTCTTTTCTACT	nce_novel_circ_002640	CTGTCCTCCATCCCGATCTC	ame_novel_circ_008592,ame_novel_circ_008593	TTGGTCGTTAAGTGCAATTG	nce_novel_circ_002572
GTGATCTAGATTCTGGATCA	ame_novel_circ_005375	AAACATCCAAAAGTCAATAT	nce_novel_circ_005929,nce_novel_circ_005930	GACGCGGCGAGCAAGAGGCA	ame_novel_circ_007789	GCGATTAAATAATTAAGTTA	nce_novel_circ_007633
GTTTCCGCGGAGATCATTGC	ame_novel_circ_003716	CACCAATAATAACTGTAAAA	nce_novel_circ_004930	AGCATGGGAATCATTGGAAT	ame_novel_circ_003888	AATTTGATTTAATTGTTGAA	nce_novel_circ_005599,nce_novel_circ_005601,nce_novel_circ_005605,nce_novel_circ_005607,nce_novel_circ_005610
GTTAGCTTTCATTTTACGTA	ame_novel_circ_010614,ame_novel_circ_010615	ATGATATGGCGGTTGATAAG	nce_novel_circ_003961,nce_novel_circ_004018,nce_novel_circ_004047,nce_novel_circ_004049	ATTCGAGAGCGACGATCTCG	ame_novel_circ_006072	TAATCCAGCAGAAATAGAAA	nce_novel_circ_006557
GTCTATGAAGCAAAATTTAG	ame_novel_circ_002005	TCAACTTACAGTCATAAAAT	nce_novel_circ_004181	AGAAGACCGTCGAGGAGAAC	ame_novel_circ_002418	GTAGCAGTTGTTATTGTATG	nce_novel_circ_005028
GACAGCAGGGGATTCCCTGT	ame_novel_circ_014111	TTGATATATGATTATTTAGT	nce_novel_circ_002425	TCGGCGACGAGATACTCGAG	ame_novel_circ_009478	TGTAGCTATTGTTGGAGGAA	nce_novel_circ_003531
GCTCCTCTCGTTGACGCTGC	ame_novel_circ_012451	TAAATGAGAAATTTCAATAT	nce_novel_circ_000681	CAAGCGTCGTGGAACATCTT	ame_novel_circ_000293	AGTAACAGCTTCAATTATAT	nce_novel_circ_005731
GCACGTGGACCAAAGAAGCA	ame_novel_circ_010507	GTAGACACTTTGGGATGCGG	nce_novel_circ_006149	GGTTCGCACGAAGCAGTACG	ame_novel_circ_013272,ame_novel_circ_013273	ATCTTGCTGTTGAATCTTGG	nce_novel_circ_003645
GCACAGGACAATGTTGACCA	ame_novel_circ_012844	CTCTAAAATAATAGGAATTG	nce_novel_circ_001654	GACCAAGCTTTCGTAATCGT	ame_novel_circ_008204	TGTGGATGGTTTACAGAAGG	nce_novel_circ_000772
AAAGAAATTGTAGAAGCAGT	ame_novel_circ_012743	TGTAGTTATGGTACCTGCCA	nce_novel_circ_000995	GAGAGAAAAGGAACAACGAT	ame_novel_circ_006397	CGACAGATTAAATTATTTTA	nce_novel_circ_007475
AGAAGCATTGGAAACTCGAA	ame_novel_circ_009632	ATGTTCCTGATATAGGTTAT	nce_novel_circ_003976	ATGCTGAGCCAGGCAACAAT	ame_novel_circ_013443	TATTTACTTTACAGGCAATG	nce_novel_circ_000658
GTATGGAAGTGAAACCTTGC	ame_novel_circ_011805	GCCGATATCTTGAGAACTGG	nce_novel_circ_004518	TATTCTTGGGAATTTTGCAA	ame_novel_circ_010925	TTTCTCATTGCTTAATAATT	nce_novel_circ_006458,nce_novel_circ_006460
TCGAAGGTATTCCGGCAACA	ame_novel_circ_002777	AAGCTTCATGCTTTGAATAG	nce_novel_circ_001391	CCTCTCTCCGATCCGATTCT	ame_novel_circ_010396	AAGATTCATACCTTTATTTT	nce_novel_circ_003148
GTGTATCCCACCGATACCAA	ame_novel_circ_000436	GATCATCAAGAATCCCAAAG	nce_novel_circ_000517	TCCAATAAACCCATTTGATC	ame_novel_circ_009027	AACGCTGTCTAATTCGCTTT	nce_novel_circ_001198
CAATGAAGCCCTACCACAGC	ame_novel_circ_011825	TATAGCCTCACTATAAAAAA	nce_novel_circ_004483,nce_novel_circ_004484	CTCGAACATGTGGTTGATGG	ame_novel_circ_008190	TTATTGAAAGAAGAACCAGA	nce_novel_circ_005706
GAGATCGCTGTAACGAGAGA	ame_novel_circ_011730,ame_novel_circ_011731	CTTACATAGCCACAATAATG	nce_novel_circ_003605,nce_novel_circ_003612	CTGCTCGACCGAAGTCTCGT	ame_novel_circ_005163	TAAAGGGACATCTTTCAGTT	nce_novel_circ_005559
CCGGTTACTCGGAGGATTCC	ame_novel_circ_005978	AAAATACGCCATAAAGTTCT	nce_novel_circ_007050	TGTATTCAATCAATATGGAG	ame_novel_circ_009578	GGTTTTTCTTCTACTTCTTC	nce_novel_circ_003657
ATTCGTCGGACATCGTCGAT	ame_novel_circ_004616	TCTCATCAACTTCTTTTAAA	nce_novel_circ_005473	CCACCGGCGAAACCGCCTAG	ame_novel_circ_004149	TACATCGGGGATGTATGAAA	nce_novel_circ_003851
GCTCGGTGAACGAGGCCGGT	ame_novel_circ_001684,ame_novel_circ_001685,ame_novel_circ_001686,ame_novel_circ_001687,ame_novel_circ_001688	CTCATTTGGCTTTTCATCTG	nce_novel_circ_002108	TTATTGATATGGACCATATG	ame_novel_circ_014809	GGTGCAGAAGAATTAAACGA	nce_novel_circ_003164
TTTCTGGGTCAGCGGTCTCC	ame_novel_circ_007293,ame_novel_circ_007330	CCAAACCAGATGATAAAGTG	nce_novel_circ_000185	ACACATCACGTTCCTCCATC	ame_novel_circ_014024	TGTTAAAAAATTGGTTGTTA	nce_novel_circ_002622
GCGAGGACACGCAGTGCGGT	ame_novel_circ_013801	TATCCTCAATATCCCCAATA	nce_novel_circ_005555	GTAACGTTGGCGTGCCAGAG	ame_novel_circ_011760	TGCAGATTCTTCTAGAAATG	nce_novel_circ_007443
GGCAGTATTATCCGCAGACT	ame_novel_circ_013550	GTATGTAGTCATATCTCAAG	nce_novel_circ_003717	ATATTGTCTAGCAATTCATG	ame_novel_circ_009807	ACACGAAAGGCAATGTAGGT	nce_novel_circ_007827,nce_novel_circ_007831,nce_novel_circ_007849
AATCGTGCGTGGGTCAACGA	ame_novel_circ_010385	CTTGTACTACGAATATTACA	nce_novel_circ_005090,nce_novel_circ_005121,nce_novel_circ_005219	AAAAGTATATACTTTATCAG	ame_novel_circ_009725	GAAATTGAAGAAAGATTAAT	nce_novel_circ_006051
TTTACCAAAGATTTATCCCT	ame_novel_circ_010352	ATTTTGAGAAGGCATTATAC	nce_novel_circ_004186	TTGAAGCCGAAGACCTCGAG	ame_novel_circ_012813	CCTTTGTCACCAATCTGATT	nce_novel_circ_000649
GGCATCCGGAGCGCATAGCT	ame_novel_circ_010268	TACCAGGCTCTAAAATTCTA	nce_novel_circ_003755	TCACGGAATATGATATGACG	ame_novel_circ_003890	ATGTTTATTGTTGGTTTTAA	nce_novel_circ_002083
GCGGCGCAGCAAGAGCTTCA	ame_novel_circ_003030	TTTAAAACATTATACATTTA	nce_novel_circ_006243	GCTGTGGTCCTTCTAAACAG	ame_novel_circ_014083	TTTAAGGAAGATGGTACGTT	nce_novel_circ_000873
CCGAGACACTTAGGCGGCCG	ame_novel_circ_012683	CTAATAAACCGACACATATA	nce_novel_circ_004384	GGAGTATAGAAACGGCGAAG	ame_novel_circ_013304	AACATTCCCTAAAAGACGAT	nce_novel_circ_006792
GCAGCTGCGGACATCGAAAA	ame_novel_circ_004253	ATTACAAAATTTTATATTAC	nce_novel_circ_001834	CCCCCGAAACGCATTGGAAA	ame_novel_circ_012423	CATTCTATTTTCTTTTAGAT	nce_novel_circ_002937
CATAAGTTTTACTACCCGAA	ame_novel_circ_002266,ame_novel_circ_002267	CAATGAGAAAAAGGATGAAA	nce_novel_circ_006465	TGGAGGATCGACATCAGCAT	ame_novel_circ_007412	GATCAGCAGCAAGTAAAAGA	nce_novel_circ_007801
ATGAAATTCACTTCGGCAAT	ame_novel_circ_000988	TAAGTAAATCATCAAAACAT	nce_novel_circ_007905	TCCAAAATTTAAATTTCAAG	ame_novel_circ_010285	AGGTTTGAGTGTTTTCTTTA	nce_novel_circ_006859
AATGCCATAAATCGATTATC	ame_novel_circ_013503	CAAAAAATGATATTGCACGA	nce_novel_circ_004604	AAGTAGGCGAGACATTTAAA	ame_novel_circ_013831	AGCGGTACAAATATGGTTTC	nce_novel_circ_007074
AAGCAAAAGATCCCATACAA	ame_novel_circ_010285	ACAAAGAAGGAATACCACCA	nce_novel_circ_003737	AAAGTTTCATCTTTTTCTAT	ame_novel_circ_014220	TCAAAATGGCATCTAGGCTT	nce_novel_circ_008146,nce_novel_circ_008174
AAGCTGAGACACTCGTAATC	ame_novel_circ_014310	AGAAAAAAGCATTAAAACAA	nce_novel_circ_000324	GTTTTCTCATTCAAATTTTT	ame_novel_circ_006845	AAAATATGCTTTTACAGGAA	nce_novel_circ_003932
ACGATGATCCCTGACCCCCT	ame_novel_circ_012124	ATTAGACAGCGTTACAAATA	nce_novel_circ_001199	GTTCTTGAATACCATTGCTG	ame_novel_circ_006096	TACAGAGACATGTGATTTGT	nce_novel_circ_003760
ACGCGGCGGGAAGCGAGGTG	ame_novel_circ_011140	TTTTTACTTTTAGAAAAAAA	nce_novel_circ_004843	ATTGACAGATGGCGAAAATG	ame_novel_circ_002289	GGAGATGCAAGTGTAAAAAA	nce_novel_circ_002818
ATATTACAATTTCATATTTT	ame_novel_circ_005909	TCACAACATAAATACATAAC	nce_novel_circ_004334	AACAGGCGGCATTAATAGAG	ame_novel_circ_014842	CTAACTGTAAATTGTCTAAA	nce_novel_circ_003901
AAGAATTCAAAATAAAAACA	ame_novel_circ_009492	GTAGTGAAGTCATAAGAGAA	nce_novel_circ_003507	CAATATCCTCTATAAAAACC	ame_novel_circ_013806	TATAGCTATGGCAGGAAGCA	nce_novel_circ_005693
CAGTCGACCGGTTAGATTCG	ame_novel_circ_003628,ame_novel_circ_003629	TATTAAAATCTGCTTCATAC	nce_novel_circ_001843	CGGTCTCGATCTGGCGTTGT	ame_novel_circ_012106,ame_novel_circ_012107	TGACTTAAAAATGCATCTTG	nce_novel_circ_001535
GCTTACACAGAGTTCAATTT	ame_novel_circ_008364	ATTTCTGGCCACAAAAAATC	nce_novel_circ_006741	CCTATCCCGCATAACGTTCA	ame_novel_circ_009337	TTTAAATATTGAGGAATTAA	nce_novel_circ_002218
GCGAAATCCGATCACGATTT	ame_novel_circ_005572	TTTTTCTGGTATATTTTATC	nce_novel_circ_006931	GCAGTGATTTCTTTTTGCAT	ame_novel_circ_007268,ame_novel_circ_007270	GGGGGCAATAAATTCAGAAG	nce_novel_circ_003747
TGCCATTACTTGAATTTTAA	ame_novel_circ_003694	ACGAGGAAGAAAAAAGAATA	nce_novel_circ_002313,nce_novel_circ_002318,nce_novel_circ_002319	CGGACAGGTTTCTGAGGGAT	ame_novel_circ_012881	AGAGATTAATGCAGCATTTG	nce_novel_circ_005284
TCCGTAACAGAGATACAGAC	ame_novel_circ_000903	TTTCCTCCATTAACTTGTAT	nce_novel_circ_007481	TGTAGCGAGTCTTCCCAAGG	ame_novel_circ_008960,ame_novel_circ_008961	TTTTCCAATAGAATTTTGTC	nce_novel_circ_005003
GTACACTGACATCAGACACG	ame_novel_circ_013859	AACACGCAATTGTCTTATTT	nce_novel_circ_005434	GTGTTGTCACAGGTGTAAAG	ame_novel_circ_011302	ATTTTCAGGTGGTCTAATAT	nce_novel_circ_003467
CGAGTGAATCATTCGATGAT	ame_novel_circ_013646	CAAGACGGATTTTAATAAAG	nce_novel_circ_000063	ACACTATTGTATCTTAAACG	ame_novel_circ_007274	GGAGCACAAGCTCGTAAACT	nce_novel_circ_003257
AATGAGACTGAGCAGGCAGC	ame_novel_circ_012982	TTTAAGTTTCCTAATCTCTT	nce_novel_circ_002701	ATCACGCGCCTAAGCAAACT	ame_novel_circ_006780	ATAGCAGAAATGTGGGGCAG	nce_novel_circ_007550,nce_novel_circ_007551,nce_novel_circ_007554
GTTGCCCACATGTGGTTCGA	ame_novel_circ_005027	GTAAAAGTACATTTCTAAAA	nce_novel_circ_005844	CTTAAAGAAGAAGCCTAAAT	ame_novel_circ_010803	TGATTTTATTATGTTAAAGG	nce_novel_circ_007489
AATCGTCAAAGTCCTGGAGT	ame_novel_circ_000932	ATAATATCACTGTTTAATCC	nce_novel_circ_002733	CGGACGACGAGAGATGCGTG	ame_novel_circ_003449	AAGGATTTCTAAACTTGTTT	nce_novel_circ_003955
GGGCAAGGATATCGCTCTGC	ame_novel_circ_000592	ATGCTTATTGTATTTGGTAA	nce_novel_circ_006599	TGGATTGTATGCACAAATTT	ame_novel_circ_010374	ATTAGAAAAAGCAAAACTAT	nce_novel_circ_006474
ATCCCATTTAAAAAAATTAC	ame_novel_circ_012622	TCTTACATTTATTGTTGCAC	nce_novel_circ_004655,nce_novel_circ_004656,nce_novel_circ_004657	CACCGAGGCTTACACAGAGT	ame_novel_circ_007943,ame_novel_circ_008056,ame_novel_circ_008084,ame_novel_circ_008118	GGCTTATTTTATGAATATTA	nce_novel_circ_004906
ATTACGAGAACTACACTCAA	ame_novel_circ_014486	TTCTGTCTTCTACCGAAAGC	nce_novel_circ_001291	GGCATGAAACCATATGACAT	ame_novel_circ_014489	AAATGAGGGGCATTAAAAGT	nce_novel_circ_001719
GAGCAGAACGATATCAAAAA	ame_novel_circ_012669	TAAAAAAGTCTATACCACAC	nce_novel_circ_001875	ATACTGTTTACATCGGAATT	ame_novel_circ_005299	AAAAAGTTATTTATTTTAAA	nce_novel_circ_006883
TGCAACTCCTTGATCTGTTT	ame_novel_circ_009294	ACTAAAGAAAGAGGTTCGTA	nce_novel_circ_008401	AATGGGGCGGCTGTAGCGAG	ame_novel_circ_000869	CTGACACCAAAAAAACAATC	nce_novel_circ_002632
TGTTCTGCTCTGATCTCCAC	ame_novel_circ_002489	AAAATAATTTATTTAAGAGG	nce_novel_circ_005543	AAATAAACATGGATTTACAG	ame_novel_circ_000685	AGCCTTTAAATTGCCTATAT	nce_novel_circ_002233
GTATTCTTGTTTAGAGATCC	ame_novel_circ_007205	TAAAGGGTTTTTTAATTTAT	nce_novel_circ_005486	ACGCTCGTTGAAACGAAGAG	ame_novel_circ_012398	TAAACCTTCAAAAAATCCAT	nce_novel_circ_002598
CATCGATTTACAACCAGTCT	ame_novel_circ_007973,ame_novel_circ_008394,ame_novel_circ_008411,ame_novel_circ_008496,ame_novel_circ_008568,ame_novel_circ_008670,ame_novel_circ_008676,ame_novel_circ_008712,ame_novel_circ_008747,ame_novel_circ_008756,ame_novel_circ_008782	CTAAGGTAAACTCTTTAATA	nce_novel_circ_007124	GTCAAGTTACAAAGAAAAAG	ame_novel_circ_013522	CCTTATGTTCTTCTTATTAA	nce_novel_circ_003563
AGAACGTTCACCTGATGAGG	ame_novel_circ_009757	TTGATGAAGTTAAAAAAGCA	nce_novel_circ_004939	ACTAGCTAAACATTTCACAG	ame_novel_circ_004265	TTCTATCACCATCTGGATTT	nce_novel_circ_000430
CATCTAAAGTCTGAATGTAC	ame_novel_circ_009187	ATAAATCACCGAACAAAACA	nce_novel_circ_002406	TTTTTTCTAATTCTTTAGTT	ame_novel_circ_011816	TCATACAAAAAAACACGACG	nce_novel_circ_003284
TAATCTTTCGCCAATCACGG	ame_novel_circ_005019	TTCTTCCATACAATATCTCC	nce_novel_circ_002514	TGAAAATGCCGTTTTAATCT	ame_novel_circ_002421	AAAGAACGATTTAGTAACCG	nce_novel_circ_001392
TTTGCAACTTCGTGGTGCAC	ame_novel_circ_004127,ame_novel_circ_004128,ame_novel_circ_004129	ATGGATTTGGGAATATCTCC	nce_novel_circ_003866	GCCACGATTCACACGCACAG	ame_novel_circ_011635	AAACTTTCTATAACAAATTG	nce_novel_circ_005649
ATGTAGCAATGGTAGAGGAA	ame_novel_circ_003733	TTTCCTAATCTCTTCTACAC	nce_novel_circ_002626,nce_novel_circ_002683	CAACGTGCAGGAGGACGAAG	ame_novel_circ_006820	AGCCTTTTTCATGTATGTAA	nce_novel_circ_000456
TCTGCAGAAACAGGTCAGCG	ame_novel_circ_006770	GACACTTAGTGATTACAATA	nce_novel_circ_003735	TTCGCGACCGTGGACGAAAG	ame_novel_circ_003073	GTTAAAGACCAGTGCCAAAG	nce_novel_circ_003151
GTTCAACCTTCTATGAATGC	ame_novel_circ_001861	GAAAAACCAGTTAAGAAAAC	nce_novel_circ_003660	ACAGAATTGCGCTTTCGCTC	ame_novel_circ_006185	AAGGGAGTATCAACTTGAAG	nce_novel_circ_007417
TCAACGTGCCGAGACTCGAA	ame_novel_circ_001309	CTGGTAAAAAAGCAGTAGTA	nce_novel_circ_006797	GTTTCTTTCGTTTGTTAGGT	ame_novel_circ_013491	TAACACGATCACAAAAAGTA	nce_novel_circ_005366
GGCAGTACGCGAGCCTTGGC	ame_novel_circ_005549	CAAAATACTTGAAAAATGAA	nce_novel_circ_008146,nce_novel_circ_008147,nce_novel_circ_008149,nce_novel_circ_008151,nce_novel_circ_008153	TTTATCAATGCTCCTTCGTG	ame_novel_circ_005473	CACCATCTGGATTTGTGATA	nce_novel_circ_000427
GGCACAGCGAGCCCAGGAAG	ame_novel_circ_005280	GGAATAGTTTTGGAGAAGAC	nce_novel_circ_005863	CCACGTCCACCATGCAAACC	ame_novel_circ_001919	ATGTTTTACCTGCTCCTAAA	nce_novel_circ_002980
AGCTAATCTCTCTGGGGTGA	ame_novel_circ_012275	CTCTTTTAACCGTTTTAACT	nce_novel_circ_000189	TGAAGAATCTTAAGAGGAAG	ame_novel_circ_007369,ame_novel_circ_007370	TTAACTAATGGTGAATACAC	nce_novel_circ_002860
CTTCATTTTCAGTCTGCAGA	ame_novel_circ_004806	TTATTGTAACATTTCCTAGT	nce_novel_circ_007880,nce_novel_circ_007884	ACGAGTCGTGAGAAATTGAC	ame_novel_circ_005121,ame_novel_circ_005122	TTAAACGTATACCTGATATG	nce_novel_circ_000719
GCATCAATTCTACTTGCACT	ame_novel_circ_004729	AACAAAAAAAATAGTTATAC	nce_novel_circ_003581	GCGCCCACCTCTTCTTACAC	ame_novel_circ_004507	TGTTGTTATAGTTGGTTATC	nce_novel_circ_005299
AATTTCACGCATCCGTTGTT	ame_novel_circ_003580	TTAGCACAACATCAGGTTCA	nce_novel_circ_004978	AGGAATGATAATTTTAGCAG	ame_novel_circ_007520	CGTCAGGAAAATCTAATTTG	nce_novel_circ_001212
GATGCTGGATAATTATGACA	ame_novel_circ_000435	AAGTGAAAGGTAATAAAAAT	nce_novel_circ_006219	CAGCTCGGCTACCAATCTCT	ame_novel_circ_002414	AATTGCATGTCTGTATGTAT	nce_novel_circ_007247,nce_novel_circ_007248
CGATAGGAAGGACGTTAATA	ame_novel_circ_007459,ame_novel_circ_007460	AATAAGCGCCGAAGCATCAG	nce_novel_circ_005462	GAAATCTTGGTCCAATGAAC	ame_novel_circ_013970	ATGTAAACTCAATGAAAAGG	nce_novel_circ_005771
TATATATAGTACTCATAGGG	ame_novel_circ_010230	TAAAATTGAGCGTGATGAAC	nce_novel_circ_003425	TTTTTTATCACAATCATATC	ame_novel_circ_001537	TGGATTTGGGAATATCTCCT	nce_novel_circ_003799
AGGCCTGTTGAAATTTCGGC	ame_novel_circ_003082	GGAAAAAAAAATTGATGTTA	nce_novel_circ_000637	AATACGGTTAACTCGATCGG	ame_novel_circ_012302	ATTTTTTAGTATTGTTTTTT	nce_novel_circ_006711
CGTCGTACGGTTTGATCCTT	ame_novel_circ_007790,ame_novel_circ_007839,ame_novel_circ_007851	CTACTTCAAATTGCGATGTT	nce_novel_circ_007467,nce_novel_circ_007468	CGACATTTGTCGTCAATTAG	ame_novel_circ_010049,ame_novel_circ_010050,ame_novel_circ_010051,ame_novel_circ_010052	TTCTGCATTTGTTCCTTATG	nce_novel_circ_005860
AACAAAAACAAAAAAAACAA	ame_novel_circ_004669	TAGCAGCCTATACTTATTTT	nce_novel_circ_001662	TATTTCCTCTCGGGTGGCGC	ame_novel_circ_007305	CCAATATCATATGGATGTAT	nce_novel_circ_005272
ACCCCGAGAACACGGAGGCG	ame_novel_circ_005977,ame_novel_circ_005979	CAGGAAATAATAGAAAATGA	nce_novel_circ_004852	GCCAACCTGGTCACGGTATT	ame_novel_circ_000731	AAAAAAATACTAGCATAAAG	nce_novel_circ_007287
AGACGGGTGGCGACTCGCCG	ame_novel_circ_003614	GTACACGCGAATCTTTTTTA	nce_novel_circ_004471	AAAATTGAAACCAACAATAG	ame_novel_circ_009730	CGACGGTGCTTTGTAAGTAG	nce_novel_circ_005752
AACTCGTGAGCATGCTTTGC	ame_novel_circ_005324	CATATCAAAAAACATTCGTC	nce_novel_circ_003980	GATACTAGCGTACCACCAAG	ame_novel_circ_005554	CAAACATAACTTTTCTTATT	nce_novel_circ_000189
AACCAGTCGCTGATGTGAAT	ame_novel_circ_002781	TAATAGTACCAGTCTTTTTA	nce_novel_circ_007787	GAATCAATTGCCTGCTGATT	ame_novel_circ_002830	TATTCGCTATGGCATAAAAT	nce_novel_circ_007185
ACTTTTAATTTATAAAAATG	ame_novel_circ_012621	TATGCCCTTTGGCACTAAGA	nce_novel_circ_004319	TCTGTGCAGGTCCATAAAAT	ame_novel_circ_010083	GAATCAACTTTAGTTCCAAG	nce_novel_circ_000459
GTGAATTGCGGCCTCGTGAC	ame_novel_circ_004534	GCAAATAAAAGGAGAAGAAA	nce_novel_circ_000772	CTTAATATAAAAAATAATAG	ame_novel_circ_008876	ATAAAAATTCTTAAATAATA	nce_novel_circ_002176,nce_novel_circ_002177,nce_novel_circ_002178,nce_novel_circ_002180
GAGGTACCCTATTTGGAAAA	ame_novel_circ_009518,ame_novel_circ_009519	ATGTCTTTGCTATGCCACAA	nce_novel_circ_006847	CTAGTCTCCAATCGAATCAA	ame_novel_circ_009912	CTTGTGTCTTGGTACACCAA	nce_novel_circ_001692,nce_novel_circ_001694
CCAAAATATTGTCGATCCGC	ame_novel_circ_010260	CTGAACATAATTACCTTAAT	nce_novel_circ_005523	TTGCCGAAAAGGCTGATGAG	ame_novel_circ_005568,ame_novel_circ_005571	AGGATAGTTACTCTTTATAT	nce_novel_circ_005743,nce_novel_circ_005746,nce_novel_circ_005747
CTTCGAACGCGTAGACGCAT	ame_novel_circ_010298	AAATAGAAAAAATTAGAGAA	nce_novel_circ_008377	CATGAGGTTTCTCCAACTTC	ame_novel_circ_008309	GTTTTACCATGTCAGATTTG	nce_novel_circ_002925
GAACGTTCGTTGCGGATCGT	ame_novel_circ_008962	AAAAAAAACCAGAAGAAGAG	nce_novel_circ_007965	TATTTCGAAACGTCTTGAAT	ame_novel_circ_006645	TTTAACATTTCCAGTGCTTT	nce_novel_circ_008355,nce_novel_circ_008356
GGACGAATCAAAGCGAGTCG	ame_novel_circ_004090,ame_novel_circ_004091	GTAGCTTTTGAAATAGGTTG	nce_novel_circ_007034	CGACTCCAAGAGCCTAAACG	ame_novel_circ_001406,ame_novel_circ_001407	ATCGGGTGTTGGATCATTAG	nce_novel_circ_006848,nce_novel_circ_006851
ACACTAAAGCAAAATACAGA	ame_novel_circ_014767	TACAAGGTATGTATTTGATT	nce_novel_circ_005920,nce_novel_circ_006022	GGCCAGGATGGAGGTGGTGG	ame_novel_circ_013668	ATTCTTTAATTTAGATTTAA	nce_novel_circ_005050
AATTAAATTTCACAAAAATA	ame_novel_circ_003537	ATATTTGGATTTGCTGTATA	nce_novel_circ_000099	TCATCCTCGTCCGTTATATT	ame_novel_circ_006904,ame_novel_circ_006905,ame_novel_circ_006906	TAATATTTTTTCTTTTTTTT	nce_novel_circ_005282
TTATGCTCAACTAATTCCTG	ame_novel_circ_014825	TCTAAATAAATTTATTTTTA	nce_novel_circ_001040	TAGTATTATTATTATTAGTA	ame_novel_circ_005733	TACGTTTAACGTCTTTTAAG	nce_novel_circ_002150
GTGCAACAACAGCTGGAGGT	ame_novel_circ_013896	AGGAACCAATAAACTAAAAA	nce_novel_circ_005299	ACAACTCCTCATATTATCAG	ame_novel_circ_014181	ACAAATTTTATTGTTTGATA	nce_novel_circ_000683
AAAAAACGAAGAGCACCACA	ame_novel_circ_012974	CAAAGTAATTTATTATTGGT	nce_novel_circ_002342	GAAGTTCGCGACGAACATAA	ame_novel_circ_005413	CCTTTCTAGTGAGTATTTTG	nce_novel_circ_005180,nce_novel_circ_005181,nce_novel_circ_005183,nce_novel_circ_005186
GTGAGAGAGAGCGAAAGATA	ame_novel_circ_011489	CAACTAGCCACCGATAATGA	nce_novel_circ_000312,nce_novel_circ_000313,nce_novel_circ_000318	CAACTGAAGAAAATCCGAAA	ame_novel_circ_005329	ATAGGGACTACCAGCCAAGA	nce_novel_circ_001973
TATTAATTATTTCCCTCGCT	ame_novel_circ_005162	AAATTATGTCATTGTGAGCC	nce_novel_circ_007490	ACTGGACGGCACGAACAAAG	ame_novel_circ_003126	TTTATATTTTTGAGTATTGT	nce_novel_circ_007026
CGCGTACAGTTTCCACGTGT	ame_novel_circ_006000,ame_novel_circ_006003	ATCTATTCCTGTTAAAATTT	nce_novel_circ_007493	CTATCTAATATAAAGGGGGT	ame_novel_circ_014219	TTGTTCAATTAAATATTTTG	nce_novel_circ_004401
AACGTCTACGAGCACGTGAG	ame_novel_circ_009856	ATTCATCAAATGACCAGTTC	nce_novel_circ_004534	AAGTAGAGTGGCATCATCTC	ame_novel_circ_001819,ame_novel_circ_001832,ame_novel_circ_001834	ATATAAATCTGGATTAATGT	nce_novel_circ_006616,nce_novel_circ_006619
CGAGTTGAAAATTCTCGATC	ame_novel_circ_002703	CTGTAAATAAGCCTTTTCCA	nce_novel_circ_002616	TACTACTAGAAAAGCAAGTA	ame_novel_circ_010298	ATAAGCTTAAAGAAGAATTT	nce_novel_circ_002791,nce_novel_circ_002795
AGACGTGGTGACTTTTAATT	ame_novel_circ_011778	ACATCCATTTAGATTACAGT	nce_novel_circ_008260,nce_novel_circ_008262	TGCATTATTACAATCCGCAG	ame_novel_circ_006533	GCTTTCTAAGATTGATGATA	nce_novel_circ_007907
AGCTTCGAAAGCTTAACGTG	ame_novel_circ_007370	CAATTACAATAAGATCTTCA	nce_novel_circ_005266	AACGTCAACATTACTCTTCT	ame_novel_circ_003506	AATTAGGAGGGGTATGTGAA	nce_novel_circ_003762
TGACAGATACGTTCTTGACG	ame_novel_circ_005337,ame_novel_circ_005338	CTTTATGTAAGACATCTTCA	nce_novel_circ_005676	TCGCCTGCACTTTTTGTCCA	ame_novel_circ_013124	GTGCATATAACTGTTTATTG	nce_novel_circ_007728
GAATTCCAAAAGCTTCCTTG	ame_novel_circ_003934	GGAGTGAATTATTCTAAAGA	nce_novel_circ_000514	GTCCTTGTCGTATCTGAAGA	ame_novel_circ_008634	CAAGACTGATATCAAAGAAG	nce_novel_circ_004605
GTCATATCCATCGAGCCGAG	ame_novel_circ_013148	CTCAAAGTGGTACAGGAAAG	nce_novel_circ_004421	CGTGACACTGAGTCTCTCAC	ame_novel_circ_003855	AGTGCCAACTACACCTGGTG	nce_novel_circ_001926
GTTCAGGGCTCGTTGTCGTA	ame_novel_circ_010128,ame_novel_circ_010129	ATTGAACCTCTTAGACTTGC	nce_novel_circ_002922	ACGTCAACGTGAAATCTCTG	ame_novel_circ_013791	GATAAATTTCTACTAATGCA	nce_novel_circ_005398,nce_novel_circ_005418
GTATAGAGAGGGCTCACAAG	ame_novel_circ_002749,ame_novel_circ_002750,ame_novel_circ_002751,ame_novel_circ_002752	TTCCTCGCAATGATCGTGCT	nce_novel_circ_001311,nce_novel_circ_001349	TAGTCCTCATGAGCCTTGAT	ame_novel_circ_012727	TTTGCCGACGAAAATTTCAA	nce_novel_circ_005079
CTTTATAATTTATAACTGAT	ame_novel_circ_002089	TGGGTAGACCAATACCTAAC	nce_novel_circ_002741	GCACTACAAATGTCAGTGGT	ame_novel_circ_005174	ACTTCTTATAAAATCAGAAT	nce_novel_circ_003948
TTACACCCCCAGCCCAGAGG	ame_novel_circ_001387,ame_novel_circ_001393	GCAAAAAGTAATTGATAATA	nce_novel_circ_000448	CTCCTACACTCGTAATGCCT	ame_novel_circ_013110	ATTTACAATCTAAGGACTTT	nce_novel_circ_000357
GAAGTACGCGCTTGTAGCTG	ame_novel_circ_013567	CCACGGTCTTTAGTTTTATA	nce_novel_circ_007618,nce_novel_circ_007619	ATCCAAGGTTGAAGTCACAG	ame_novel_circ_009169	ATGGATAATAACATCTAAAG	nce_novel_circ_002943
AAGATGTATGGTACCAGTTT	ame_novel_circ_002158	AAGGAAGTGAAGCTAGAATA	nce_novel_circ_006076	ATCGAAAAAGGACGAGAGAG	ame_novel_circ_012067	CTGTAGGCATGTGTTTTTAT	nce_novel_circ_002777
AATACTCTCCTCTTTTTTTT	ame_novel_circ_009324	TGGGCACGCTATGGCAACAA	nce_novel_circ_003145	AAGTTCGAGATGGATAACAG	ame_novel_circ_011645	TACATAGAAATAGAATATTG	nce_novel_circ_000051
ATCCAACATATTATGCAAGG	ame_novel_circ_001278	CAATCTTAGAAAGCTTTTCT	nce_novel_circ_007890	TCCGCAATCAGAGCATGCAG	ame_novel_circ_005233	TAGAAAATAAAAAGTTATAA	nce_novel_circ_006924
AGGAAATTTGTTGTCGAGGC	ame_novel_circ_000826	ATAAGCGACGGTTACAGGTT	nce_novel_circ_002916	GTGTGAAAAAATCAAATGAA	ame_novel_circ_011194	GCTATTTGCTGAGAGACTTA	nce_novel_circ_001634
AATCCAACCGAGCCACCACG	ame_novel_circ_010331,ame_novel_circ_010332	AAAGTGAAAGGTAATAAAAA	nce_novel_circ_006218	CGTCCAGAATCCCTTTCGAG	ame_novel_circ_004448	TTTTCTTTTGATTTTTTTAT	nce_novel_circ_003744
AGTAACGACTCGAGCGAAGA	ame_novel_circ_006093	GGAAAACATGGATCTGCTAA	nce_novel_circ_004584	ACGAAGGTGTTTCGGGGAAG	ame_novel_circ_013191	TTAGACCTGGTGCTAGATTA	nce_novel_circ_005244,nce_novel_circ_005245
GAAGCGGAAGAAACGACAGA	ame_novel_circ_010731	CATATCAGGTATACGTTTAA	nce_novel_circ_000720	AATCTCATGGAACTTCAAAA	ame_novel_circ_010847	CATGTAAAGGTAAAGGTAAG	nce_novel_circ_004947
TTTTGGGAGGTGATCGCGGA	ame_novel_circ_004493	CAGTAATACAAGATAATAAA	nce_novel_circ_002071	GTAAATGGTACACCTGTAAT	ame_novel_circ_001129	ATCTACGTTTTGTGACATTT	nce_novel_circ_006785
TATATCTTTTTGATCGGCTC	ame_novel_circ_014191	ATACAAGACTCGTTGAATAT	nce_novel_circ_001492	ATGCACCATCAAAATTGGCT	ame_novel_circ_006747	TTTTTTGGAATTATTTTTGC	nce_novel_circ_002185
GCTGACATTTGGTCGCTAGG	ame_novel_circ_012049	CTGCAATTATAACTGGTGGA	nce_novel_circ_000305	CGAGAGTGTTGTTTATTCCT	ame_novel_circ_010709	TTTACAATTAGAAGGAAGTG	nce_novel_circ_005912,nce_novel_circ_006006
GAAACGCATCGTTGTTGATT	ame_novel_circ_010217	TAAATGTAGCGTAAATATAA	nce_novel_circ_005448	CTCTTCCTAATTTATTAAAG	ame_novel_circ_006946	ATTTTATCAGAAGAAGATGC	nce_novel_circ_004979
CAAATTTCATCTGTAAAGAA	ame_novel_circ_000989	GAGCTATTAGAAGAATTTAC	nce_novel_circ_003508	ACACATGGCCCGCCTGGAGA	ame_novel_circ_013083	ATAATGTAAATGTTAAAGAT	nce_novel_circ_007034
GAACAACATACGGAAAACCA	ame_novel_circ_000843	CTAATGCCATTATCTGATGC	nce_novel_circ_005258	TACCGAAGATTAACTTCCGT	ame_novel_circ_004807	AGCATTCAGTGTTGCATATG	nce_novel_circ_002787
AGAAATCTCCTTCCGTATTT	ame_novel_circ_014137	TTTGGTAAAGGGAGAAATTA	nce_novel_circ_005639	AAGATTGTTTCCGAAGGCAG	ame_novel_circ_014324	ACCATTTGTAAACAGGATTG	nce_novel_circ_002999
GTCGAACGCACAACTCCGCC	ame_novel_circ_013794	ATGATATTTATAAAAATAAA	nce_novel_circ_000809	TTCAAACGTCCAACGTCGAT	ame_novel_circ_003778	ATTTTTTCTTGGATTAGTTG	nce_novel_circ_003483
ACGAAACAATTCCGCAAGGA	ame_novel_circ_009306	GCAGTAGCCTTCTCTTCTAC	nce_novel_circ_000586	TAGGATGGGCCTATTTAAAG	ame_novel_circ_014773,ame_novel_circ_014774	TAAATACGACGAGGGGATTA	nce_novel_circ_007713
CAACCGAGTATCATACACGC	ame_novel_circ_009148	CTACTTCTGCTTGGGATGTA	nce_novel_circ_001958	GCGACTCGAAGGACGACGTG	ame_novel_circ_013288	CTCTCGGCCGTACCAACCTG	nce_novel_circ_005571
ACGTACCACAGTCCAACCCT	ame_novel_circ_004854	CAATATTTGGGCCATAATCA	nce_novel_circ_006930	AACTTCGAAAGACGGACAAG	ame_novel_circ_013828	AGAAGGTATAATGTTTATTA	nce_novel_circ_003223
TCTACCAACACAATTTTAAC	ame_novel_circ_004844	TTGATTCTGTTGTTGTAACT	nce_novel_circ_000462	AGACCGTGATTAACTTGAAT	ame_novel_circ_004017	CACAAAAAAACAGAAAAGAT	nce_novel_circ_005883
TACCTAAAATTCTATATATA	ame_novel_circ_000929	CTAAAATTGAATCTGCTTTG	nce_novel_circ_000714	CGCCCCCGCAAGTGGATGAG	ame_novel_circ_013868,ame_novel_circ_013869	TTAAATATAAAAGACGATTA	nce_novel_circ_003602
ACCTGTAAAGGATTATCACC	ame_novel_circ_005494	AGCAAATATCAACATTACCA	nce_novel_circ_002903	CTACAGATGTTGAATGATAT	ame_novel_circ_009516,ame_novel_circ_009519,ame_novel_circ_009522	GATAAACAGAAAAGACTAAA	nce_novel_circ_005651
TTGCACTCTTACTGTTATAA	ame_novel_circ_004126	TTTTAAGTGCACAACAAGCT	nce_novel_circ_005122	TTCTCTGTTATATCTTTGGT	ame_novel_circ_004995	AATGAAAGAAAAATAGCAAA	nce_novel_circ_004367
CTTTCACAGGGTGCAAATTT	ame_novel_circ_002289	ATGAAGCAAAAGAAATGTTA	nce_novel_circ_006692	CTTTGTTTTTTTTATAGACG	ame_novel_circ_002013	TTTATCGTTAATTTTAAATT	nce_novel_circ_001087
GACGCGGAAGGCGACACACC	ame_novel_circ_014316	TTAAGCACATCCAAGACTTT	nce_novel_circ_000835	GGCCTCGATGACTATCCCCG	ame_novel_circ_008645	CAATTAGAAGGAAGTGAAGC	nce_novel_circ_005927,nce_novel_circ_005963
GCGAAGAGGAAGCTGCAGGC	ame_novel_circ_009284	AAAAAGGAATTTGCGACTTG	nce_novel_circ_008361	TACCGCTAGAGAAGTTGTCT	ame_novel_circ_000998	TAGAAATGGAATTAAGAAAA	nce_novel_circ_001752
ATGACATATTCAAATTCGTG	ame_novel_circ_000413	CATGTACAAATTTAGATAAT	nce_novel_circ_006721	ACGCGCGTGGAGCGCCACTT	ame_novel_circ_012695	TCAGTAAGGATAGTACAAAT	nce_novel_circ_005348
ACTTATAGATGTGTACGCAT	ame_novel_circ_013232	TAAAGCACAAGAAAAAGGTC	nce_novel_circ_004502	CTCGAACACCATTCAAGTGG	ame_novel_circ_003557	TGTAAATGAGGACTTGGAAG	nce_novel_circ_000220
GTAACATCAAGACAAAGGCT	ame_novel_circ_006173,ame_novel_circ_006174	CAAGCATCTCTATCAGAATT	nce_novel_circ_004442	GACCTATGGAAAACTTCTAA	ame_novel_circ_010805	TTTCTTCATTTGGATTTAAT	nce_novel_circ_001660
AAACACTATATTATGGTGCT	ame_novel_circ_005943	ACCAAGAATGAATGACAAGC	nce_novel_circ_000961	CACCTCAACATTTGCACCAG	ame_novel_circ_004871	AATTAAAGATATTTTGGACA	nce_novel_circ_000593
CGAACGTGAGTTTTTTTTAA	ame_novel_circ_000561	AATTTAATAATAATTTTATA	nce_novel_circ_000784	GTCGTGATTGCCCGAGACCC	ame_novel_circ_008498,ame_novel_circ_008499	GCTGTAAGTGTTAAAAAAAA	nce_novel_circ_000083
GGTTTTGCCAAGTCTCTCGG	ame_novel_circ_007405	AAGATTTCTTTTTTTGGCCA	nce_novel_circ_002947	ATGACTAGCAACAGATGCAA	ame_novel_circ_014569	GAAGAAGCAGTGGCGGCTAG	nce_novel_circ_003607
ATCCGACCTCGTGATTCCTT	ame_novel_circ_013137	TTCTGCAAAGTCATATTTCT	nce_novel_circ_002143	TGACTGTTCTTCGCAAAATG	ame_novel_circ_010200	TTTGTGCAACAATAAATGTA	nce_novel_circ_004694,nce_novel_circ_004696
CTATTATAGCTCTTCCCGTA	ame_novel_circ_010231	TAAGTTTACGAGCTTGTGCT	nce_novel_circ_003248,nce_novel_circ_003260,nce_novel_circ_003263	TGTTGAAACCAGGTATGGTT	ame_novel_circ_005346	TGAAATTAAAAATAATGTTG	nce_novel_circ_005217,nce_novel_circ_005218
GATATCGATGAGTGTGCACG	ame_novel_circ_002103	GTTGAAAGGGGCAATGGATC	nce_novel_circ_007631	CTTCTCGAAAATTTCATAAA	ame_novel_circ_012130	TAAATGAAACTGTTCAGATT	nce_novel_circ_002549
AATCAGCAGGCAATTGATTC	ame_novel_circ_002831	CAATAAATATCATTTCTAGA	nce_novel_circ_004892,nce_novel_circ_004894,nce_novel_circ_004899	CTCGTGCACCATCACAAATT	ame_novel_circ_010694	GTTTTTATTTACTGAACTTA	nce_novel_circ_006797
AATCTGGGAATCATGTTCGA	ame_novel_circ_000153	CTTCTTTGCACCATCTAAGA	nce_novel_circ_004189	CACTTAAAGCTCAAAAAAAG	ame_novel_circ_009221	ATTGACTGAGGCACCATTAA	nce_novel_circ_001674,nce_novel_circ_001683,nce_novel_circ_001687,nce_novel_circ_001688,nce_novel_circ_001690,nce_novel_circ_001693,nce_novel_circ_001696,nce_novel_circ_001697,nce_novel_circ_001701,nce_novel_circ_001703,nce_novel_circ_001704
GTGATAAGACGGACGGAAGT	ame_novel_circ_011479	GGTACTACATTCTGTTGTGT	nce_novel_circ_000654	GTGAAAAGCACCACGGAACG	ame_novel_circ_003420	TTTAGATTCTGTCTTTTTAA	nce_novel_circ_007440,nce_novel_circ_007445
AAGAGAGGAAGCAAAGGAGT	ame_novel_circ_002862,ame_novel_circ_002863	TTAAGCAATTTTTAAGTCTT	nce_novel_circ_005633	TTCGAGAAACCAAAACGCCG	ame_novel_circ_002549	GTATCGCCAAATTTAAGTCA	nce_novel_circ_001247
ACTGGTAGAACGTACCAGTC	ame_novel_circ_012789	CTAGCCTGTCCATCAGTAAA	nce_novel_circ_001265	CGTGATCACGAAAGAAAAAA	ame_novel_circ_002103	AGATTTATGAATTTGTTTAC	nce_novel_circ_003518
AAGGACGAGCATGTAGTAAT	ame_novel_circ_002330	GATTACAAAAATGAATGGTT	nce_novel_circ_006755	AAAGGGAAAACGGATATAAA	ame_novel_circ_012293	GTTGATATTTATTCAGGATT	nce_novel_circ_002476
CATGTGTATCTGAACCACCA	ame_novel_circ_011111	TTATCTGCATTCTCACTATT	nce_novel_circ_005267	TTTCGTGTCGAGCAAAGACA	ame_novel_circ_000810,ame_novel_circ_000812	GGAATACCCGAGAAGCTGCA	nce_novel_circ_005964
GACGGAGGGAGCATAGACGG	ame_novel_circ_014368	CGAATTATTCCCTTAACTTT	nce_novel_circ_000196	TGATGTATACCCATACACGC	ame_novel_circ_004059	AATGTCAAAGACTATAGCTA	nce_novel_circ_006689
TTGCCGTACACGATGTCGGT	ame_novel_circ_010309,ame_novel_circ_010310	CTGGTGTTGTTACTGAAATT	nce_novel_circ_000960	GAAAGACTATCAACGTGGGA	ame_novel_circ_005527	GCGCTTTTTTGTAGAACCAT	nce_novel_circ_007745
CTTCCATTTTCTTCCATGTC	ame_novel_circ_009760	GTAAAAGAAATAGAGATAGA	nce_novel_circ_002375	GTTCCAATCACTATACCACC	ame_novel_circ_010492	CACGTAAAGGTATTAGAAAG	nce_novel_circ_007485
GGTTATAGTAGTCAATACAT	ame_novel_circ_007582	TTAAGGCGTTTATAAATTCT	nce_novel_circ_000158	CAACAGGTCCAGATGTTGAG	ame_novel_circ_007510	CTTAACAATAATACAATCAT	nce_novel_circ_002675,nce_novel_circ_002676
GGGGTCCAACGCGTTACTTT	ame_novel_circ_000273,ame_novel_circ_000274	ATGAAAAAGCGGATGAAGAT	nce_novel_circ_000551	CGGTTACTACTGGGATCCAG	ame_novel_circ_004220	AAGTATGAAAAGGATGTTAC	nce_novel_circ_002118
AGTCTTATAGCATCCTCTAA	ame_novel_circ_006496	AAGTAGAGAAGCTGCTAATA	nce_novel_circ_005771	AAGTTCGACCCGGACAGGTT	ame_novel_circ_012927	CACACAACCCGCATTTAACA	nce_novel_circ_006363,nce_novel_circ_006382
TAACGATTTGAGACGTTAAT	ame_novel_circ_011306	TCTCCTTTAGCAATCCCAGG	nce_novel_circ_002409	TGGTTACCCTTCTTCTTGTG	ame_novel_circ_006464	TTCATCAAGTGCATATTGAA	nce_novel_circ_000500
AAAAGAGGAAAATATTTAGA	ame_novel_circ_000072	ATCAGTCCTACAAGAGAATT	nce_novel_circ_000578	AGCAATCCGAGAACACGATA	ame_novel_circ_009055	TAAAGGTGTTAATATATTTT	nce_novel_circ_000783
AGATTATTTACAATAGCGCC	ame_novel_circ_014488	TAATTGCTTCAATAATTCAG	nce_novel_circ_000664	GAGGAGTCACACCTGGCGCG	ame_novel_circ_001412	TTCAAGTAAATTATTTGGAG	nce_novel_circ_001855
GTATCGTACGCGAGACCGAG	ame_novel_circ_001353	TGTTAAACACTGTAGGTTAT	nce_novel_circ_003990,nce_novel_circ_003995	TGTGGAACGACCAAACGATG	ame_novel_circ_000558	CACATAGATGTCAATGCCTT	nce_novel_circ_003487
CGGATTTTGGATACAAACAC	ame_novel_circ_013022	ATTAGATTCGGGAATTAAAC	nce_novel_circ_002245	ATTCTCCCTATGTCCTTCAG	ame_novel_circ_011742,ame_novel_circ_011752	CATAAAATAAAGGTATGAAT	nce_novel_circ_003159
AGAATATTTGTGATCGCGCG	ame_novel_circ_012070	ATGTAGAACTTGAGCTTTGT	nce_novel_circ_002568	TCCAAAACGAGTGAAACAGG	ame_novel_circ_011569	GCTTTTTATTCCTAAGAGAA	nce_novel_circ_003664
TATTGAGTGTGTTGTAGAGG	ame_novel_circ_009083	AATAGCAACTTTTGCATTTA	nce_novel_circ_008204,nce_novel_circ_008311	CGCTGAGGGATCCTAACGCG	ame_novel_circ_003014	ATACAGCAGAAATAGTAATA	nce_novel_circ_001008
ATTGAGCAAAAACTGGCACG	ame_novel_circ_004045	TGCTATCAGCAAATATAAAT	nce_novel_circ_007006	GAGATAACTCAAAAACGATT	ame_novel_circ_006853,ame_novel_circ_006877	ATAACAACAGTATTAATAAA	nce_novel_circ_001433
ATGATACGGATTATTCGAGG	ame_novel_circ_002788	AAATACCATTCCATCTAACA	nce_novel_circ_007977	GTCAAATCGATCACGAGTAT	ame_novel_circ_005885	ATCGCATGGTTGTTAAATCT	nce_novel_circ_003366
GTGAAGAATGGGAAATTATG	ame_novel_circ_000443,ame_novel_circ_000444	TAAAAAATACAAACTTTGAC	nce_novel_circ_005623	CAATTCTATTAATATCACTT	ame_novel_circ_005581	CAGGATCAATGTGTGGCATT	nce_novel_circ_007602
GTTGAGAAGTTGGAGAAACC	ame_novel_circ_008289	TGTAGACATAAGTTCCTTTT	nce_novel_circ_000729	GTGGATGAGAAGTCAATTCG	ame_novel_circ_014206	CTTTATATCACTAATCATAT	nce_novel_circ_005738,nce_novel_circ_005739
AAAAGTTGAATTACAGTTCG	ame_novel_circ_012391	GTCTTAGTAGGTATTTAGAG	nce_novel_circ_004826	CGAAAATCCATGGACCAGTG	ame_novel_circ_010624	TAGAGCAAACTTATGTAATT	nce_novel_circ_005187
CTTGGAAAGCCTCAACGCAC	ame_novel_circ_005322	ATAAATTGAAACAAATTATA	nce_novel_circ_005364	CAGCGGCCTCATCTCTTTCG	ame_novel_circ_009501	AACAACAAACGTTTGACCAC	nce_novel_circ_007619
ATTGATATTGGCAAAGATAG	ame_novel_circ_011564,ame_novel_circ_011567	TTTACCTGTTATAGTAAGTG	nce_novel_circ_003294	CAACTAAAATTTCTAAGGGT	ame_novel_circ_010073	GATTGTTATTTCTATACACA	nce_novel_circ_003757
CGATATATCGCCTTTCTTTC	ame_novel_circ_009326	TTTGTAGACATTAATCCAGA	nce_novel_circ_006606	ATGGACCGTGGAACGGGATT	ame_novel_circ_007001	CAGTGATAAAAAGGACTTAA	nce_novel_circ_000323
AACCAGTCTACACCTTGCCA	ame_novel_circ_008387,ame_novel_circ_008518,ame_novel_circ_008565,ame_novel_circ_008667,ame_novel_circ_008746,ame_novel_circ_008754,ame_novel_circ_008762,ame_novel_circ_008767,ame_novel_circ_008774,ame_novel_circ_008804,ame_novel_circ_008806	TAGTCTGTAATACAATCATT	nce_novel_circ_001419	CTCCAGCACCATCGACTTCA	ame_novel_circ_004320,ame_novel_circ_004321	GAAAAGCCTCTGATTTAAAA	nce_novel_circ_001258
AAAGAGGCTTACTTCCAACA	ame_novel_circ_005474	TGCACGTTTCAGAAACAAGA	nce_novel_circ_002383	AATACATACAGAAACTAAAG	ame_novel_circ_014859	TTTCTTAGCATTCATACCAT	nce_novel_circ_004250
TTAAACATCACTCTAACTTT	ame_novel_circ_014759,ame_novel_circ_014760	ATCTCCAAATATTAATCCAT	nce_novel_circ_008339,nce_novel_circ_008340	CCCGCGTTGATAGTCTTCTT	ame_novel_circ_005528	TATTTAACGTGATGTACTTT	nce_novel_circ_001834
TATCAAATTTTGGTGGATTC	ame_novel_circ_009248	TTGCAGCAGACAATGTAAAG	nce_novel_circ_008167,nce_novel_circ_008208	TCTATAGGATTGCTCGTTAT	ame_novel_circ_009837	AGTTAGCTGTTGCTTTCCAT	nce_novel_circ_001255
CCGGCGCCTGAACAGCAGAG	ame_novel_circ_013343,ame_novel_circ_013344	TTAGTATCGACTGCGATATT	nce_novel_circ_002891	CATTGCAGCTACTTCATCGT	ame_novel_circ_013059	TGTATATTGAAATCGAACCT	nce_novel_circ_003479,nce_novel_circ_003480
GCAGAGAGAGATAAATTGGA	ame_novel_circ_010826	CATTAGTACCAATAGTACCA	nce_novel_circ_004169	CTCTTTCTCGATATTTTCTG	ame_novel_circ_006664	AAATTAAGGAGTAACATAGG	nce_novel_circ_003206,nce_novel_circ_003210
TTTATCCTCTTGACTTTGCC	ame_novel_circ_006807	CTTAGAAAGCTTTTCTAGTA	nce_novel_circ_007888	CCTGTGGAACTCCTTGTGTC	ame_novel_circ_005211	TCCAAAAATATTATCACTCA	nce_novel_circ_007178
ATTCAACGAAGAAATGCTGC	ame_novel_circ_009771	CTTGCCTTACCATCACAAAT	nce_novel_circ_007575	TCGGCGTCGTTCGACTATAG	ame_novel_circ_012194,ame_novel_circ_012213,ame_novel_circ_012218	ACACTTACTACAGCTGTTTT	nce_novel_circ_000251
CCGCTAGTGCTATCCATCGA	ame_novel_circ_002573,ame_novel_circ_002574	AAATTGGGGGATCAACTTAA	nce_novel_circ_007076	CCTAAGTACCCTTCTATCCT	ame_novel_circ_007235	AAGATAAATTTCTACTAATG	nce_novel_circ_005412,nce_novel_circ_005416,nce_novel_circ_005432,nce_novel_circ_005436
CAAATTATCGTTAAATTGGA	ame_novel_circ_002552	GATTCCATTTTTTTCCAAAG	nce_novel_circ_003901	CACGTCGTTTCCCGAAAATG	ame_novel_circ_003612	GTTATCGTTAGATTCAATTA	nce_novel_circ_005204
AATGCAGTAAACATGCCGTC	ame_novel_circ_011409,ame_novel_circ_011410,ame_novel_circ_011411,ame_novel_circ_011412	AGAATATAAAGCCAAAAGAG	nce_novel_circ_006238	ATCTATTAATTCGGAATATG	ame_novel_circ_007044	AACCAATCTTTGTGTCTCGT	nce_novel_circ_002783,nce_novel_circ_002784
GTGATCTTTTACGACAGCGA	ame_novel_circ_011090	ATCCTTTTGATCCATTTCAC	nce_novel_circ_000499	TTGCTGCAAGAAGCTACCAG	ame_novel_circ_004732,ame_novel_circ_004733	ATTTTTTATGGTTTGTGCTG	nce_novel_circ_004196
GGAGCCTGACCAACAACAAC	ame_novel_circ_009475,ame_novel_circ_009476	ACACACATAATTTGGCTAAT	nce_novel_circ_000583	GTGGTAGGAAGATAAAGGGG	ame_novel_circ_003933	ACAAAGTCATCTGTACTTGT	nce_novel_circ_003202
TTAGAGTCGATCCCGCCTGA	ame_novel_circ_002944	TTATTCCTCTTAAATTGTTT	nce_novel_circ_000643,nce_novel_circ_000655	GCTTTTATTCTTCCTCAGAG	ame_novel_circ_002266	GTTTATAAAGCTGCAGCCAT	nce_novel_circ_005099
TTCATGTACGTCATGTCCTT	ame_novel_circ_002635	CTATCCGCCTTTATTAACAT	nce_novel_circ_003919	GATCACCGGAAGTCATAGAG	ame_novel_circ_000353	TTGAGAAGTATAAGAAAGAA	nce_novel_circ_001029
ACCACAGGATCCACTCCAGG	ame_novel_circ_012667	AAAAGATACAAAACACACTT	nce_novel_circ_001258	AGGCTACGGGAAAAAATATG	ame_novel_circ_001385	TAAGCATTTTGAGTAAATAA	nce_novel_circ_001836
GGGAGGAGCGCGCAAAGGCA	ame_novel_circ_011268	AAAAAGAAATTAATATTAGA	nce_novel_circ_007486	CACTCTGAGACACGTTGGAG	ame_novel_circ_013024	ATCCTGAAGAAGAAGTTCCT	nce_novel_circ_001931
GTACGCAGAAATTCCAAGTA	ame_novel_circ_000783	AAAAGAAATACTGAAGAAAC	nce_novel_circ_002856	TCAGAATCTCCAAAAAATTT	ame_novel_circ_008958	AGCTGAATATCAACTGCAAA	nce_novel_circ_001628,nce_novel_circ_001629
AAGGAAACAGCTGAAGCATA	ame_novel_circ_000519	TCGTCTTTCTTTCGCAACAC	nce_novel_circ_004776	TGTCACCACGAGTGACGCAA	ame_novel_circ_014350	GAAGAAACAGAATTAAATGA	nce_novel_circ_000235
TGCCACGCCGAACCCCAGAA	ame_novel_circ_007797,ame_novel_circ_007811,ame_novel_circ_007931,ame_novel_circ_007940,ame_novel_circ_007948,ame_novel_circ_007950	CTTTATTACATAAAAATGAG	nce_novel_circ_004020,nce_novel_circ_004031	TTCCACAATCATTTGATCTT	ame_novel_circ_000452	ATAAAAATAATTGTTGTATG	nce_novel_circ_003474
TTGACCGAGGCGGTTACCAC	ame_novel_circ_009857	TATATTGTGGAGAGAATTGT	nce_novel_circ_000942	TGGCATCCATCTCTGAAAAG	ame_novel_circ_012284,ame_novel_circ_012285	GGCAGAAGTTATCGGTAAAA	nce_novel_circ_000191
TTTCTTTTTGATCAAATTCA	ame_novel_circ_000094	TTACAACACCCACAGATCCG	nce_novel_circ_000427,nce_novel_circ_000435,nce_novel_circ_000453,nce_novel_circ_000459,nce_novel_circ_000482	TGTTATATTCTTGAATTTTA	ame_novel_circ_013816	TATAAAACTAAAGACCGTGG	nce_novel_circ_007617
GTGGCGCACGCCCTTCACTG	ame_novel_circ_009633	ATAGCTGGTAAATTATTTTC	nce_novel_circ_007049	CGTTACTACTAGCGTGGCAG	ame_novel_circ_013585	TGGCTTTAGGTCTTACATTT	nce_novel_circ_006926
TTCCTTCGAGAACAGAGTTT	ame_novel_circ_010496,ame_novel_circ_010497,ame_novel_circ_010498	ATTATTCTGTGTTTCGAATA	nce_novel_circ_004908	TGTTGAGTATGGTGCTGATA	ame_novel_circ_013033	ATAAACGTTGTATCAACTTG	nce_novel_circ_005476
ATGACAACACACCAACTCCA	ame_novel_circ_009460	ATCATCAATTTTTAGATAGA	nce_novel_circ_001441	GCTGGAGGATTTTGCAACAG	ame_novel_circ_007525	ACTTAAATTATTTATAGTAT	nce_novel_circ_004458
CCTTGAGTAGCTTCTATTAA	ame_novel_circ_000650	CTTAACAGTATCTAGTTCAG	nce_novel_circ_004740	CGGATTGGGCAAGGATATCG	ame_novel_circ_000612	TAATCTCTTTACTTTTTTGA	nce_novel_circ_006678
GGAGGACTGAAAGCGGCCAT	ame_novel_circ_013691	GTTTGCGGATGAAAATTATG	nce_novel_circ_001577	GCCGCGGACGGTCAACCCAG	ame_novel_circ_012581	CACTTTACATTTATATTCAG	nce_novel_circ_005087
ACATATTGTCGTGTGTGGCC	ame_novel_circ_009386	GAAGCCGAAAAAGAACAACC	nce_novel_circ_006237	TGATTCTGAACCGCAGAATG	ame_novel_circ_012471	AATTTCTGCAAATCTACTTT	nce_novel_circ_000956
ATATGAATAGTCTTCTAATA	ame_novel_circ_000262	TTCAAAATTTTATTCATATT	nce_novel_circ_005539	TTCCTGGAGCTTGGGAACTC	ame_novel_circ_010924	TGAAATAGCAGATGAATTAC	nce_novel_circ_004267
AGGATCTTCAAAACAACCAC	ame_novel_circ_005117	ACAACTTGCATGAACTTTAC	nce_novel_circ_004920	AGAGCTCGTGGGACTCGAAG	ame_novel_circ_011943	CATTTCCCATCACTAAAAAG	nce_novel_circ_003142,nce_novel_circ_003143
CACCTATCGTATCTAATACA	ame_novel_circ_004860	AACCCAATACAAAATAAATT	nce_novel_circ_001037	AGCTACAAGAACGACAGCGG	ame_novel_circ_007407	TTCTGGACAATTTTTTTTAA	nce_novel_circ_007130
AATTGTGGTAAAGCATAGGA	ame_novel_circ_001882	TGTTTTCTATATAAGCGACG	nce_novel_circ_002914	ATAATCGAACGTAAATAATC	ame_novel_circ_012698	GAAGATAATCAGAAAAAAAA	nce_novel_circ_001225
CGATATCCTTGCCCAATCCG	ame_novel_circ_000613	TTATAGAATACGCATTGTTG	nce_novel_circ_001099	AATGAACCCAGCAGTAGACT	ame_novel_circ_005032,ame_novel_circ_005033,ame_novel_circ_005034	CCAGTTAAACTTTTTAGAGG	nce_novel_circ_000954,nce_novel_circ_000955
AAATTTCTATAGTAAAGTTT	ame_novel_circ_005672	TGCTTTTACATTATGTATAA	nce_novel_circ_005938	TTGTTCTGCTTGGACCAACG	ame_novel_circ_001387,ame_novel_circ_001388	TCACATAAATCACAAATAAT	nce_novel_circ_006743
TGATCACGGAACAAGCGCAT	ame_novel_circ_003551	TTAATTATACATTGATCTAT	nce_novel_circ_001279,nce_novel_circ_001302	TAGTAGTATCTTTAACTTCC	ame_novel_circ_009126	TGAGAAATTTTTAAAATTTG	nce_novel_circ_004263
GCTGCTGATGTGACATCAGT	ame_novel_circ_012265,ame_novel_circ_012266,ame_novel_circ_012267	CTTTAAAAGGATCTTGTTTT	nce_novel_circ_008210,nce_novel_circ_008266	TGGTGCAGTCTGAGTTTGAG	ame_novel_circ_002983	CAATTAACAGGCATTCATAG	nce_novel_circ_002801
GTGTCCATTCCTTCATCGCA	ame_novel_circ_012960	CTAGAGGAGCAATTTGGGAT	nce_novel_circ_006790	ACCTGCTATATACTTAGCTG	ame_novel_circ_002349	ATTTTCAGAGCTAAGATTTA	nce_novel_circ_006025,nce_novel_circ_006027,nce_novel_circ_006028
GATCTTGTAGAGGGCGCCTC	ame_novel_circ_011299	ATCAAAAGGAAAAGAAAGCG	nce_novel_circ_002490,nce_novel_circ_002493,nce_novel_circ_002495	TTCTTTTTAAAAAAAATTTA	ame_novel_circ_006766	TAGTCGGGATATTTCTCTAG	nce_novel_circ_007276
CTTTGACTCGACGGTAAACT	ame_novel_circ_010392	AGACAAAATTCTATTGGAAA	nce_novel_circ_005002	TTCGCCACCCATCTGTCGAT	ame_novel_circ_008441,ame_novel_circ_008442,ame_novel_circ_008443,ame_novel_circ_008445,ame_novel_circ_008446,ame_novel_circ_008447,ame_novel_circ_008449,ame_novel_circ_008450,ame_novel_circ_008451,ame_novel_circ_008452,ame_novel_circ_008453	ATCAAATCTGTTATTAAAGT	nce_novel_circ_004933
AGTACTATCTTCACCAGTTC	ame_novel_circ_008122	AATTAATGTTAGATATTTGA	nce_novel_circ_006802	TCAAGCTCATGGCTATCTTA	ame_novel_circ_003990	ATTTTATAAGGAATTTGGTA	nce_novel_circ_003669
TAGCCGTTCAACGTACGTAC	ame_novel_circ_001438	CATGAATATACAGAACCCCG	nce_novel_circ_004719	AAGTTCTAGTAAAGCTTCAG	ame_novel_circ_006511	AAATACAACCGATATACCAG	nce_novel_circ_002817
TTCCAGCAGCGTTCTCGGCC	ame_novel_circ_006753	ATTCTAGCTTCACTTCCTTC	nce_novel_circ_006028	GTGTGATGATGCGTGTGCAC	ame_novel_circ_005506	TAAAAAATTTTCATAAACAT	nce_novel_circ_007543,nce_novel_circ_007562
GCGCGTGTCCATTAGCGATC	ame_novel_circ_001785	TAAGGGTCTTAATATTTCTC	nce_novel_circ_007940,nce_novel_circ_007941	ACGGGACGAAACCAAGAAAA	ame_novel_circ_014279	GATTCTTATAGAAATATTAA	nce_novel_circ_005362
GTTCGTACGGCCGGAAGCGG	ame_novel_circ_003525	TTAATAAAATCTTCAAATAG	nce_novel_circ_006475	ATCTCCATTTACTTCTGGAC	ame_novel_circ_001833	CTTTTTACTGCTTTAGAAGG	nce_novel_circ_000387
TTTATCAAAGCTGAATTCAA	ame_novel_circ_009786	CAAAATCTTCATAAAACCAT	nce_novel_circ_008371	GCGAACAGCCAACAACAGCA	ame_novel_circ_013864	AAGAGTGTGTAAAGTACTTG	nce_novel_circ_006285
ATTGAAATAGAGTCTTCGTT	ame_novel_circ_005864	TTAATAAACTTCCATCAATC	nce_novel_circ_002606	TTATCTTCGAATAGTAGAAT	ame_novel_circ_013553	AGGTAATGAATATCCTTCAT	nce_novel_circ_001723
AATGACCATATTTATTGTGA	ame_novel_circ_004227	CATCTTTTCAAATTGATGCT	nce_novel_circ_000642	AAGGACATCGTTATTCGCAA	ame_novel_circ_004506	AAATAGTATAGATGACTATA	nce_novel_circ_002924
AAACTCGGTGCGGCTCGCGA	ame_novel_circ_009621,ame_novel_circ_009622,ame_novel_circ_009624	CAGTTAATGAAATGTTAAGT	nce_novel_circ_003119,nce_novel_circ_003144,nce_novel_circ_003147,nce_novel_circ_003154	AACGATCCCAGTTTCATAGG	ame_novel_circ_006141	TTCCCCTCAACCATGTATAC	nce_novel_circ_001918
AAGACTTTTAATGAAGCTTT	ame_novel_circ_014909	GTAGAGTAGGATCGGGATGC	nce_novel_circ_006762	GGAGTCCTAGCACAGATCAG	ame_novel_circ_010623,ame_novel_circ_010625	CCTTTTAAAGCATCCTCAAT	nce_novel_circ_008075
GAAAAAGGAATGGATAATTT	ame_novel_circ_004181	GTCAAGATGATTTAGTGATC	nce_novel_circ_007396	AAGTTAGTAGTGTGTACAAG	ame_novel_circ_006790	ATTACTTTGATCATTTTTTG	nce_novel_circ_002654
CATCGGTACGAGTACGAATT	ame_novel_circ_003265	ATAAAATAGATATACGATCA	nce_novel_circ_002191,nce_novel_circ_002196	CTACCAAGTGATCGCAGCAG	ame_novel_circ_005136	TATAGCTAGTAACCTTGTTG	nce_novel_circ_006874,nce_novel_circ_006877,nce_novel_circ_006880
GAGCTCAGAAGACAATGCCA	ame_novel_circ_002850	GCTAAAGGAAGACACATGGG	nce_novel_circ_007059	ATTAAAAAGTTCTTTTTGAT	ame_novel_circ_000454	TACTAAAACCACTAACCCTA	nce_novel_circ_002296
TGGGATCTGGTGTGCGAGAA	ame_novel_circ_011530	TTACCATATCTGAATATTGA	nce_novel_circ_003726	GTATAAGCATGGTCGTTAAG	ame_novel_circ_009669	ATAAATTTGATTTAATTGTT	nce_novel_circ_005598,nce_novel_circ_005600,nce_novel_circ_005604,nce_novel_circ_005606,nce_novel_circ_005608,nce_novel_circ_005609,nce_novel_circ_005611,nce_novel_circ_005612
CCTGTGTTCCTGTTCTCCCT	ame_novel_circ_014017	CTAATGTTACAGCGGGACCT	nce_novel_circ_006880	AGTACACTACTTGACTATAA	ame_novel_circ_007470	ATCGCTCATTTTTATGTAAT	nce_novel_circ_004064
TATATTAATATTTTTTTTTA	ame_novel_circ_011585	ATTTTCCATCGATCGTGTTT	nce_novel_circ_008428	ACCAAATATTGGGAAGACGA	ame_novel_circ_003966,ame_novel_circ_003969,ame_novel_circ_003970	ATCACTACCAATACCACCTG	nce_novel_circ_006441
GTTCCGCTGCCCCGAGGCTC	ame_novel_circ_005465	CTATCACACTTTTACTTTCT	nce_novel_circ_001786,nce_novel_circ_001790,nce_novel_circ_001792	AAGGAATCGAAATACAACGT	ame_novel_circ_014193	GAAATTGTTAATTTCTTTTT	nce_novel_circ_000262
GTACGGACATTACTGGAAAA	ame_novel_circ_003148	ATTTGCTGTAATTTTTTTTT	nce_novel_circ_000239	GCGGTTGCCAACATGCAAGT	ame_novel_circ_014025	AGATATTTATTGATATATTA	nce_novel_circ_002208
GCATTATTAAAGGAAGCGCG	ame_novel_circ_014882	GGCAGTTACTAAGCAAGCAG	nce_novel_circ_004626,nce_novel_circ_004696,nce_novel_circ_004710	CGCATCTAGAAGCTGAGTAA	ame_novel_circ_000851	AATCTTGGAAAAGGGATCAT	nce_novel_circ_004239,nce_novel_circ_004240
GTGCTGGATATGCAATTTTG	ame_novel_circ_014414	CACTCAAACACAGAAACACT	nce_novel_circ_002780	AATACCAAAAGAAGTCCAAT	ame_novel_circ_014495	ACTATTTTCGAACTTCTCAT	nce_novel_circ_000614
TATTATCCCGCGCGAACTGG	ame_novel_circ_001427,ame_novel_circ_001428,ame_novel_circ_001429	ATTCAGCAGATTTATACATG	nce_novel_circ_001663	GTGTATGCAACTTTTACAAA	ame_novel_circ_006050	ATAAACTACAAAAGAAGGGT	nce_novel_circ_002842
AATGCCCGAAACAGAAGATA	ame_novel_circ_012668	AAAACAATAACCATATCTTT	nce_novel_circ_007431	GCACAGGCGCAACAGACCAT	ame_novel_circ_013354	TTCTTCAAGTTCATCACGCT	nce_novel_circ_003422
CATTGGGTCGTGTTCGAGAA	ame_novel_circ_003178	ATCCCAGTTATCAACAAATT	nce_novel_circ_004167	TGTGGTTTTTTCACACCACC	ame_novel_circ_012962	TTATATTAAAAGGTAAATTT	nce_novel_circ_004923
ATCAAATGGAAACCCAATTA	ame_novel_circ_010519	ACTAAATCTAAAAGTTTTTG	nce_novel_circ_007770	ACTTCTGTGCAGCATAACTG	ame_novel_circ_004233,ame_novel_circ_004241	AAGTGCATGACATTAAAGGA	nce_novel_circ_000669
TCGCAGCTATAATTAAAGTG	ame_novel_circ_009975	AAGTTGTGATACAATTCTTC	nce_novel_circ_004276	TGGGATTCAACAGATGTACG	ame_novel_circ_000499,ame_novel_circ_000500	TTATCAACACACAACCCGCA	nce_novel_circ_006341,nce_novel_circ_006393
GTGGTTCACGTACCAGGAGA	ame_novel_circ_008608,ame_novel_circ_008609	CACGTATTATGCGGATACTT	nce_novel_circ_002709,nce_novel_circ_002712	TCTTTCCTTTCTTTTTTTTT	ame_novel_circ_007170	AGCTTTGTCAAAGTTGTAAA	nce_novel_circ_004951
GCCGCGGCAGCAGCAGCTGC	ame_novel_circ_003458,ame_novel_circ_003459,ame_novel_circ_003461	AAGAGTGTGTAAAGTACTTG	nce_novel_circ_006398,nce_novel_circ_006399	ACGTCCACCATGCAAACCAA	ame_novel_circ_001916	TTTTACAAAAATATTTGATG	nce_novel_circ_003053,nce_novel_circ_003055,nce_novel_circ_003057,nce_novel_circ_003058
ACGAAACGTGGAGGCCCGTC	ame_novel_circ_003172	AAATCTAATTCTATTTCTTC	nce_novel_circ_005628	TCCGGGTCGAATCTGTCCGG	ame_novel_circ_012900	ACTTCGAGATAACAAGCTAT	nce_novel_circ_005573
AGAAACAAGAAAAAGTACGT	ame_novel_circ_002430	AAGTGTTCCCCTGTTAGAGG	nce_novel_circ_003794,nce_novel_circ_003840,nce_novel_circ_003843	TTCGTTCTTTTCCCGTCACT	ame_novel_circ_013883	AGATGTGCTTGAATCTTCAT	nce_novel_circ_002374
GTCGCTCCGCCACCGATACC	ame_novel_circ_010247	TCAATATGGTGGATATCCTC	nce_novel_circ_005556	ATATTTCACTTTACAATCGA	ame_novel_circ_007266	GTACAACGTAATTTGATAAA	nce_novel_circ_003215
TATTTCGTTTCAGGTTTCCT	ame_novel_circ_006245	TAAAATCCACACCTAAAATA	nce_novel_circ_004767,nce_novel_circ_004769,nce_novel_circ_004770,nce_novel_circ_004771	ACAAATTATGAGCCAAGATT	ame_novel_circ_006187	AATTACTGTAATCGACTCAT	nce_novel_circ_002827
CTTCTAATTTACGTCTACGA	ame_novel_circ_011026	ATCTATTAGTGCATTTCTAT	nce_novel_circ_000206	TCAGTGCTTTGAATTGTGGC	ame_novel_circ_007727	GTTTTAACAGTTTCTTCATT	nce_novel_circ_002327
AATCACCGAGGCGTTATGTG	ame_novel_circ_014249,ame_novel_circ_014250,ame_novel_circ_014251,ame_novel_circ_014252,ame_novel_circ_014255,ame_novel_circ_014257	TCAGTTAATTGATTTAAACT	nce_novel_circ_008003	TAAGAAAGACATATTTTACT	ame_novel_circ_010115	CGTTATTTCTAAAAAACTTA	nce_novel_circ_002731
GAGAAGGACAAGCCGAACAG	ame_novel_circ_009141	TTACCAAATATACTTGGCTC	nce_novel_circ_004553	ATCACCGGCTGCTTCTTCAG	ame_novel_circ_008781	ATTGCCTTTATTTTCATCAG	nce_novel_circ_003993,nce_novel_circ_004004
TTATCAAGCACACTATCGTA	ame_novel_circ_013990	TAAAATTATTTATTAAAAAA	nce_novel_circ_000868	GTTCGAAAACATCTCTCGCG	ame_novel_circ_004866	AGCTTTCGGTAGAAGACAGA	nce_novel_circ_001293
GACCATCTGGAAGTTCATAG	ame_novel_circ_007114	CAGCTAAATATTGTATTAAC	nce_novel_circ_007191,nce_novel_circ_007197,nce_novel_circ_007210	ATCTGTGTTTAAAAAAGAAA	ame_novel_circ_013106	TATTTTTTATGGTTTGTGCT	nce_novel_circ_004197
GGCTGAACCAACAGGGGGGC	ame_novel_circ_006575	AGAAAAAAGGAAAATTAAAA	nce_novel_circ_007961,nce_novel_circ_007966	GTCGTAATTCACGCGATAAT	ame_novel_circ_006897	GAGAAATTGAAGAAAGATTA	nce_novel_circ_006053,nce_novel_circ_006056,nce_novel_circ_006058
TTCAGCTCCCCCACCTGGAC	ame_novel_circ_014445	ATAGCACTAACTGCACTCAC	nce_novel_circ_002469	CAGAGGATTGTACCCATTAT	ame_novel_circ_001529	AGGAGACTTAAACGTTAAAA	nce_novel_circ_002813
GAATGCAAAAAGAAATCACT	ame_novel_circ_007264	CACTATTCTCTTTTCTTTAA	nce_novel_circ_005420,nce_novel_circ_005422	CGAGCATTTACACAACTCAG	ame_novel_circ_000018	AATATGAACAAATAATGGAT	nce_novel_circ_001818,nce_novel_circ_001825
CTTACTGGTAGACCATGTTG	ame_novel_circ_014824	CTTTAGCTAAAAGCGTCTTA	nce_novel_circ_000277	TGTGATGAGTTTGTGCAGAG	ame_novel_circ_005508	TAAATTCACTCAGTACTAAT	nce_novel_circ_007283
TATCCTAAGTGTTTCATTGT	ame_novel_circ_010074	ATTTATCTGGATAGCCTTTT	nce_novel_circ_007723	TCGAGAACCAAACGCGATAG	ame_novel_circ_014222	TATACAAGCGCAGGGGTGGC	nce_novel_circ_004836
CCCCAGGTCGATTTCGGCTA	ame_novel_circ_007965,ame_novel_circ_007966,ame_novel_circ_007967,ame_novel_circ_007970,ame_novel_circ_007972	TAAAGTACTTGCATCGGATT	nce_novel_circ_006401	AGATCAAGGAGCTTCGCGAG	ame_novel_circ_009611,ame_novel_circ_009612,ame_novel_circ_009614	TTAATTGCTTTAAAAACGCC	nce_novel_circ_006716
ATAGTTACGGTCGCTTGCCT	ame_novel_circ_007765,ame_novel_circ_007766	CAGAAATAACATTTCCTGGT	nce_novel_circ_000958	AAGCGAGGTCGCATTTTGTT	ame_novel_circ_005422	CTTACTGTTTTTTAATATAG	nce_novel_circ_001134
AAATCGTCGCTGGAGCAACA	ame_novel_circ_000383,ame_novel_circ_000384	TTTTGGCTTTATTTTTACTT	nce_novel_circ_004473	ATTGTCGATCAGTCGAACAG	ame_novel_circ_002816	CAACTCCAGGACAAAGTGCA	nce_novel_circ_003134
CGAGAAAAATGGAGTTTTTA	ame_novel_circ_012944	AACATTCTCTCCTCCAAGAT	nce_novel_circ_000639	GCCTGGTATGAAAGGAGAAC	ame_novel_circ_014355	AGGTGATTTCTGTATTGAAT	nce_novel_circ_001121,nce_novel_circ_001123,nce_novel_circ_001125,nce_novel_circ_001126,nce_novel_circ_001128,nce_novel_circ_001129,nce_novel_circ_001132,nce_novel_circ_001133,nce_novel_circ_001136,nce_novel_circ_001137,nce_novel_circ_001140,nce_novel_circ_001142,nce_novel_circ_001144
TATATCCTTTCAATTTTTTT	ame_novel_circ_012230	GCGTTTAGTGTATCTAATAA	nce_novel_circ_005661	TGGCCGCAAGACGTGAAAAG	ame_novel_circ_012350	TTCAAAATCTCTGTCTTTAG	nce_novel_circ_008399
CAATAGTGTTTAATTAAATG	ame_novel_circ_007272	TTTTACTACTTTAATAGGAA	nce_novel_circ_000159	CTGGTGCATCATAATCGCTT	ame_novel_circ_010863	AATTCCTTCATTGGGTTTAT	nce_novel_circ_004866
ATGCGGTTAAAATCGACCCA	ame_novel_circ_002636	TCTAACTTTATCAAACACCA	nce_novel_circ_002829	CCAGTGATCAATCTCCAATG	ame_novel_circ_007059	AGTTGTTATATTGAACAAAT	nce_novel_circ_002468
TGCATTATCAACGACGAGTT	ame_novel_circ_010672	CTACAGCACATACACTTGAT	nce_novel_circ_001667	ATTTTCCACAATCATTTGAT	ame_novel_circ_000453	AGATGACCTTCTTATACAAG	nce_novel_circ_001750
TTCCTGAGGGGTAAAGGCCA	ame_novel_circ_006999	CTTAAACATTTTATCGGACA	nce_novel_circ_000240	GACGAGAAATACCTGCATAG	ame_novel_circ_011003	GAATATAGATGTGAGGGAGT	nce_novel_circ_008406
ATGTCGGTATTTTTTGTTGA	ame_novel_circ_004632	ATTTTACGGTTTATTTGGAA	nce_novel_circ_001211	GTTGCCAAGGCCTACGGAAG	ame_novel_circ_000653	TAAAAAGCTAGATGGTGTTA	nce_novel_circ_007514
TTTTTTTTTTTTTTACGTGG	ame_novel_circ_010196	AAACACATCGCACTAAAAAG	nce_novel_circ_003218,nce_novel_circ_003221	TCCTTAGCTCTGGCATCTCC	ame_novel_circ_000051,ame_novel_circ_000053,ame_novel_circ_000054	GTTGCGTTTTCACCCTTACT	nce_novel_circ_001106
CGTTTTGTAAAGCTTACGAT	ame_novel_circ_004753	CTAATTCATATCCTAATATT	nce_novel_circ_006713	GTGTTGAATTGAAAGATGAA	ame_novel_circ_007499	AATATATTACAAATAAATGA	nce_novel_circ_007471
CAATGAAAATTTCAAGAGAT	ame_novel_circ_001542	ACACGTCATAATCTACTATT	nce_novel_circ_000781	AGTTCTTCGTGCTTTTTCAT	ame_novel_circ_013397	AATATTAAAATAAATTTTTA	nce_novel_circ_004338
AGTTTTTGTTTCACGGTATC	ame_novel_circ_006134	CTATATTAACAATATTATCC	nce_novel_circ_006561	CAGGTTGGATGCCATGTTCC	ame_novel_circ_011873	AGAAATAATCGACCACAGCT	nce_novel_circ_002265
TCTACTCTTTCGATAATTCT	ame_novel_circ_005992	CAATAATTCTTCCACTATCT	nce_novel_circ_003215	TCAGCCTGAAACAACGAAAG	ame_novel_circ_003253,ame_novel_circ_003255	CAACTGTAATTTCACCGCCT	nce_novel_circ_001917
TTGGAAAAGTGTCTGATGAA	ame_novel_circ_013400	TTAGTATTGGGTCTTTCAAT	nce_novel_circ_004868	AAAAGAGGGACTGAATCGAG	ame_novel_circ_009525	TATTACAGAAATTTAATGAT	nce_novel_circ_001560
GCTGCTGCAAAAATAGGAGT	ame_novel_circ_014456	CTTTTGTAGGATCTGTTCCC	nce_novel_circ_001893	TTTGATTTCTTCATTTTCTT	ame_novel_circ_014694	AGTAATATTATTGTTTTTTA	nce_novel_circ_006561,nce_novel_circ_006563
GAACAACGCTGTGATCCGAC	ame_novel_circ_012064	TTCTATGTTAAGCATATTTG	nce_novel_circ_007472	ACGAGCAGAAGAAGAAGAAG	ame_novel_circ_010748	TCAAAAATCCTTGAACCACA	nce_novel_circ_006445
TCGACAGTGGTCGGGAGACG	ame_novel_circ_011556,ame_novel_circ_011558,ame_novel_circ_011559	CTGTGGTTCAAGGATTTTTG	nce_novel_circ_006426,nce_novel_circ_006428,nce_novel_circ_006431,nce_novel_circ_006432,nce_novel_circ_006434,nce_novel_circ_006436,nce_novel_circ_006438,nce_novel_circ_006440,nce_novel_circ_006441,nce_novel_circ_006443,nce_novel_circ_006444	ACAAAGAGGAAACTGGAAAA	ame_novel_circ_009371	CAAGTATAACGAATTCATTG	nce_novel_circ_001086
ATTTTATTATTAAAATGGCT	ame_novel_circ_002127	AAAAAACAGTAAGGGTGAAA	nce_novel_circ_001179	CGCGACCTCGGTGATGTAAA	ame_novel_circ_013431,ame_novel_circ_013454	CATGGTACAAGATTATCTTA	nce_novel_circ_008424
ATCCTCCTCAACCTCAGTCA	ame_novel_circ_011852	CAGATTATTATGCTCCTATT	nce_novel_circ_000452	CGGAGGAAATAGAGTTGAAG	ame_novel_circ_002157,ame_novel_circ_002158	TATTGTTACAGTTCTTTGTA	nce_novel_circ_004735
ATGGAATTGATTTAATTAAA	ame_novel_circ_012806	CAAGAGTAACTGGTAAAATT	nce_novel_circ_003030	TTGATCACGTACTTTACATC	ame_novel_circ_010994	GTAAAAAAATTACTAGCCCC	nce_novel_circ_003193
TTCGAGATCAACAAGAAGAG	ame_novel_circ_005643	TTATTCAATACAGAAATCAC	nce_novel_circ_001113,nce_novel_circ_001114	TCCGAAACCGAAACCACCAC	ame_novel_circ_001962	ATGAATTTTCGCAAGATTTG	nce_novel_circ_006515
ACTGAATAATTATAAAATAT	ame_novel_circ_007375	AATAAGAAAAGTTATGTTTG	nce_novel_circ_000188	ACCAAAGCCATGCCGTCAAC	ame_novel_circ_001945	CCAAAGATGATCTTTTTAAG	nce_novel_circ_002765
TTCTCGTTCCACAGCTGGAC	ame_novel_circ_004988	ATATTGATGGTGTAACACCA	nce_novel_circ_007609	AACTTGTGTAGTAGTTGATA	ame_novel_circ_001278	TCCCCCTAAAGGACAGGAAA	nce_novel_circ_006240
GTACAATGCGCTAGACCCAC	ame_novel_circ_004184,ame_novel_circ_004185	AAGTGCTTTTGTGTTTTACT	nce_novel_circ_005883	GACGTTCAAGATGAAACAGA	ame_novel_circ_009184	GCTTTTATGCTAAAACGTGG	nce_novel_circ_004463
AGAAAGTGTTGATAACCAGG	ame_novel_circ_011085	GAATATAAAAGAAAAAGGCC	nce_novel_circ_004499	CAACACGAATTTACGACGAT	ame_novel_circ_004808	CACAGCTGAATATACAATAT	nce_novel_circ_001553
CATACCTGGTTTCAACACAC	ame_novel_circ_005348	AAAAAATGGAATCCTTAGTT	nce_novel_circ_003899	TTGCGAAGTAATTGAGCAAC	ame_novel_circ_000199	CACAGAAATGGCTTGATGAT	nce_novel_circ_000596
CTTCATCTTTTCCATAGTCA	ame_novel_circ_003279	CTGTACTTGAAAAATAAAAT	nce_novel_circ_003024	TCGCTTTGTCGCACGACAGC	ame_novel_circ_005650	ACTTGTCCTAAGACTAAGGC	nce_novel_circ_000995
ATCCAAAGATACGAAGGTGC	ame_novel_circ_007673,ame_novel_circ_007676	GTATACCAGCCATTTTTAAT	nce_novel_circ_004452	ATCTCTTACCTTCGAAGAAT	ame_novel_circ_011779	TTGTGTACTTGTAGCATTTA	nce_novel_circ_005631
ATGCCGGAACCAAGCAAAAA	ame_novel_circ_001369	CTATACCTACATCCATAAGC	nce_novel_circ_004758	GATGCCGAAGTAACGAGATC	ame_novel_circ_002082	CAGTATAATGCCTTCTCAAA	nce_novel_circ_004185
CTTAAAGCTGTGTTATAAAT	ame_novel_circ_000013	AGAATAAAACCAGTTATCAA	nce_novel_circ_002963	ATCATCGTACAGAAATGAAT	ame_novel_circ_012735,ame_novel_circ_012736	ATTTAATGACGGTCTTATTG	nce_novel_circ_006001,nce_novel_circ_006002,nce_novel_circ_006004,nce_novel_circ_006005,nce_novel_circ_006007,nce_novel_circ_006010
CAACCACCAAATCAACTACA	ame_novel_circ_006291	ACAGATACGAAGGATATAAA	nce_novel_circ_004983,nce_novel_circ_004984	ACCGTCCCCGTCGCTGTCTT	ame_novel_circ_007906	AAGGGCATTACGAAAGAAAA	nce_novel_circ_002460
AGGTCGTTACAAAGAAAAAC	ame_novel_circ_005252	ATTTATTTGTAAATCTCCAA	nce_novel_circ_000407	GTTGGAGTCGATGGTGCTGG	ame_novel_circ_004328	ATATTCTTATGACTGATGAA	nce_novel_circ_002758
CTTCTCCTCCCTCGTCTTGA	ame_novel_circ_012919	GATTACTTGCTGAACCTACT	nce_novel_circ_000479	AGTTTTTTTCTTTGTGTAAG	ame_novel_circ_001733	TAATTCAAAAATCCTTGAAC	nce_novel_circ_006449
AAATTGATATAGGCCAATAA	ame_novel_circ_002138	TATACGGTGACGTACAACTT	nce_novel_circ_001544	ACTGGAAACCTCGAAAAAGG	ame_novel_circ_009442	GCCTATTATTGGAGAAATAA	nce_novel_circ_004203
AATGACGTCGTGCGTCGTTT	ame_novel_circ_012377	ATATCTTCTTTTAATTTGCA	nce_novel_circ_008116	AGTGCAGCAACTTCTTCGTC	ame_novel_circ_007077,ame_novel_circ_007079,ame_novel_circ_007080	GGAATTGATGGAACTAAATT	nce_novel_circ_000553
AGTCTTGCAGTTCTATAACC	ame_novel_circ_011815	AAATTTTCGTCGGCAAAATT	nce_novel_circ_005081	CAATAGTCGCCGTGCAACAG	ame_novel_circ_006103	CTATTGCTTTTTATTCCTAA	nce_novel_circ_003658
GGAGACGATCGCATCGACCA	ame_novel_circ_009649	CACAACTTCTTACATTAATG	nce_novel_circ_004267	CAGGAACATCGAGTCCAGAA	ame_novel_circ_004426	TCTTCGCTACGGTATTATCG	nce_novel_circ_002584
ATCCAATACTGGTGTATAAC	ame_novel_circ_005335	AAAAAATAATACACAAGGAG	nce_novel_circ_004256	CTACGGCCTCCAATTTTACG	ame_novel_circ_000596	TGTGGCATAGCAAAGACATC	nce_novel_circ_006852
CTAACGTGGGTGTTTCACGA	ame_novel_circ_012071	ATTCTTCCTATTTAGATTGT	nce_novel_circ_005674	GATCTTTTTGGCTTTTGCAG	ame_novel_circ_014564	AGACTATGTTATCTTCAACT	nce_novel_circ_005629
TCAGCTTGATCCACAGTTCC	ame_novel_circ_002414	TTACAGATCTAGCACTAAAA	nce_novel_circ_001539	CTCGATATCTCGGCGAAATT	ame_novel_circ_012919	CATTTCAAATACTTTCCATG	nce_novel_circ_003739
CGTGGACACGATAATGGAAG	ame_novel_circ_002153	AGAATGCTCTTCTTAAATTC	nce_novel_circ_006182	AGAGCTTTGGCCAAATTAAT	ame_novel_circ_009688	TTGAGAAGATAAGAAAAGAG	nce_novel_circ_003161,nce_novel_circ_003162
TAAAACAGAACGGCTCACGC	ame_novel_circ_012428	GTAAGCAATTGTTAAGATTT	nce_novel_circ_005775	GCACTTTTCCGAACAATCAG	ame_novel_circ_014362	TATCTGCGTCTCTTCATTAT	nce_novel_circ_002271
TATCTCGGTTTTTATTGAAA	ame_novel_circ_003883,ame_novel_circ_003884	ATTAGAATGTGTGATGTGCC	nce_novel_circ_004041	TATGGGATTCGGTTTATTTG	ame_novel_circ_010054	CCAAAAGAAGTTGCTGAATG	nce_novel_circ_004853
TTGAAGTCCAGCTGGAAGTT	ame_novel_circ_002980	TAAATTACCAGTAAGATCCG	nce_novel_circ_000198	TTAACTCCAATAACTTTAAA	ame_novel_circ_014087	TCTTAAATTCTCTCTATTAA	nce_novel_circ_006085
CGACGATAGCGGCGACTCTC	ame_novel_circ_013173	ATTAGGAGAAGATTATACAT	nce_novel_circ_002432	GTACCAACGCTGTGGCCAGA	ame_novel_circ_002881	AAGCAGCAAACATAATAGTA	nce_novel_circ_007982
GTAAGCTCCAATCTCCATCG	ame_novel_circ_003909,ame_novel_circ_003910	TTATCTAATTTTATACCACC	nce_novel_circ_006979	ACGTCATCTACGCGTCAAAG	ame_novel_circ_010959	ATGCAATCTTGGAAAAGGGA	nce_novel_circ_004241
AGATTTAATGTTATACTATC	ame_novel_circ_000922	ATACGGTTCAAGGTAAATTA	nce_novel_circ_004410	ACCAACAAAATTGGTGCTTT	ame_novel_circ_009161	TGGATCAGCTTGTTCACTTG	nce_novel_circ_003862
ATGTTACAGACTGTCCAGGA	ame_novel_circ_012619	ATAGAATTTCCAAGAATTTT	nce_novel_circ_003314	ATATGAAGCCAAAAATGGAT	ame_novel_circ_008886	AAAAATCTGGAACTTTAATA	nce_novel_circ_007322
TTCGAGCCACCAGACAACAT	ame_novel_circ_007500	TTATCGCGGTTTAAATCTTT	nce_novel_circ_001054	GATTCTAAACAACGCGTACC	ame_novel_circ_006965	GATTCGAATTCTCAATGTTG	nce_novel_circ_008423
GTTGCTCAGTACATCGGCGA	ame_novel_circ_004610	AGAAGTTTATTCTTATCAAG	nce_novel_circ_001224	TACGTCTAATTTTGATACAG	ame_novel_circ_004451	CTATAATATTACAGTAGAAG	nce_novel_circ_007458
TCCCGCGAAAACTATTTGGA	ame_novel_circ_004146	GTGTTGCCGTTATCAATTTG	nce_novel_circ_000862	TGGCAGCCATACCAAATAAA	ame_novel_circ_000943	TATGGCACTAACACTTATAA	nce_novel_circ_004868
TATCAGGATGTGGCCGAATG	ame_novel_circ_014487	TAAGTTATTTATATATTTTC	nce_novel_circ_007216	CGAGGAAGTGATCGCAGCAG	ame_novel_circ_013776	TATTTCAAATAAACAGGCAG	nce_novel_circ_007005
GTAAAATAAAATACTCGGAG	ame_novel_circ_004035	TAAATAAACTTGATATTGAC	nce_novel_circ_000706	TGGATGTGGCGAAACGTAGC	ame_novel_circ_013544,ame_novel_circ_013545	GTTGGATGTACTGTTGAAGG	nce_novel_circ_008392
ACGAAGTTGTTAAGCATGTT	ame_novel_circ_003123	TTTAAAGCATCCATCATACC	nce_novel_circ_008095	ATCACATTTCCAATTTGAAG	ame_novel_circ_010576	TTCCAATTTTTTACGTAATT	nce_novel_circ_002992
AACGAAGCAATGACGGGGAC	ame_novel_circ_002033	ATATTAGTAAACTTAACGAG	nce_novel_circ_005361	ACCGTAACTATCGTCGCTCG	ame_novel_circ_007759,ame_novel_circ_007761	GGTGATAAAGTAGCAATAGT	nce_novel_circ_005702
CTCGGAATGATGGACTCCGC	ame_novel_circ_001488	ATGAAGGTGAAGACTTTAAT	nce_novel_circ_003636	GGTGTTGCATCTCACGTTGA	ame_novel_circ_006297	ATATATCTGTGATCCAAATG	nce_novel_circ_001763
ATCCCAGACTGCTCCTCTTC	ame_novel_circ_004867,ame_novel_circ_004868	CTAGAACTTGTGGGTTTTTT	nce_novel_circ_000695	TATAAATCCTGGAAATTCTG	ame_novel_circ_003354	GCGTGGGTTGACCCTAATGC	nce_novel_circ_006245
GTCAAGCTCTTTGCCACCGA	ame_novel_circ_001423,ame_novel_circ_001424	ATAGTGTCATGTAGTATGGG	nce_novel_circ_000030	GATGAGGGAGTACGCGGAGT	ame_novel_circ_013173	ATTAACACAAATATTGGAAC	nce_novel_circ_005686
GGACTTTCCACGAGGGTAGG	ame_novel_circ_005655	TGATGGTAATACTTTCTTAG	nce_novel_circ_000498	AAGGTGTGGTCGTTTCCTGA	ame_novel_circ_012169	ATTGTATTACGGGATTTTTT	nce_novel_circ_006196,nce_novel_circ_006197
GTTGAGAAACCTGTAACTGA	ame_novel_circ_000775	TCAATCCGTGCTATATAACC	nce_novel_circ_007505	AAGCTCGACTTTCTCGTTTG	ame_novel_circ_010502	TTTATTGTTGGTTTTAAAAG	nce_novel_circ_002082
GTGGTCTACATGCTGACTGG	ame_novel_circ_009521	TCTAAATGCCTCGACAATTA	nce_novel_circ_007198	AAGAGTTAGACCCAGTGATA	ame_novel_circ_009096	TTATTCTTTAAAGAAAATGG	nce_novel_circ_006763
GTGGTACTCAAAGATTAACT	ame_novel_circ_007541	AAAACGTATCTGTACACTTG	nce_novel_circ_002423	TCAGCCTGAGAGGTACCAGT	ame_novel_circ_005332	TTAATCTCTTTACTTTTTTG	nce_novel_circ_006676
CAAATTCGTCCATAAGATTG	ame_novel_circ_004071	ATCTGTAAAAAACAAAAGAA	nce_novel_circ_005433	TTTGTTGCCTATGCAATTAG	ame_novel_circ_014338,ame_novel_circ_014341,ame_novel_circ_014344	AAATTGTCAGATAATAAAAC	nce_novel_circ_002945
CCATATAGTGTACACGTTCG	ame_novel_circ_006967	TATAAACATGGTGTTATAAC	nce_novel_circ_002077	CTTACGAGTTCACAAGGAGA	ame_novel_circ_006444	TTACGGAAGACGCAATTTAG	nce_novel_circ_005061,nce_novel_circ_005064,nce_novel_circ_005116
AAAGCTTCGTGATGCATTTC	ame_novel_circ_005342	CATAAATCCCATAAAGTTAT	nce_novel_circ_001033	TAATCGTCGGTACAGTTCAA	ame_novel_circ_001509	TAGATAGAGGAATTGGTTTT	nce_novel_circ_001471
GGTGAAAGAGGTCTTCGTTT	ame_novel_circ_012966	CAAACTTGACTGATCCTTCT	nce_novel_circ_000721	GCACAAGAAAAACATGTTAT	ame_novel_circ_011697	ACTGACTAGAGCATTTTTAG	nce_novel_circ_001847
CTCCTTGCCAACTAGAACCA	ame_novel_circ_009520	CAAATAAAGGTGTAAGAAAT	nce_novel_circ_002671,nce_novel_circ_002676	TTTCACTTTACAATCGAAAT	ame_novel_circ_007317	ATAATTTTATTAGATTTTAA	nce_novel_circ_000366
TTTACGTGGATTCGTTTGAT	ame_novel_circ_012996	AAAAACACAGAAAGATCGCG	nce_novel_circ_006768	GTGAGAGAATCTAATGTAGA	ame_novel_circ_005260	CTTGCTTAATAAAACTGTTT	nce_novel_circ_008385
GATGATGTGAGCTGCCTCGA	ame_novel_circ_011544,ame_novel_circ_011546	TTGCAATCCATATATATAGG	nce_novel_circ_000349,nce_novel_circ_000354,nce_novel_circ_000359,nce_novel_circ_000362	CTGAACATTCAATAACTTGG	ame_novel_circ_000684	GGATAATCAAACATTAGCAG	nce_novel_circ_004427,nce_novel_circ_004429,nce_novel_circ_004430
TAGCCATTGATGCTGGCCAC	ame_novel_circ_009782	TACCTCCAAAATGAAGATCC	nce_novel_circ_002445	GCAACGCGCAATTCTTGAAA	ame_novel_circ_013013	CTTCATCACTAGATCTTACT	nce_novel_circ_007394
TTACTAGACACTCCCAGACT	ame_novel_circ_004263	TGTGCGCTGTAGCTACGTGT	nce_novel_circ_007759	AGTTGCAAGCAGCCAACAAG	ame_novel_circ_003768	AGGAATACCCGAGAAGCTGC	nce_novel_circ_005942
GTGAGCGGGAGGGAGGCGGT	ame_novel_circ_003430,ame_novel_circ_003431	ATGCTTAGAGGACTTAAAAA	nce_novel_circ_003684	ATACCCAGAATTTACACACG	ame_novel_circ_013763	GTAAAGGTAAACAATACGTT	nce_novel_circ_004956
GTTAAAACAGAACGGCTCAC	ame_novel_circ_012431,ame_novel_circ_012439	TAACGTGTTTAGAAACCTCC	nce_novel_circ_001153,nce_novel_circ_001190	GATTCCATTCTGCATCGAAC	ame_novel_circ_007335	TAAGTGCAATTGATATTCTA	nce_novel_circ_002568
GTTTGAGCGACCGGTGCTCG	ame_novel_circ_012373,ame_novel_circ_012374	CAATTTTGCTTTGGGAATAG	nce_novel_circ_002814	GCGACTTATTATTGAAACAG	ame_novel_circ_006081,ame_novel_circ_006083,ame_novel_circ_006085,ame_novel_circ_006087,ame_novel_circ_006088	GTACTGGAATGATGTTTTTA	nce_novel_circ_000088
TCCGTACATGTGTATCGCCA	ame_novel_circ_005311,ame_novel_circ_005315	TTAGGAATCATAATATTACA	nce_novel_circ_002556	GAAACATTGGAAAATTGGAT	ame_novel_circ_006518	CACTAGAAAATGTGCCATCT	nce_novel_circ_005680
AAACTTAAAATGTTGAGGAG	ame_novel_circ_010169	AGAAAAAATAAAAATGATTG	nce_novel_circ_007062	ACAATCATCTGGATTCGGAA	ame_novel_circ_001969	AGCAGTAAAAATTACTATAG	nce_novel_circ_000401
AGAGAGAGTGAAGTAGAAGC	ame_novel_circ_013842	CTAATATTCTTCCATACAAT	nce_novel_circ_002508	TTTCAATGTTGCGTTGTTGT	ame_novel_circ_006311	GGATCAAAAGGATCAGGAAC	nce_novel_circ_000550
ATGGAGGTGGCGGAAGACCG	ame_novel_circ_002460	CAGGTTGGTACGGCCGAGAG	nce_novel_circ_005570	AGAAGTAGTCATAAGTGGAG	ame_novel_circ_000491	CTTTAATGATGGTAGAGAAA	nce_novel_circ_006736
TTTTTGATCATTTACATGCT	ame_novel_circ_001105	CAAATATATTTTTAAAATAT	nce_novel_circ_004883	ACCGCGCCAAGGGATTGAAG	ame_novel_circ_003095	GATGATAGTCAAAAGAAGAG	nce_novel_circ_001221,nce_novel_circ_001233
GTCTTTCCTTTATTTCTTCT	ame_novel_circ_000107	AAATAAAAAGTATAAACATC	nce_novel_circ_004297	CGATCGGAAACCTGGCGAAG	ame_novel_circ_002580,ame_novel_circ_002587,ame_novel_circ_002592,ame_novel_circ_002598	TGATGCTATATCCAAACTTG	nce_novel_circ_002474
TGCCTGGTCCCGTTCACGAT	ame_novel_circ_007882	TTTTCTTCTTCTGAATTGGG	nce_novel_circ_002724	ATCCGCGGTTACCGTCGACA	ame_novel_circ_000134	GAAATTTCCTTTCCCTGACA	nce_novel_circ_006948
TCCCACCAATCAGAGAACAG	ame_novel_circ_002167	ATTGTATTACGGGATTTTTT	nce_novel_circ_006082,nce_novel_circ_006106,nce_novel_circ_006108	AGCAAAGGGAGTGAATTAAT	ame_novel_circ_010505	TGGTAGTTAAAGCTAGAAAG	nce_novel_circ_002927
AGGTTTTCCCTTTGGTTTCT	ame_novel_circ_001554	AGTTGTTGTGTCTTAATTCT	nce_novel_circ_007960	TCCACTGGACGCAATGTAGA	ame_novel_circ_009406	TCTATTACAATGTTAAGAGG	nce_novel_circ_002979
CGAAACCGAAACCACCACGT	ame_novel_circ_001916	ACGAGTCAAACTATTAAACG	nce_novel_circ_004107	AGTACTATCTTCACCAGTTC	ame_novel_circ_007760,ame_novel_circ_007924	TCGGTAAAAGTGGCTAGAAT	nce_novel_circ_005969,nce_novel_circ_005992,nce_novel_circ_006032
GAAAGACTGAACTATTGAAA	ame_novel_circ_000856	CAAAAACTATAAGTATCCTT	nce_novel_circ_004100,nce_novel_circ_004101	CGCGCTTGGTATTCATCCTG	ame_novel_circ_002306	AAACTGAGAACGGAAGTTTT	nce_novel_circ_000181
CGGGTTTCAACAGACAATCG	ame_novel_circ_005477	TTTAAAGAGGCCATGGTTGA	nce_novel_circ_001184	GCTGGAGTCGATGGTGCTGG	ame_novel_circ_004323,ame_novel_circ_004330,ame_novel_circ_004331,ame_novel_circ_004339	TTAAAGTTACAAATATTTAT	nce_novel_circ_002400
GCGATTATCCAAATCCCAAT	ame_novel_circ_001849,ame_novel_circ_001967	GAACCAAAAAATTTATAATA	nce_novel_circ_001617	GAGACGCACGATACGACGAG	ame_novel_circ_010608	TTTTATACTGTAAAACATTT	nce_novel_circ_005001
CTTCTTTATCAGCTAATTGG	ame_novel_circ_000521	TATGCCCTTCTTGGTGATTT	nce_novel_circ_001253	GAGGGAACTATTGTATTCAA	ame_novel_circ_004824	ACTGTTAGCTGGGGAACTTA	nce_novel_circ_008083
CGTTGTACACGATTATGAAC	ame_novel_circ_000116	ATTTAAAATAGTCCTTTTAC	nce_novel_circ_007662	AAAGCGTACACACTTCTAAA	ame_novel_circ_014704	TTTTATCTTTAGACTTATAT	nce_novel_circ_007399
AATGTACTTCCTTCATTATC	ame_novel_circ_013660	TACAGGGAAAATTAAGAAGT	nce_novel_circ_005338,nce_novel_circ_005341	CGCCTGAACTGGAACGCCTC	ame_novel_circ_009794	CGAAAGAGAAAGATTCGAAG	nce_novel_circ_004974
GTTTACAATGGGGACGAGAT	ame_novel_circ_008540,ame_novel_circ_008541,ame_novel_circ_008542	GTGAAAAAATCATTAAGGAA	nce_novel_circ_001234,nce_novel_circ_001235	GGGTGAAGCACCAGCAGACG	ame_novel_circ_002235,ame_novel_circ_002237,ame_novel_circ_002238	TAGCAGCAGAGTTAGAATAT	nce_novel_circ_003693
AGTATTATTTTTAGAGAAGT	ame_novel_circ_005662	TGATTTTAAAATTCAGAATA	nce_novel_circ_000041	ATATTGCCATAATTTACACG	ame_novel_circ_003403,ame_novel_circ_003404	CAATTAGCTGAATATCAACT	nce_novel_circ_001642
TGAAGCCAATGTCCGTAACG	ame_novel_circ_014093	AACTCTTCTTTCCTTTGCTT	nce_novel_circ_002274	CTTGCTCCTGAAGATGTCGA	ame_novel_circ_006251	GATATTAGGATGTTGGAAGA	nce_novel_circ_005286
CATTTCGTTCGATCCTCATT	ame_novel_circ_009907	AAAAAAATAAAAAAAAAGGA	nce_novel_circ_001657	AGGCGTTGCAGGAGCAACAG	ame_novel_circ_001310,ame_novel_circ_001311,ame_novel_circ_001312	TTTTGCAGGAAATTTTATCA	nce_novel_circ_000808
TATAAAATGGCTAAATCCAA	ame_novel_circ_009131	GAATGCCGATTTCATAGGAA	nce_novel_circ_001242	TGCTGGACCTGGCAAACAAG	ame_novel_circ_013807	AAACAGAGATTAGGTAAAGG	nce_novel_circ_002171
ATTCTGCCCGATTGGAGATT	ame_novel_circ_006878	AAAGTAAAAGATTGAGTACA	nce_novel_circ_002758	AGGCAGAGGTTTTGGAGATC	ame_novel_circ_011205	AAGAAATATTTTTTATCGCA	nce_novel_circ_002141
CACCAAAGAAAGCTGCTGTC	ame_novel_circ_001076	ACATTATGTAGCCTTTTGGA	nce_novel_circ_000826	GAAAATGCAGGATGGGAAGA	ame_novel_circ_003092	GTAAGGAAGTTAAAGGAGAT	nce_novel_circ_006586
TCCCTTTGTACGCCGATCCA	ame_novel_circ_011063	ATAATTTAACTGCTATCACA	nce_novel_circ_001793,nce_novel_circ_001796	CACGGACATGGAGCTTAAGG	ame_novel_circ_011751	AAAACCAGCTTCCTCTTAAG	nce_novel_circ_007014,nce_novel_circ_007015,nce_novel_circ_007019,nce_novel_circ_007020
CGAGGCGGCAGAACTGGAGG	ame_novel_circ_003029	AAATATTCGACAAATATCTC	nce_novel_circ_004201	TCCGAGGAGAATATCATAGA	ame_novel_circ_009652	CATCTTTGATCATTATATTT	nce_novel_circ_005301
TTACCTGGCCCTAGTGGCAG	ame_novel_circ_010475	ATTAAGAGATGTAAGGGGGA	nce_novel_circ_002586	TGACGGAAATATTTTATACG	ame_novel_circ_009635,ame_novel_circ_009636	ATTTTCCTTTAAAATTTTTA	nce_novel_circ_002153
GAGGCTGAGACATGTCGTCG	ame_novel_circ_000532	TCGGGATTATCATCTATTTT	nce_novel_circ_007387	ATGATCAAGTCTACATGCAG	ame_novel_circ_005872,ame_novel_circ_005873	ATCCTAATACAGCAGAAATA	nce_novel_circ_001004
GGATGCTGGCGCATCGGAAA	ame_novel_circ_009334	AAGTCAAATCACCACTATCT	nce_novel_circ_001061	CCGGAGACAAGTCTGTGAAG	ame_novel_circ_002187	TAAGATTTAAAAGATTTAAT	nce_novel_circ_006020
TTCTTCTTCTTTGTATTGTC	ame_novel_circ_010318,ame_novel_circ_010323,ame_novel_circ_010330	TTTTTAAGCCTAAAACGTTA	nce_novel_circ_002725	GACGTCAAGAACAGCTCAAG	ame_novel_circ_001065	TAAGGAATGTGAAGAAGCTA	nce_novel_circ_001812
TTAGTGAGAATATATGCTAA	ame_novel_circ_010412	CAAGTTTAAATTTTCTGGAT	nce_novel_circ_005332	TGGACCAGAAGGTCGATTTT	ame_novel_circ_014743	TATAAAAACTGCAGAAACAG	nce_novel_circ_001549
GATAATCCATTGCCCCGGAA	ame_novel_circ_005824	TTTATAATCCTCGTTTTCCT	nce_novel_circ_002925	TATGGATAATTATTTTTACA	ame_novel_circ_011418	ATATGAGGTGGATACTGATG	nce_novel_circ_005557
CTAATAGTCGGGTATGTAGA	ame_novel_circ_011930	CTCAGTAGGACGAGTGTTAA	nce_novel_circ_003080,nce_novel_circ_003081,nce_novel_circ_003082,nce_novel_circ_003084	ACAATGGATGGTCCAGACTC	ame_novel_circ_007311	GGGAATTTTAGTACCAGGAG	nce_novel_circ_002728
TGCCAAGGTGCACGATCGTG	ame_novel_circ_002384	GCGCATCCCATCCACCTTCA	nce_novel_circ_001952	ACCCCGGCGTGTACACGGAC	ame_novel_circ_013907	TAAATCTTTAAGCTTCTTAG	nce_novel_circ_005317
CTCCGATGAAGAACGTAGCG	ame_novel_circ_000572	CTAGTATTTTTTTAATAAAT	nce_novel_circ_007296	GTCGCAGAGACCGTGTACAG	ame_novel_circ_011099	TTATGATATTGCGAGAAATG	nce_novel_circ_001610
GTCATTTCCTTCCGGATTTT	ame_novel_circ_014509	ATAACTTTTATCCCATTTTT	nce_novel_circ_007269	TGGCTAAACTTATTGGAGAA	ame_novel_circ_002475	CAACAAATCTTTCTAATATG	nce_novel_circ_000766
GTGGACAATATGATGTAGAT	ame_novel_circ_007660	AAAATAACAACTAAAGCAAT	nce_novel_circ_005806	GATTGGCCAATATTTTTTTG	ame_novel_circ_005277	AAAACCCTTTAAAAATAATG	nce_novel_circ_005482,nce_novel_circ_005488
TTAATTATAATGTATGAGAA	ame_novel_circ_006852	TGAGAAGAAACAACTTAACG	nce_novel_circ_000959	ATCGAGTCCAGCACCATCGA	ame_novel_circ_004406,ame_novel_circ_004407	CGTGTTTTATCATTGTTTTT	nce_novel_circ_000567
ACACCATCGACTCCAGCACC	ame_novel_circ_004353,ame_novel_circ_004354,ame_novel_circ_004364,ame_novel_circ_004365	TCTAAATCTACTCCTTTTTT	nce_novel_circ_007715	CAGCCGTGGCACTGGCAAGG	ame_novel_circ_011776	TATAAGTGGGCGTACAACAT	nce_novel_circ_003485
GTTGCAATGCCATGGAGAAA	ame_novel_circ_014565	CTTTGGATCTAAGATAAACA	nce_novel_circ_001778	CTAGTTAAAATAATTTAATC	ame_novel_circ_014531	GGTGAAAGTGCTTTGTATTG	nce_novel_circ_004578
AAGGAGGAAGGAAAGCGAAC	ame_novel_circ_006162	CTTCAAATGCACAAATTATT	nce_novel_circ_007580	GTGGTTCACGTACCAGGAGA	ame_novel_circ_008345	TTAAAGGGCTTTCTTTTTTG	nce_novel_circ_004090
ATGTGCGTGAATGCCGTGGC	ame_novel_circ_001556	ATAAACATTGTATACCATAT	nce_novel_circ_007972	AATTTATGAGCCTGGTTCCG	ame_novel_circ_004767	TGATCGTATATCTATTTTAT	nce_novel_circ_002192
ATGTTGCAACAATTGATGGA	ame_novel_circ_012869	GTCGAAATGGCACTTAGTTA	nce_novel_circ_007868	GACGGTAATAAATATGCAAA	ame_novel_circ_012906	TGGTCTCTGGAATGGACCTT	nce_novel_circ_005874
AATCAAGAAAAAAATAGGTT	ame_novel_circ_003973	TAATCAATTTAGAAGATTAT	nce_novel_circ_004126	ACAAAGCAATGAAACGGCCG	ame_novel_circ_002388	CACCGCCTCAAGATAAATAG	nce_novel_circ_002545,nce_novel_circ_002546
GATCTCTCCACGTTATCTTC	ame_novel_circ_003505	CTGTCTTCTACCGAAAGCTA	nce_novel_circ_001296,nce_novel_circ_001301,nce_novel_circ_001304,nce_novel_circ_001306,nce_novel_circ_001307,nce_novel_circ_001309,nce_novel_circ_001312,nce_novel_circ_001314	TTATAATGTCCACGCACAAC	ame_novel_circ_013962	GCCATCCTTAGAACTTTGTC	nce_novel_circ_002373
GTCCGCCATGCTTGAGTGGG	ame_novel_circ_003838,ame_novel_circ_003839,ame_novel_circ_003840,ame_novel_circ_003841	CTATAGACAAAAGTAAAGTT	nce_novel_circ_007099	TCTGTTGGATCTTTACCAAT	ame_novel_circ_013768	CAAGCTATAATGGAATATTT	nce_novel_circ_003475
CCTTTGATAAGGTTGTTGAT	ame_novel_circ_009377	TTTTATATTTGTTATCGATC	nce_novel_circ_001986	AATATCTAGACATAGAACTA	ame_novel_circ_003485	GTAACGAATAAAGACTATCC	nce_novel_circ_006493
GGCTGTGAACTCGTATGTCG	ame_novel_circ_006222	AAAAACACTATTGTGCCTTC	nce_novel_circ_001045,nce_novel_circ_001046	GTGACACCGAAATATTGGGT	ame_novel_circ_012375	TAGACAAGGACGGGAACAAA	nce_novel_circ_003436
AACCTTCTCTTCGCGTTTTT	ame_novel_circ_013315	TTATTATTTGTCTCACATTC	nce_novel_circ_000076	AAAAATGCTTATTATCGACG	ame_novel_circ_000626	AATTAAATGAAGAACCCCCT	nce_novel_circ_000233
CGTACGGTTTGATCCTTTGG	ame_novel_circ_007772,ame_novel_circ_007806,ame_novel_circ_007850,ame_novel_circ_007870,ame_novel_circ_007881,ame_novel_circ_007887,ame_novel_circ_007910,ame_novel_circ_007964,ame_novel_circ_007974	CGATGCTTATATGAATCCTA	nce_novel_circ_001083	TAGGAATGGCTGATGGTCAA	ame_novel_circ_006177	GGAAGAAGCAAGAAGAGAAA	nce_novel_circ_001013
AGGTTACGTTATTTCCATCG	ame_novel_circ_013000	TCTAAAGGCTATTCGTAAAA	nce_novel_circ_006341	TGATCGTCGCGAAATTTCTG	ame_novel_circ_002355,ame_novel_circ_002358,ame_novel_circ_002359	TCCAATAGAAATGACTCCTG	nce_novel_circ_004155
GTGGATGATCAACATGAGCA	ame_novel_circ_011605	TTATCTTGCGAATCAGTAGT	nce_novel_circ_003415	AAGCCAGAAGCGTATGCTGG	ame_novel_circ_010946	TCAAGTGATTGTATTTTACG	nce_novel_circ_002367
ATGATAAAAACTTTAGAATT	ame_novel_circ_012807	CTTACATTTATTGTTGCACA	nce_novel_circ_004662,nce_novel_circ_004664,nce_novel_circ_004666,nce_novel_circ_004669,nce_novel_circ_004671,nce_novel_circ_004673,nce_novel_circ_004676,nce_novel_circ_004677,nce_novel_circ_004679,nce_novel_circ_004681,nce_novel_circ_004683,nce_novel_circ_004684,nce_novel_circ_004687,nce_novel_circ_004688	CCTTCGTCCCTACGTCCGAG	ame_novel_circ_004048	TCTTTTAAAATATTTTTTTG	nce_novel_circ_006307
GTCAACCGGGGGTAATCAGG	ame_novel_circ_006697	TTCTCTTGTTTTTAGTTCCA	nce_novel_circ_002032	AATTGGTGGAGATCAATCAG	ame_novel_circ_014781	AGGAAATGTGACTGTTTGTA	nce_novel_circ_000378
ATACTGGCGCGCCCTACGTA	ame_novel_circ_010249,ame_novel_circ_010251	GTTGTAGTAGAAAGATTAGT	nce_novel_circ_003757	CGACGAGAACGTGTTTCTCG	ame_novel_circ_002639,ame_novel_circ_002640	ATCAAATTCCATGGTCGAAG	nce_novel_circ_007726
GCTACTTCGCTGTTTGCAGC	ame_novel_circ_012310,ame_novel_circ_012311,ame_novel_circ_012312,ame_novel_circ_012313,ame_novel_circ_012314,ame_novel_circ_012315,ame_novel_circ_012316,ame_novel_circ_012317,ame_novel_circ_012318,ame_novel_circ_012319	ATTTAAGCTTGATTTTATAA	nce_novel_circ_000054	GCCCATCCCCACCAACACAG	ame_novel_circ_006995,ame_novel_circ_006996	AATTTCTTCTGGAAATTCTG	nce_novel_circ_007431
GGGCGTTGCCGTTGCCGGCC	ame_novel_circ_009859,ame_novel_circ_009860,ame_novel_circ_009861,ame_novel_circ_009862,ame_novel_circ_009863	CAATAAGACCGTCATTAAAT	nce_novel_circ_006003,nce_novel_circ_006006,nce_novel_circ_006008,nce_novel_circ_006009	TTTCGTTCAACCAATTTTTG	ame_novel_circ_013627	GGATATTATAAGGAATACAG	nce_novel_circ_000237
GGAACTCGCGAGAGGATCGA	ame_novel_circ_009133	TAAATCAACAGAATCATCAG	nce_novel_circ_006581	CCAAGTTGATGAATCTTTTG	ame_novel_circ_013128	AAATAAACTTATGGCTAAAA	nce_novel_circ_007122
CTGCGTTCAAATTGCTGGTT	ame_novel_circ_006135	ATTGATGTAGAACTTGAGCT	nce_novel_circ_002565,nce_novel_circ_002566	TGCAAGTTTACGAATACGAT	ame_novel_circ_011875	AAAGTCTCTATTGAAAACAA	nce_novel_circ_003194
GTTCAAATGTTCCCTTCAAT	ame_novel_circ_005657,ame_novel_circ_005658,ame_novel_circ_005665	TAAGACCCTATACCTACATC	nce_novel_circ_004755	GTTCATCAAAGAGGAAAATG	ame_novel_circ_004955	TTTTTATAACTTTACCATAA	nce_novel_circ_006534
AAAGTCGGGTGCGACCTGCG	ame_novel_circ_001276	GTATACATGGTTGAGGGGAA	nce_novel_circ_001919	GATCAGAGTCTCGGTTGATT	ame_novel_circ_002185	ATCTATACCAAAAGAAGTTG	nce_novel_circ_004859
TTGTACGTGCGTTATTAATA	ame_novel_circ_009577	AAAAAAAACAAAGACGTGTT	nce_novel_circ_003574	GCCAAGGATTGCACGCGAAG	ame_novel_circ_012648	TAATTACGAGGAGTTTGTAA	nce_novel_circ_007509
AAGAAATGGAAAAAAATATG	ame_novel_circ_009568	CTGTTGTGTTAGTATCTTTA	nce_novel_circ_000648	AACCAATTTTAAGCAGACAG	ame_novel_circ_000218,ame_novel_circ_000221,ame_novel_circ_000222,ame_novel_circ_000223,ame_novel_circ_000224,ame_novel_circ_000225	TAAAAGAAGCCAGTGAAGAA	nce_novel_circ_004833
AATTCAACAGGAAAATCATG	ame_novel_circ_004178,ame_novel_circ_004179,ame_novel_circ_004180	CAAGACACAAGGGTGTAATG	nce_novel_circ_001698	TCTCGTTGACGGAAACGCAG	ame_novel_circ_013624,ame_novel_circ_013625	GGCAGGGTATTATAAACAAG	nce_novel_circ_004751
CGACAGCCTGTTCTGTCTGT	ame_novel_circ_002380	CAAATAAACATTTAATATTC	nce_novel_circ_006779	TCGGTGCAACGAAAGCATGC	ame_novel_circ_010523	TGAACAAGAAAACGAACGTG	nce_novel_circ_003481
ATACGCGGGTGGTTCGTTGC	ame_novel_circ_007042,ame_novel_circ_007043	TTCATGTATTGACAATCCTA	nce_novel_circ_005131	TAGCTGTCTTCTCCAAACAG	ame_novel_circ_005090	TATCTATTTGTCTTTTAAAG	nce_novel_circ_007390
AGATGAAGTGTAGATTCTTT	ame_novel_circ_005809	CTCGATGCTTATATGAATCC	nce_novel_circ_001072,nce_novel_circ_001074,nce_novel_circ_001076,nce_novel_circ_001078,nce_novel_circ_001079	TTTAGGGATGGACGAATCAT	ame_novel_circ_009598	ATATTTTTCAACAAATGCTA	nce_novel_circ_001626
TGGACAACAACAAGACTATC	ame_novel_circ_003052	AGAAGATGCAAAATCTTGAC	nce_novel_circ_007403	TTCCGGTAAGAGTCTTAACG	ame_novel_circ_005813	TTCCTAAACACCGTATTTAC	nce_novel_circ_003504
GTGGATCCGCTCCCATTTGG	ame_novel_circ_004795,ame_novel_circ_004796,ame_novel_circ_004797	AAAAATCCATTTGTAAAAAT	nce_novel_circ_007023	TATCTATTAATTATTTGATT	ame_novel_circ_010902	AGCTTGTGTAGGAGAAACTG	nce_novel_circ_001019
AACACGCTCTTCAACTCTAT	ame_novel_circ_012821	ATGTTGTTCTTTGTGGATTT	nce_novel_circ_001392	GTTGAATATCAGCTGCTGAT	ame_novel_circ_008872	CTGAACTAGATACTGTTAAG	nce_novel_circ_004739
CTGGAAAAACATTAGGATAT	ame_novel_circ_010993	AAAAGTAATTTTAGGACTAT	nce_novel_circ_003524	TTAGCGGCTCGTCCAACCCG	ame_novel_circ_006241	TACTATTCAAAAATATGAAG	nce_novel_circ_003630,nce_novel_circ_003633
GTTGAAGGAGAGGATACGTT	ame_novel_circ_014009	CTAAATCCCATTGTTAAACA	nce_novel_circ_004344	CACCAAAAACAGTCAAGTCA	ame_novel_circ_001077	CTATTTAAGGAAGATGGTAC	nce_novel_circ_000869,nce_novel_circ_000872
CATCTGGAGCAAAAACATTA	ame_novel_circ_012747	ATAAAACATAAAAATTATTT	nce_novel_circ_004032	GGCAAATCAACAAATGAAAT	ame_novel_circ_014689	TTATGAACAAGAGATGCAGA	nce_novel_circ_001248
ATTGGGTCCCTCCTATTACT	ame_novel_circ_004842,ame_novel_circ_004843	TTTTTAACGTGTTTAGAAAC	nce_novel_circ_001198	GAAACGCGCCGAGGAGAAGA	ame_novel_circ_001215	TAATGCAGTTCTTTTAAGTG	nce_novel_circ_008419,nce_novel_circ_008421
ATGCCTATGATCGCGGAGCA	ame_novel_circ_013106	ATTTCATTGTCTTCCTAACA	nce_novel_circ_002684	TTGTTTACTTTTATTTTTTT	ame_novel_circ_008503,ame_novel_circ_008739,ame_novel_circ_008788	ATACCGTAGCGAAGAGTAAA	nce_novel_circ_002506
GGGAGAAGTAATCGATCAAA	ame_novel_circ_009126	TTCTTCTTGGTTCAATATTT	nce_novel_circ_006933	ATTTGCAATCTGTATACTGT	ame_novel_circ_005914	TTTTAAATAAAGAAGTAGAA	nce_novel_circ_006940
CTTTCATTTTTCTGATTTCA	ame_novel_circ_009804	AAGCAGAAGCAAATTCTGGA	nce_novel_circ_003057	ATTCCTCTATTCCCTCCAAT	ame_novel_circ_000297	TTTTCTAATGCTGTTCTTCC	nce_novel_circ_002732
TTTCCAAGACAGCGACGGGG	ame_novel_circ_007893,ame_novel_circ_007897,ame_novel_circ_007899,ame_novel_circ_007902	TTTTATTTACACTAATAGTA	nce_novel_circ_007464	AGCTTGAGGATGATGCAGCA	ame_novel_circ_007205	ATTCTTTAACAACTCCAGGA	nce_novel_circ_003101
CTTCCAAGTCAATAAGATCC	ame_novel_circ_014087	TAAAGGAGTAAAAAGTTTCC	nce_novel_circ_006634	TGATGTGAAGATCTTTCTGT	ame_novel_circ_001461	TGGATAAATGTTTGAAACAC	nce_novel_circ_003343
AAATACGTGGATCCAAATGT	ame_novel_circ_011781	TATTAGGGGAGATATTTGCT	nce_novel_circ_004781	TGGACCAAGCTTTCGTAATC	ame_novel_circ_008205	GTATATTGACTTTTGGATGT	nce_novel_circ_005937
AGTCTGGAACAAGAGAGGCA	ame_novel_circ_002642,ame_novel_circ_002643,ame_novel_circ_002644	GGGAGAAAATACTGGAAGAA	nce_novel_circ_003493	GAGGCCATTTCGATCCATAT	ame_novel_circ_006125	TAGTTTGTGCAACAATAAAT	nce_novel_circ_004708,nce_novel_circ_004709,nce_novel_circ_004710
ACTGAAGAGAATTATAAAGA	ame_novel_circ_003291	CTGTTGTATCATCATAGTAC	nce_novel_circ_000027	CACGCGCCGCTTCCAGACGT	ame_novel_circ_004539	TACTTAAAATTCCAGGATTT	nce_novel_circ_008368
GTGATTGGATAGATGAAATT	ame_novel_circ_014819	TCAATTAGTCCCATTTACTC	nce_novel_circ_001652	CTAAATACCCCGGCGTGTAC	ame_novel_circ_013908	TGTTGGAGAATTGTGATTTA	nce_novel_circ_002408
CTGCTCCTTGCATTTTACCA	ame_novel_circ_010160	CTCAGAGGCGGAATTTTTAT	nce_novel_circ_003174	AATACCATGGATGCAGTGAG	ame_novel_circ_014406,ame_novel_circ_014407	TTGATTTTCCTGAACAGTCA	nce_novel_circ_006000
AATCCCATCTCCAACTATCC	ame_novel_circ_000441	TTGTATTAATTTTGGAAATG	nce_novel_circ_003179	ACTCGTGGCGAGAGTTTCAG	ame_novel_circ_011842	ATAAAGATGCGTATAGAGAT	nce_novel_circ_006647
ATCGATTCTTCATCACGGAG	ame_novel_circ_010126	TATATCGTCTGAGTAAATCC	nce_novel_circ_008045	ATCCTGTACCATTGAATACA	ame_novel_circ_005743	CTACAGCCTTAGCAAGGAGG	nce_novel_circ_004254
CACGTACAGAATCACTGGAA	ame_novel_circ_003062	CTACTTATTCTATTCATTTT	nce_novel_circ_005586	TACTTTTGGTATATATGTTA	ame_novel_circ_014831	TGCGGCCGGTTTAACAGCAT	nce_novel_circ_002466
AATCGGATGTGGAATGGATG	ame_novel_circ_002490	ATTGTCTTCCTAACAAATTA	nce_novel_circ_002686	CTGGTGCTTATCACCTCCAG	ame_novel_circ_003500	TTGTACAGATTTTGTAGAGT	nce_novel_circ_004780
AGTCAACGTCAGCATCACGA	ame_novel_circ_008007,ame_novel_circ_008206,ame_novel_circ_008298	CAAAAATGCTTCTCATAAAA	nce_novel_circ_007927,nce_novel_circ_007931,nce_novel_circ_007933	GGAGTTGGTGCGATTCGAGT	ame_novel_circ_008349	AAAGTTACAAATATTTATAA	nce_novel_circ_002397
ATATCCGCGAAACCGGCGAC	ame_novel_circ_012354	ACCTGCAAAAGTCATAGGTC	nce_novel_circ_008102	ACCACCACGACGCACAACAG	ame_novel_circ_011123	ATTGTATTCGTAATAAAGAA	nce_novel_circ_000271
TTATGCCGACGCATTGGATC	ame_novel_circ_006277	CAATGTTGATAGACTTGACG	nce_novel_circ_002859,nce_novel_circ_002863,nce_novel_circ_002866,nce_novel_circ_002867,nce_novel_circ_002869	ACTCTAAGCACCCTTCTAAA	ame_novel_circ_013060,ame_novel_circ_013061,ame_novel_circ_013062,ame_novel_circ_013063,ame_novel_circ_013064	AAGGCCGCAATTCCTAATTT	nce_novel_circ_008387
TTTCCGTAATCGTTTATTAA	ame_novel_circ_000456	ATCACGATGCTGCATTAGCG	nce_novel_circ_006260	TCGTGACATGTCTATCGCAG	ame_novel_circ_008855	TTAATTTGTATCCTAACGAG	nce_novel_circ_007758
AGCAAGATTGCGAATTCTTT	ame_novel_circ_003292	CTGAGGCTGCATTTTTTTCT	nce_novel_circ_000309	AGTGGCCATCCCGCGTAACA	ame_novel_circ_006456	TGCATTGTAGGTGTTCCTGC	nce_novel_circ_007428
TAGCTTGGCTTGTAAAACAC	ame_novel_circ_008865	CATGCTTCAAAATTTATTAT	nce_novel_circ_000763	AGAAGCTGAAAAAGAAAAAA	ame_novel_circ_001307	GTATAGAATCACCTACATTT	nce_novel_circ_004387
ATTCTTTGGCGCGCGACTCG	ame_novel_circ_002966	ATATTTTATTTTGTTCTTTT	nce_novel_circ_007219	CGCCCACGGCGCTGCATCAG	ame_novel_circ_004863	TTGTATCTAATGGAATTAAG	nce_novel_circ_001068,nce_novel_circ_001070,nce_novel_circ_001079
AGCCGATTCCGTGACCTGGA	ame_novel_circ_012160	GTCCGGTAAGAACTATCAAC	nce_novel_circ_001320	AGGAAGATACATTTGTTATA	ame_novel_circ_013710	TAATTATATACTTATAAATG	nce_novel_circ_000026
AGCGGCGACGAGCACAGGGA	ame_novel_circ_005472	GCTTTCGTTAGGGGAATTTC	nce_novel_circ_007831,nce_novel_circ_007832	CTCCGGTCTCAGCCACGGCA	ame_novel_circ_008698	CATTATTTTAGTGAATTTTT	nce_novel_circ_005313
GTTGAGGCCTCAGATACCAT	ame_novel_circ_005794,ame_novel_circ_005795	AAATTTATAAACCCAAATAT	nce_novel_circ_002957	CATTCTGTTGGACGTGCAAT	ame_novel_circ_001685,ame_novel_circ_001689	TACTGCTGAGGATAAGCAAA	nce_novel_circ_000454
ACACACCCAACACAACAAGT	ame_novel_circ_003483	TTGATGAATTTCTTGATTTT	nce_novel_circ_006658	TTGTAATCCAAATGTGCAAT	ame_novel_circ_000931	AGAAGTCTACACTCTCTTAT	nce_novel_circ_003045
AATGCTGTACAAACCTCTTG	ame_novel_circ_002895	ATTTTTCATGTTAAGTTGTA	nce_novel_circ_002306	AATTTTTCTTCGAATAAAAT	ame_novel_circ_002385	TGGGTTTATAAATTTTCCTG	nce_novel_circ_002956
TTTGGGCCGATCTTCTTCAA	ame_novel_circ_013074	GGGCCTATGGTGATACATGG	nce_novel_circ_006221	TAAATATAATGAAATAAATT	ame_novel_circ_006392	AAGTTGTTTATAAAGCTGCA	nce_novel_circ_005100
CCGATAAGGTAGGGCAAGGA	ame_novel_circ_009047	CAAAAAATTTGCATATCTAG	nce_novel_circ_005889	TTCCCGTCGACTCCCGTCCT	ame_novel_circ_002591	GTTTTTTAAAGTCTTTTGAT	nce_novel_circ_002442
GAGCCGATGACAACGATGTT	ame_novel_circ_006101	AGATATTTTAGATGTACCAA	nce_novel_circ_006915	CCATCAGAACTCTCTATCTT	ame_novel_circ_013016	GCGAATAATACGCTTACTTA	nce_novel_circ_001793
GTGCATCGAAGAAAGGGAAA	ame_novel_circ_010713	CATTATTTGTTCATATTTAT	nce_novel_circ_001813	AGGCAGATGACAAGAATCAG	ame_novel_circ_001752	CCAAAGGAAAATGAACCAGA	nce_novel_circ_006235
AGAGGATATAGTTTATAGAA	ame_novel_circ_002097	CGTCTGAGTAAATCCTCATA	nce_novel_circ_008049	AATATTCACCATACGGGAAA	ame_novel_circ_000194	CAAGTTATATTTACATTCTT	nce_novel_circ_000281
GATGCAAAAAGAGATGAAGG	ame_novel_circ_014848	GAAAAAAAAGCAAGAGTATG	nce_novel_circ_004944	GGGTAGAACATATGCCTAGG	ame_novel_circ_012694	TTTTCAACAAATGCTATTTG	nce_novel_circ_001631,nce_novel_circ_001648
CCATTAAGTTCAGCAACATC	ame_novel_circ_007580	TAAAAAACGTATACAAGAAT	nce_novel_circ_000679,nce_novel_circ_000694,nce_novel_circ_000696,nce_novel_circ_000699,nce_novel_circ_000700	CTTGTTTTTCTTGAACATGT	ame_novel_circ_013251	TTATGACTCTTAAACTATTG	nce_novel_circ_003636
TGCCGATCGTCGACAATCTC	ame_novel_circ_006939	ATATACTTGAAATACAGTCA	nce_novel_circ_006863	GTATGATCCTGTGCTAAGGG	ame_novel_circ_013340,ame_novel_circ_013352,ame_novel_circ_013353	ACTTATAGTTTTTGATGATG	nce_novel_circ_004094,nce_novel_circ_004095
ACGAACGGTGGACGATGTCG	ame_novel_circ_000335,ame_novel_circ_000337	TTTTCATCTTCAATTTCTTT	nce_novel_circ_007766	ACAGCGCGACAATCCACAAG	ame_novel_circ_009645,ame_novel_circ_009646,ame_novel_circ_009647	TATAAGAAAATAATTTTCAA	nce_novel_circ_002933
GTGATTATTGCACCGTTTTG	ame_novel_circ_004864	GATGTAAATTATTAGGGGAG	nce_novel_circ_004780	TGTTTCGAATACATGATAGA	ame_novel_circ_007051	CAGCACAGGCTGATGTGGGT	nce_novel_circ_001023
ACCACCTGACGGAGGATGAT	ame_novel_circ_000620	TTAAAAAATATTTTATAAAG	nce_novel_circ_007567	CACAATGAGGGTCGATACCA	ame_novel_circ_012586	AGATATTGTTGAAGCTTTTA	nce_novel_circ_006654,nce_novel_circ_006657
TCCCCCATCCGACGAAACTC	ame_novel_circ_012494	CAAGGGGAGTACCTAGAGTA	nce_novel_circ_000584	AAATGGAGTGAAGGAAAACG	ame_novel_circ_011231	AGAATATTTTTCAACTTTTG	nce_novel_circ_006717
GAAACGCTAGCAGTACTTCG	ame_novel_circ_014351	TTGAGCACATTGGCTTTTCT	nce_novel_circ_006952,nce_novel_circ_006953	CACAAGGAGTAATATAATAA	ame_novel_circ_006406	ACGTTGGGTTAACGAGTTTG	nce_novel_circ_001466
TATTCGGGAGCGGAAACCGT	ame_novel_circ_006976	TGAACAAGATAGATAAATTT	nce_novel_circ_006107,nce_novel_circ_006109,nce_novel_circ_006110,nce_novel_circ_006113	GTCGAAATCTGCCAGAGTGC	ame_novel_circ_008006,ame_novel_circ_008007	ATCGTGACTAAAGCTGCCAT	nce_novel_circ_006893
GTGGCCAGCAACAAAATTCG	ame_novel_circ_012658	TTTGGAGTGCAGGATGTTTT	nce_novel_circ_005458	ATGTTATTAGAGCTGCTTTG	ame_novel_circ_004511	TAGCGAAAGTGCTAGTGAAA	nce_novel_circ_004347,nce_novel_circ_004348
ATTATAAAGGGGGATTGTGC	ame_novel_circ_010447	AAATATTTATCCTTTTACCA	nce_novel_circ_000716	AGCGCACGACAAACCGAAAG	ame_novel_circ_011728	TGAAATAAATGTGTTATAAA	nce_novel_circ_004687
ATATCTGGCTGGGCCGGCGT	ame_novel_circ_008179	TTACAATTTCTTTTTCAGCA	nce_novel_circ_001721	TTATTTTCTGTTAACCAAGC	ame_novel_circ_005054	CATTTCTACTATAGATATAT	nce_novel_circ_000786
GCTGAGTCCGAAGTAGCCGC	ame_novel_circ_001272,ame_novel_circ_001273	CATCCTTGGAACCATTCAAA	nce_novel_circ_000998	GAGGGGCGACGATCGCGACG	ame_novel_circ_000604	TCCTACAACTGAGATAATAT	nce_novel_circ_004740
AATGTTTTGGAGCAAAATAT	ame_novel_circ_000008	TTTTTCTGAAGATTCATCAG	nce_novel_circ_000320	GGATTTTTACTCTCCGGATT	ame_novel_circ_010341	TGTATGTATATTTTTTATAA	nce_novel_circ_005866
AATAAGGCCTCAAGTAGCAC	ame_novel_circ_004980	CTTTTACAATTAGTTTACGC	nce_novel_circ_007220	CCAGTCTCGCCACTAAAATT	ame_novel_circ_000206	TCTTTTCAAAATGAGAATAG	nce_novel_circ_005794
TACGACGTGTTGAGAAGTTG	ame_novel_circ_008247,ame_novel_circ_008251,ame_novel_circ_008254,ame_novel_circ_008256	ATAATCGCCCAAATCAGGCA	nce_novel_circ_005289	CCAGTTCGGCAAGCTGATCG	ame_novel_circ_013793	AATTATAAAAGTAGATTTTT	nce_novel_circ_003777,nce_novel_circ_003812
GATATTTATTAGAACAAATT	ame_novel_circ_011824	CATTCTCTCCTCCAAGATAA	nce_novel_circ_000640	AGACAAATTCGATCGTTGAG	ame_novel_circ_012309	CCTCTATCTAAAAATTGATG	nce_novel_circ_001445,nce_novel_circ_001448
AGGGGAAGGTCGAGGTGTCG	ame_novel_circ_012463	CGATCAGTTTCATGCGAAAA	nce_novel_circ_005316	GGCTTCTTTACGCAATAAAG	ame_novel_circ_010163	GAGGCAATATTCTTCTTTTT	nce_novel_circ_003241
CCCTATATTTATATCCTTGT	ame_novel_circ_000267,ame_novel_circ_000268	AATCCTAAACACAAGCTTAG	nce_novel_circ_007322	TCGGCGCTGGAGATTCGAAG	ame_novel_circ_013606	GAACTAATGACTACTGATTC	nce_novel_circ_003369
ATTGTCGTTTGAAAGCTTCA	ame_novel_circ_014530	GCACATCCCATCCTACTTCA	nce_novel_circ_001951	TAATGGACAGATACATGATA	ame_novel_circ_005908	GCGACATAAATTTTTTTTTT	nce_novel_circ_005626
TTCACGTTCGGCCGTAGTAG	ame_novel_circ_007129	AATCATTTTCCTTATTCTTC	nce_novel_circ_003541	TACATACCGCAATGCGTCCG	ame_novel_circ_002156	GTAGCAGCCGTGTTTAGAGG	nce_novel_circ_004237
AGAATATCATTATTTAATCA	ame_novel_circ_002013	CATTGTCTTAGCCACAGCAT	nce_novel_circ_000163	TATGTGTGTATAGAAAGAAT	ame_novel_circ_012459	TGATAAAAGCAGGATAATAA	nce_novel_circ_003187
ATGAATTCCAAGATTTTTAT	ame_novel_circ_013655	ACTGAAAGTTTTAGTTCGTT	nce_novel_circ_000233	TAGGACCGCATCTCGCCAAG	ame_novel_circ_009885	TTTGATTTTCCTGAACAGTC	nce_novel_circ_006169,nce_novel_circ_006204
TTTATGCTTTCAAACTATTA	ame_novel_circ_007535	ATACACAAAGAAAGATGCGA	nce_novel_circ_002353	GAAACGTGGACGGGAGGAAG	ame_novel_circ_009643	GACGCTAAAGACATGTACGA	nce_novel_circ_004490
GTGGGGATGGGCGGTTGGAA	ame_novel_circ_007000	TTGCAGTTGATATTCAGCTA	nce_novel_circ_001631,nce_novel_circ_001634,nce_novel_circ_001635,nce_novel_circ_001637	GGTGCGCTCTCTCTTTTCAG	ame_novel_circ_005984	AGAAATTCCAATGATAAACA	nce_novel_circ_006306
CATTTTATGTTAGGTGGATG	ame_novel_circ_014837	ATTTCGTTAATTTATTTTAT	nce_novel_circ_002456	GGAAAACGGATTGGGCGCCT	ame_novel_circ_000611	CGACTAATGCTGTTCCAAAT	nce_novel_circ_001214,nce_novel_circ_001215
GGGGTTCCTGTTGGTGCGGG	ame_novel_circ_014656	TTAAGTTCAGTAAATAAAAA	nce_novel_circ_006798	TTGGATCAATAAAACGTTGA	ame_novel_circ_006071	CATCTTCAAGTGAAACTTTA	nce_novel_circ_007030
CATCGGATAATTAATTAATT	ame_novel_circ_011357	TCATTAACAAAAGTCGCAGA	nce_novel_circ_005632	AAAACAAAAACTACGAACAG	ame_novel_circ_006048	GATCTTATTCTTGATATTGA	nce_novel_circ_005381
TGAGGCCGGGGAAGCCACCA	ame_novel_circ_013700	CTCTGAATACCTTCATAATA	nce_novel_circ_002088	CCTTTATTCGCCTCCTTTTT	ame_novel_circ_001306	TTTCATTAAATACCATATTG	nce_novel_circ_001245
TTATAGAAATGTCGAAGAAA	ame_novel_circ_013551,ame_novel_circ_013552	TTGTTTAAATCCAAAACAAG	nce_novel_circ_003392	AGCGCGATCAAACTGACTGA	ame_novel_circ_001555	TATGATATTGATAAGGAGAA	nce_novel_circ_004600
GATAAGCTTTCACACTTCAT	ame_novel_circ_005703	ATGTCTGTCTACCTTGTACT	nce_novel_circ_000077	ATCGTGGGAATCCTATATTT	ame_novel_circ_011799	TTGGGAATATCTCCTGTGAT	nce_novel_circ_003803
CGCGGCGTACGACACGGTGA	ame_novel_circ_003202,ame_novel_circ_003203	AACTTTCAAATGTTATTCCT	nce_novel_circ_000610	TAATAAAACATCAGATTCAG	ame_novel_circ_005375	TGCTGTACTTTTATCAGGTA	nce_novel_circ_003529
AAGATCATCCTATTTATGCG	ame_novel_circ_005887	AATATGCTAACAATACTAAA	nce_novel_circ_002046	TGCATTTAATGCTAACAATG	ame_novel_circ_002437	GAACACAGAACTAATGACTA	nce_novel_circ_003411
AAACGGTGACGATGCTCGCG	ame_novel_circ_005378,ame_novel_circ_005380	TAGTAGAAAAACCTCTTTTA	nce_novel_circ_008378	CGCCAATCCTAATGAGTGAG	ame_novel_circ_012442	TTGCGTAGGTGATTTTGGTT	nce_novel_circ_002448
GCTTTCAACGGGGCGATGGA	ame_novel_circ_004687	AAAGAGAAAAAGATCCAGAA	nce_novel_circ_005322	GTGCCGAGAATTTCGTCATC	ame_novel_circ_008950	CCAAAAAATTAAATGCGATG	nce_novel_circ_008287
GCGCTAGGCAGCAAACTAAA	ame_novel_circ_000429	CTATACTTCCCGACTCCCAC	nce_novel_circ_007354	CTCCATGTATCTAATGCTTG	ame_novel_circ_008826	TTACTCATTAAATTCTCATT	nce_novel_circ_007226
CTATGTATACGACTAACGAA	ame_novel_circ_014771,ame_novel_circ_014773	CTTGTAAGTAAATCTTCAAA	nce_novel_circ_006807	TGCCTGGTCCCGTTCACGAT	ame_novel_circ_008102,ame_novel_circ_008103	CATCTTTACAAATCGTTATG	nce_novel_circ_006714
AATACCTTGTAAAAGAAATC	ame_novel_circ_012934	TTTATAAACTTGGCGTTTAG	nce_novel_circ_004547,nce_novel_circ_004551,nce_novel_circ_004557	TGCCTTAAACATCCGTATAG	ame_novel_circ_007448	GACTAGTGATAAAGTTAAGG	nce_novel_circ_000197
TTTGCATTTGCACCTCTTGC	ame_novel_circ_004999	ATCACATAGCTTTATATTAT	nce_novel_circ_003023	TTGGGCGCAATTATCTATCG	ame_novel_circ_005276	AGAGAATGAAACTCCTTCGG	nce_novel_circ_008020
ATCGAGGCGACAGCGGCCAC	ame_novel_circ_009922	ACAATAGGTGGTCCATATTC	nce_novel_circ_001728	GGGAAAATTTTTAAAGGCAG	ame_novel_circ_002739	CCCTAAAGTACATGCCCCTT	nce_novel_circ_006836
GGCGAAAAGAATAATGGATT	ame_novel_circ_001151,ame_novel_circ_001152	TTTACTACACAACTTGGTAC	nce_novel_circ_000775	AACCGACCATTTCCACCCCA	ame_novel_circ_011289	AATCATCAGATACCATGGTT	nce_novel_circ_001472,nce_novel_circ_001476
AACACTGAACGGAAACGTAT	ame_novel_circ_011927	AAGAGAAGGGAAATCTGATG	nce_novel_circ_000903	GCTTCCAGGATTAACTTTAG	ame_novel_circ_003564	TTCTAAACAGTATATTCCTA	nce_novel_circ_002983
CTTAAGCTTGATGCTAATTT	ame_novel_circ_003977	CAAATAATTCAATCCACACC	nce_novel_circ_001924	GGTGGGTTGGAATTTGTGGT	ame_novel_circ_009995	TGGGATATAATTCATTTGAA	nce_novel_circ_003173
ATACGTGACTTTATTTACTT	ame_novel_circ_014024	ATCATGCTCAAGAGAATTTA	nce_novel_circ_006513	TTTTGGTATCAATTTTCGCG	ame_novel_circ_002543	TAAGTTTTCATCACTGTCTT	nce_novel_circ_005358
TATTATAGAATTGTTCAATA	ame_novel_circ_009192	TAAGTGGCACGATTTTTCTT	nce_novel_circ_005839	GCCAGATTTCTGTTAAGGAT	ame_novel_circ_010900	TTTTGTAGGGTTTCGATTTG	nce_novel_circ_001741
CTTCTACTGTTACTGATGGC	ame_novel_circ_000092	CTACAAACAGGCCAGACTTG	nce_novel_circ_004906	AATTAGACGCACCTGAACAG	ame_novel_circ_007487	TAGGTGAAGGATATTTTAAT	nce_novel_circ_007460
TATCTACGCGATCTCTTCGT	ame_novel_circ_013346	TTCTTCAGTTAATTGATTTA	nce_novel_circ_007997,nce_novel_circ_007998,nce_novel_circ_007999	CGCCAAGTTTGAAGTTCCAG	ame_novel_circ_000410	ACTAATTCAATTAGGCATTG	nce_novel_circ_004192
ACGCGGCGCTCCTGTAATTC	ame_novel_circ_007983	CTTTAACCATGGTATCTGAT	nce_novel_circ_001471	TTCTTTTATTGCTCCTATGA	ame_novel_circ_009014	ATTCAAGACTAAATATTCTG	nce_novel_circ_002749
AATGTGGACCATAAGATGAA	ame_novel_circ_003539	TTATGCTCGCGTTAGTTAGG	nce_novel_circ_002849	GTTTACAATGGGGACGAGAT	ame_novel_circ_008158	GTTGCAAGAGTAATATACTA	nce_novel_circ_002375
ATGGCGGGCACACGCGAGCG	ame_novel_circ_010521	TCCATAGCCTTTTTGTAACA	nce_novel_circ_003778,nce_novel_circ_003787	GAATTGTGGAGGAGGCATAG	ame_novel_circ_010693	AAAAAATCCCGTAATACAAT	nce_novel_circ_006069,nce_novel_circ_006105,nce_novel_circ_006107
AGTCCGAGGCGGTCGACTGG	ame_novel_circ_008087,ame_novel_circ_008154	ATATACATTGTCGCTACATA	nce_novel_circ_000062	ATTCCCTCCTTTAGAGATTC	ame_novel_circ_009929	TGTAAAAAGATGCCATTAAA	nce_novel_circ_005041
AGTCGAGTGGTGCTAATTCT	ame_novel_circ_013316	GGACTAATAATATCTCCTGC	nce_novel_circ_002016	TCATTTTCATTTAATTAAAC	ame_novel_circ_007234,ame_novel_circ_007250,ame_novel_circ_007276	ATGGATATGCAACTAACGTG	nce_novel_circ_005762
TAAAAAAAACTCACGTTCGA	ame_novel_circ_000548	AGAAACAATGGAGATACAGG	nce_novel_circ_003240	CTCTCGAAGGCATTGGTGTA	ame_novel_circ_000567,ame_novel_circ_000571	TTCCCAAATGCTTAACTTTC	nce_novel_circ_002328
TGATGTACCAAAAACGGCTA	ame_novel_circ_004560	AAGAAAAAAAAGATATTCTT	nce_novel_circ_005606,nce_novel_circ_005607	CAATGGAACGAGGAACGAAA	ame_novel_circ_007750,ame_novel_circ_007757,ame_novel_circ_007782,ame_novel_circ_007814,ame_novel_circ_007942	AACCTTCTGTTCTACATTTC	nce_novel_circ_007484
CAACTGAAAGATGAGCTGGG	ame_novel_circ_014592	CTAATACAAAACAGCTTAGT	nce_novel_circ_004911	ACATCATCTATTCTCTTTTA	ame_novel_circ_006405	ACAATATTTGTAATGTAGTG	nce_novel_circ_006720
ATTCCACCATATGTACCACT	ame_novel_circ_014582	CAAATGGGGCGAAGTGATAC	nce_novel_circ_001385	CACGATTCCTGACACCGAAG	ame_novel_circ_001993	ATTTTTTAAGTTTTCAATAA	nce_novel_circ_004532,nce_novel_circ_004536,nce_novel_circ_004539,nce_novel_circ_004540
TCGACCGGTTAGATTCGGCC	ame_novel_circ_003630	CAAATAAAATCTTAAAAACA	nce_novel_circ_003576	AATAGGATTACCTAATGCAT	ame_novel_circ_000760	ATAATTATGAAAAACAATTT	nce_novel_circ_002565
TCGAATTACCAAAAGAACCA	ame_novel_circ_001051	TAAAAAATATTTTATAAAGT	nce_novel_circ_007568,nce_novel_circ_007571	AGATTCGCCGATTATCTGTC	ame_novel_circ_012830	TCTTACATTCCCCAGAATCC	nce_novel_circ_007638
ACGTTCTGGATGAACAGGGG	ame_novel_circ_008172,ame_novel_circ_008173	ATGTTACAGGAAATCAAATA	nce_novel_circ_004989	AGATGAAATACACCTAGATG	ame_novel_circ_005945	CTATACCAAAATTAAGTTTT	nce_novel_circ_004336
GACGCAAGATTAGAAATCGA	ame_novel_circ_004074	TACCAAATTCCTTATAAAAT	nce_novel_circ_003670	AATTCTTCCACGGGAATATT	ame_novel_circ_001853	AGAGATGGCACACAAAGTTA	nce_novel_circ_004506
TTGTAGACCAAGGGGCCTTA	ame_novel_circ_009143	TCATTATTATTTCTATTAGG	nce_novel_circ_007720	CAGTCTGTGATACAGTTATG	ame_novel_circ_013552	ATAATCTAATAGGGAGCAAT	nce_novel_circ_008032
GATAATATGGTGTAACTCGC	ame_novel_circ_000245,ame_novel_circ_000246	AAAATGCAGTTAAAGACGTG	nce_novel_circ_007589	AGGTGACACCCGACGACGTC	ame_novel_circ_007597	GCTATGCATGATTTTATAAG	nce_novel_circ_005544
TTTCTTTCGTTTTTCGAATT	ame_novel_circ_009153	AAATCAAATAGATCCATCAG	nce_novel_circ_000731	TTTTCTTTAATTCCTCTCGT	ame_novel_circ_006663	TTAAAACTGTTTTTATTCAT	nce_novel_circ_001618
ATGATGAAGATCTTTAGTTT	ame_novel_circ_011273	TAAACCTATTTCTGATTTTT	nce_novel_circ_003932	TTCAAGTAGACTTCGACAAG	ame_novel_circ_013035	TAATATACAACAAAAAACAG	nce_novel_circ_007912
GCTATTCGAGAGGGGAAGTG	ame_novel_circ_011173,ame_novel_circ_011174	CTGAAATTCTTACTAAAATT	nce_novel_circ_003295	TCCTCCTCCTTTACAAAAAT	ame_novel_circ_012524	GAATGTGAGACAAATAATAA	nce_novel_circ_000077
ATGTGAAGATCTTTCTGTGA	ame_novel_circ_001436	CTAAAGTATTAGTTGAACTC	nce_novel_circ_002345	AAGTAAAAAGTAAAAAGAAA	ame_novel_circ_009183	AAATGGATTTTTATTTTTGT	nce_novel_circ_007024
AATGAGAGAGAAAAAAAGGG	ame_novel_circ_013391	CTCTTCATTGTCACAGAATA	nce_novel_circ_000031	CCCGATCTAGGATGAATCTG	ame_novel_circ_012649,ame_novel_circ_012650	CTGAGACCAAATGAATTTTC	nce_novel_circ_005364
CTGTGTTGCATGTGGTTTTT	ame_novel_circ_011142	AGTTCTAATTATGATTATAA	nce_novel_circ_007164	TTCTTTGTAATTCAGTACAT	ame_novel_circ_006045	GAGAAGCTAAACAAGACTAT	nce_novel_circ_007614
GTATAGGACCAATGGGACCC	ame_novel_circ_000824	CTATGGACTGGTGTTGTTTT	nce_novel_circ_001386	CATCCGCCGATACTGCAGGT	ame_novel_circ_004722	AGGTAATCTCTGAACACCAG	nce_novel_circ_006798,nce_novel_circ_006800
AAACCGTACGACGAGTACTA	ame_novel_circ_008056	AAGTTCTCCATTAAAAGCAT	nce_novel_circ_002114	ATCTGGTCTGACACGTCGAG	ame_novel_circ_006466,ame_novel_circ_006467	CTTCCAAAAAATTGATGAAG	nce_novel_circ_007681
GAACAATGGCTGACTCCAGA	ame_novel_circ_005517	GTAGACTTCATTCCTTCGCC	nce_novel_circ_004505	AACACTTTTGATGATGTTAA	ame_novel_circ_007377	TTTTTCTTCTGTACCTTTAC	nce_novel_circ_000397
AACGAAATTGGACATAATAT	ame_novel_circ_014455	GTCAAAAAATCGTAGAAAAA	nce_novel_circ_003900	CCGACCGAGATGGAGCATGC	ame_novel_circ_006652,ame_novel_circ_006653	TTTTAATCGAATACATACAA	nce_novel_circ_007459
TTACAGATTGAATCAAAATT	ame_novel_circ_013684	CAAGTTAATAAATAAAACCC	nce_novel_circ_003960	AAGAAAAAAGCAAAAAGTCC	ame_novel_circ_000502	AATTTAAAAAGTCTCCTCAA	nce_novel_circ_003617
AGTGCTGGAAGAGCTACTCA	ame_novel_circ_012971	AAGAGAAAAAAAAGAAAATG	nce_novel_circ_000144	GCTCGAAGCTGGAGGAGATC	ame_novel_circ_012151	GAGAATTTAAGAAGAGCATT	nce_novel_circ_006184
TCGTATCCTGCGCACATGAC	ame_novel_circ_006065,ame_novel_circ_006066	AACACTGTAGGTTATATTAC	nce_novel_circ_003991	CCTGTCGAGAGTGATTTAAA	ame_novel_circ_009064,ame_novel_circ_009065,ame_novel_circ_009066	TTAGTTGCCGCATTTCTTAT	nce_novel_circ_004814
AACGTAAATTGTTCGTTGGT	ame_novel_circ_000334,ame_novel_circ_000341,ame_novel_circ_000344,ame_novel_circ_000346,ame_novel_circ_000349,ame_novel_circ_000351	TTACTAAGCAAGCAGCACAA	nce_novel_circ_004623,nce_novel_circ_004625,nce_novel_circ_004638,nce_novel_circ_004672,nce_novel_circ_004709	ACCGATTGGTACAAATATAG	ame_novel_circ_000458	TCTGTCAAAAAACCCATTCT	nce_novel_circ_003212
AAGAATGGAAGTATGGAAAA	ame_novel_circ_001731	TCAAAAGGAAAAGAAAGCGT	nce_novel_circ_002497	CTTCTATAGACACGCCTGTG	ame_novel_circ_013742	TGCTTCTGTGTCCATATTAT	nce_novel_circ_007747
GTGCCAGGACATTCGGGGGT	ame_novel_circ_014358	CACTAAATAGTATTTTAAAA	nce_novel_circ_001210	CGGCGCTCACCAACAACCCG	ame_novel_circ_012175	GAAATTATAAAAGTAGATTT	nce_novel_circ_003807
AGACATATGGTGGAGATAGT	ame_novel_circ_004688	CAAGTCCATAGCCTTTTTGT	nce_novel_circ_003868	ACGTTGATCTTTCGTTCGAT	ame_novel_circ_003875	TAAGTCATGCAAAAAGATAG	nce_novel_circ_004580
GTTCGAAATACGAACAACAC	ame_novel_circ_007657	TTCTTAAAAGACGTTAAACG	nce_novel_circ_002149	CTCAGGAGCAAGTGTAGTAG	ame_novel_circ_013078	TATGAGATTTAGATGCATTA	nce_novel_circ_004465
CGGTGTAGCAAAACAACCAA	ame_novel_circ_004719	AAAAAATCCCGTAATACAAT	nce_novel_circ_006194,nce_novel_circ_006195,nce_novel_circ_006198	GAGCGGATTTTATGCAAGAA	ame_novel_circ_003797	ATAGCTAATTACAAAAAATT	nce_novel_circ_008119
ATTGGAGGGAATAGAGGAAT	ame_novel_circ_000298	AAAACAAATCAAGTATAGAC	nce_novel_circ_007073	CAGGCGCGGCTACGATGCAA	ame_novel_circ_002429	ATAGGATACTGCTTGTAATG	nce_novel_circ_007596
GCTGGACGAACGAGCAACAG	ame_novel_circ_014349	CGTAAAAAATACCTGAAGGA	nce_novel_circ_000176	CAGCCACGCGGTGCCAGACG	ame_novel_circ_009631	GAAAGTACAAGATGTGCATT	nce_novel_circ_006916
AGGAGGAAGAGATCGACGTG	ame_novel_circ_010923,ame_novel_circ_010924,ame_novel_circ_010925	TTACATTTTCTTTTTTTATG	nce_novel_circ_001566	ACGTCCGTGAAGTTGGAGAT	ame_novel_circ_007997	TATTGGCATAATTTTAATAT	nce_novel_circ_007155
ATCCATGGACTACTTCTTTC	ame_novel_circ_000687	AATTTGGTCAATCCTGTAAC	nce_novel_circ_004056	CATCTCCATTTACTTCTGGA	ame_novel_circ_001835	AAACACCCATTGCACCAAAT	nce_novel_circ_006591
ATTTACGTAAAAATGAACGT	ame_novel_circ_000371	CGTTATACTTGTGTGATTGT	nce_novel_circ_001081	GAAAAAAAAAAAAAAAAAAT	ame_novel_circ_013856	TTTTAATGTACCGAACAGAA	nce_novel_circ_001091
AATCTCAAAAAGCATACAAA	ame_novel_circ_009718	AGATTTCTAGAGAAATATCC	nce_novel_circ_007273	TTTGCGACGTTTGTAGATCC	ame_novel_circ_001737	CAAGTGTTAATAGTTCATTG	nce_novel_circ_002352
AGGACGAGCACCAATCTATG	ame_novel_circ_009064,ame_novel_circ_009067	ATCCAAGCATGTTTTATGGT	nce_novel_circ_004289	CAATAAAGATGGAAACGAAC	ame_novel_circ_012644	GTCTCCCATGTGGTTCCAAT	nce_novel_circ_001706
TGGAGTCGATGGTGCTGGAG	ame_novel_circ_004372	AAGATTTTATTAATAATGAC	nce_novel_circ_006493	CAGGGAAAAATATGCGCTCA	ame_novel_circ_002473	AAAGAACTCTTGGTTCTAAA	nce_novel_circ_007939,nce_novel_circ_007941
GTCTCTTGTATTCGTATTCT	ame_novel_circ_001519	CAAAATACACTACATAATAC	nce_novel_circ_001534,nce_novel_circ_001535	GTCCACCTCCGTGTCCACCA	ame_novel_circ_010438	TTAACTAATGAAAATATTGA	nce_novel_circ_002115
GTAAGTCCATTTTATCAAGC	ame_novel_circ_000404	CTAATTTTGGAAAATGGTAA	nce_novel_circ_008424	ATGGATCCTTACTCGTTAAG	ame_novel_circ_013493	TTGATTTATAGCGGGCTTAA	nce_novel_circ_003604,nce_novel_circ_003605,nce_novel_circ_003608
GATCAGAACAACACCGGGAC	ame_novel_circ_010805	TAATTGAGTATTTACATCCA	nce_novel_circ_005808	CCATATGAGAAACCTCAGAG	ame_novel_circ_006481	ATAATTGCAGCACCAACAAG	nce_novel_circ_000291,nce_novel_circ_000293,nce_novel_circ_000294,nce_novel_circ_000297,nce_novel_circ_000299,nce_novel_circ_000300,nce_novel_circ_000301,nce_novel_circ_000302
TCGCCCCAGTTTGTCACCAC	ame_novel_circ_004813	GATTCCTCGCAATGATCGTG	nce_novel_circ_001350	CACAATTCTATCCTAGCCCA	ame_novel_circ_001876	TAGATAAAATGCAAAAAGAA	nce_novel_circ_007593
GCAAATCGCGACGAAGTCCA	ame_novel_circ_006221	TTAATGGTGCCTCAGTCAAT	nce_novel_circ_001671,nce_novel_circ_001675,nce_novel_circ_001680,nce_novel_circ_001681,nce_novel_circ_001682,nce_novel_circ_001684,nce_novel_circ_001685,nce_novel_circ_001686,nce_novel_circ_001689,nce_novel_circ_001691,nce_novel_circ_001694,nce_novel_circ_001695	TCGTTGTAAATATGGTTATT	ame_novel_circ_014426	CATTCGAGATAAAAGAATTA	nce_novel_circ_003937
CTCGTAGTTTAATTACAGAA	ame_novel_circ_011626	AAATACCGACACAAATACTA	nce_novel_circ_003299	CGTACGGTTTGATCCTTTGG	ame_novel_circ_008051	AGGTATCTCGTGTTGTATTG	nce_novel_circ_001868
CTTCAAGTCACGTGGAGAAA	ame_novel_circ_009778	CATCCATTTAGATTACAGTC	nce_novel_circ_008263	GTCAGCCGGTAGTGAACCTG	ame_novel_circ_013368,ame_novel_circ_013372,ame_novel_circ_013375,ame_novel_circ_013376	TTTAGTGTACAACAATAGTG	nce_novel_circ_004720
AAAAAAAAACTTTTGCACCC	ame_novel_circ_005292	GTAGCAACTGTAAATTTAAA	nce_novel_circ_000040	TATAATCGTCGGTACAGTTC	ame_novel_circ_001510	TTAAAAGGATGCGAATTCTT	nce_novel_circ_002378
GTTTAAAAAAAATATTTCTT	ame_novel_circ_003698	GAGGCAATTGCATACAAGAT	nce_novel_circ_005201	GCTACAGCTGCCATTTTAGC	ame_novel_circ_011142	TGCTTGTTTAGGCGTAGAAT	nce_novel_circ_004414
GACCGAGGGAATGACGGGAA	ame_novel_circ_011340	ATGATTATATTTCCTTATAT	nce_novel_circ_004891	CGTTCAGAAACGATTGTGCC	ame_novel_circ_001658	TGAAACTACGTGTATATTTG	nce_novel_circ_008326
CTTGATAAAGTCTTATCACC	ame_novel_circ_010656,ame_novel_circ_010657,ame_novel_circ_010658	GTAGAATGGCAAGTTCTTGT	nce_novel_circ_002463	GAACCACGGATGCTCGTGGG	ame_novel_circ_008043	GATACAGAATCCTTGATGAT	nce_novel_circ_002105
AAAATGGATGGTGATCAAGG	ame_novel_circ_012773	AACTTGTATATCTCTCCTAA	nce_novel_circ_004330	TCTCTTTATGCCTCATTACT	ame_novel_circ_005975	CGACGTAGCCCATTATTTTC	nce_novel_circ_005659
AATTAGTTAAAATTAGTTTT	ame_novel_circ_005647	CGAATTCTTGTTTCTGAAAC	nce_novel_circ_002384	CACAACTTCAAAGTTTACAG	ame_novel_circ_009028	TAAAAGAAGATTTGGTATTG	nce_novel_circ_002102
ATATTGGAGGTCGTTGTCGA	ame_novel_circ_003094	AAAGTCCTTAGATTGTAAAT	nce_novel_circ_000356	ATGGATCGTGATTCCAGATT	ame_novel_circ_001481	GTATGAAGCAGATTTTAATA	nce_novel_circ_001844
GGCACACGTTTTACTCTCGC	ame_novel_circ_014308	AAACATGCCAAGGATAGAAG	nce_novel_circ_005602	TTTCGAGCCAATCCCACCTT	ame_novel_circ_011710	CGATCTTAAAGCCGAATTGG	nce_novel_circ_005811
TTTTTACAGCTACCATCAGA	ame_novel_circ_013544	TAATAATCTATCAAAAAATT	nce_novel_circ_007001	AACTATCTTCACAGCTGCAA	ame_novel_circ_001517	AAGGGTTTATTGTAAAACCA	nce_novel_circ_000195
TTCTTCCAATTGACCAGCCA	ame_novel_circ_005264	TTAGAAAAACTTATAAAAAA	nce_novel_circ_004342	TTCTTAACTTCGTTTGATGA	ame_novel_circ_012894	AGTTCTATAGAAAATGCTAA	nce_novel_circ_001551
CAAAGAATTAGAAATAGCAA	ame_novel_circ_002143	GATCTACTAGAATTCCTTAC	nce_novel_circ_000622	CAAGGGCCAAACGACGACAG	ame_novel_circ_010256	GTGTGGACAATAACCAGTTG	nce_novel_circ_001666
AAAATAATTTTTAGAAAAAA	ame_novel_circ_006555	ATTAAATTTAAGTTGTACGT	nce_novel_circ_001549	GGCTGTGTGGATAGACGCTG	ame_novel_circ_012223	AACGAAATATGTATCATCTT	nce_novel_circ_004606
CTAGTAACTTTTGTTGTTGA	ame_novel_circ_003065,ame_novel_circ_003067	CTGCTTGTATTAATTTAGTA	nce_novel_circ_000004	AACAGCAAGATCAGTCGAAG	ame_novel_circ_006062	TGCTGTCTTCTCACTACCAA	nce_novel_circ_002029
GCCGTAGGGGAACGATATCG	ame_novel_circ_011291	TACACATTCTATAAAGGTGT	nce_novel_circ_000014	AAATCCTATATCTGCGATAT	ame_novel_circ_005306	TTTATTATAATAGCTTTTGC	nce_novel_circ_001227
AATAATCCAACCGAGCCACC	ame_novel_circ_010335	CTTGCCTCAAGTTATCTTGC	nce_novel_circ_000659	TCTCGCTGCTCACCCACAAG	ame_novel_circ_009040	AAATATATTGACATTAGGAT	nce_novel_circ_002418,nce_novel_circ_002419
GTAGAAACACAACATAGGAG	ame_novel_circ_000416	GCAGATTTATTTAATAATTC	nce_novel_circ_003320	ACGACACACATAGCGTTTTG	ame_novel_circ_001230,ame_novel_circ_001231,ame_novel_circ_001232	GGTTGTCTGCAACCAATATA	nce_novel_circ_002356
TTCATTATGAGGAAAAGGCA	ame_novel_circ_012504,ame_novel_circ_012506	TTTACTGCCACTTTGAATAA	nce_novel_circ_005370	GTTATTCATACTTCTAGAAG	ame_novel_circ_011237	TAACTGTTCCCATATTAGTA	nce_novel_circ_006687
GCAAAAGTGCTTCTTAAATT	ame_novel_circ_006046	TCCTGTTCCTGGATCGCAAA	nce_novel_circ_000445	CGGAGGAAACCTTGGCAGAG	ame_novel_circ_004225	CTTTACATTGTCTGCTGCAA	nce_novel_circ_008166,nce_novel_circ_008209
AATATGTTCTCGGGCTCGTT	ame_novel_circ_012822	TAAAAATCGTTAGATGCAAT	nce_novel_circ_001804	CGGAGCCCCCTGTAAATAAG	ame_novel_circ_013226	CTTACAATATTCAACGAGTC	nce_novel_circ_001459
AGAAATCGAGGAAGGAGAGA	ame_novel_circ_014895	AAATGTTAGATGAAAATACC	nce_novel_circ_007089	AACAACCGATCTTTTAGCAC	ame_novel_circ_009202	AATGTAAAAAGATGCCATTA	nce_novel_circ_005044
CTATAATTACTTTAAATTGT	ame_novel_circ_005698,ame_novel_circ_005699	ATAAAGCAGATAAAAAATTT	nce_novel_circ_006652,nce_novel_circ_006654	TGTGAAGCCAGAAGGAGAAG	ame_novel_circ_003371	GGGAACAAAATGGCGATCTT	nce_novel_circ_003390
CCGACCCTCTATCGCCTATA	ame_novel_circ_000915	AACCAATATAAGCGAAACAG	nce_novel_circ_004467	TGTATATCCTCCATGACCTC	ame_novel_circ_012665	AAAAATTCTTAAATAATACA	nce_novel_circ_002179,nce_novel_circ_002181
AAACTTTTACGATTCCCAAT	ame_novel_circ_014193	TAAAAAGACTAAAGGCAGAT	nce_novel_circ_001996,nce_novel_circ_002008,nce_novel_circ_002013	AAGCACCATATCAAGAATTC	ame_novel_circ_007489	GAAGTATTGGGTGATGTTTG	nce_novel_circ_003929
AGAGCGCCGCGCTGCCAACA	ame_novel_circ_000468	ATAAATGTAGGTGATTCTAT	nce_novel_circ_004388	TACTACTCCTATCAAAATAG	ame_novel_circ_002976,ame_novel_circ_002977	GAGCCTGTTAGAAATTAACG	nce_novel_circ_002892
GTATACGCACGATCGTAGAA	ame_novel_circ_007664	TAACGACTCTTTTTGAAGGC	nce_novel_circ_007487	ATCGGTGGTGCGGTTTTGAG	ame_novel_circ_002323	ATCATTTGTATATGAACCAG	nce_novel_circ_008400
ATTGGATCGGTTCACACTCA	ame_novel_circ_012464	CTTTATTTCTGGATATTGGT	nce_novel_circ_002422	ACCAAATCATCCTCGAGAAT	ame_novel_circ_012673	TTAGCTTTATTTCGATCTAG	nce_novel_circ_002241
GTTAAAATAATCTACGTTTA	ame_novel_circ_007539	CAAGCAAAAGACGGGGTAGA	nce_novel_circ_000088	TCACGCGTTCGACGATCAAG	ame_novel_circ_013237	ACATTTTATCGCTAATTTCT	nce_novel_circ_001601
TTCCTATTCATTCCGATCAT	ame_novel_circ_007434	TTCCATCAATTCCATATACC	nce_novel_circ_000548	CAATTGGTAACGCTCCCATT	ame_novel_circ_008476,ame_novel_circ_008477,ame_novel_circ_008478	GCACCACCTAATGATCGTGC	nce_novel_circ_002106
CTACAAGAATATTGGGACCA	ame_novel_circ_004895,ame_novel_circ_004896	AAAATCTTAGGAGGCTTAAA	nce_novel_circ_003005	TTAGCCATTTTTGCTTTTCT	ame_novel_circ_000517	ACTTATATCATAATCACCAT	nce_novel_circ_007396
CGTCAGTGTGAGAGCCAACG	ame_novel_circ_013004	AGCAAATAGAACTTTTATCT	nce_novel_circ_002695	GAAGTAGTAAAATTTAATTT	ame_novel_circ_005170	GGAATGAGAAGATCTTTTAG	nce_novel_circ_005402
TTTTATTTAATCCGACAAAC	ame_novel_circ_001706	AACAGGTGTAATGGTTTTTG	nce_novel_circ_006111	AGCTCACACCTATTATCAGT	ame_novel_circ_013689	AAATTATTATTTTAGTAAAA	nce_novel_circ_000417
ACGACGTGTTGAGAAGTTGG	ame_novel_circ_008259	CAAATCTTGTTATATTACAA	nce_novel_circ_005754,nce_novel_circ_005764,nce_novel_circ_005766,nce_novel_circ_005769	GCATGATCATAGATCTCGAG	ame_novel_circ_006941	TTTATCTACTTTTTTTATAG	nce_novel_circ_001324
CATCAATATTAGGCATATCA	ame_novel_circ_006544	CCAGAACTAGAAAAATCATA	nce_novel_circ_002237	GCGCTCACTCTCTGCTCCTT	ame_novel_circ_010822	TGTTTCTTGGTCTGTGTTAT	nce_novel_circ_000216
AAAAGCCCGACGAAAGGAGA	ame_novel_circ_006182,ame_novel_circ_006183	GAGATATTGCCTTGCAAATA	nce_novel_circ_007118	AATACCCGTCTTCTACACGT	ame_novel_circ_002496	ATGTATAATTAAGCACGATC	nce_novel_circ_001360
CTTAAAAATACTGATTCTCT	ame_novel_circ_009512	CAAGTGAACAAGCTGATCCA	nce_novel_circ_003863	AGATTGTGTGGAGAATTTTT	ame_novel_circ_012910	GCATCCAAATTCAGGAATAT	nce_novel_circ_005017
GTTTCGCTGGGACGCCCGGT	ame_novel_circ_004012,ame_novel_circ_004013,ame_novel_circ_004014	GTTTTAAAATCATACGAGGA	nce_novel_circ_003008	ACGGCGTGTCGACGCTCTCC	ame_novel_circ_007403	TGTGGATGAAGGGAGAAGTA	nce_novel_circ_000007
TTGAGGATACATCGATACAA	ame_novel_circ_003445	TAACTTGTACTAAACTGCTT	nce_novel_circ_007495	AAAAGTGGGTTGATTTTTAT	ame_novel_circ_005397	TGGTGATGAAGAGTTACGGG	nce_novel_circ_000127
CCGACGTTTGTTGGAACGCG	ame_novel_circ_013495	CTGGAAGATTTGGTGCTAGA	nce_novel_circ_006571	GTTTACCTATGGCTACAGAA	ame_novel_circ_001184,ame_novel_circ_001186	TAATAGACATGAAACGATAG	nce_novel_circ_001423,nce_novel_circ_001424,nce_novel_circ_001425
CCACTTCTCCATCGCCATTT	ame_novel_circ_004582	CAAAAAATAATAACAACAAG	nce_novel_circ_003937	GATTCCGCCGCCTCTTCCTT	ame_novel_circ_013695,ame_novel_circ_013699	ACATATCTTGTTAAATGTGT	nce_novel_circ_003590
ATGAACCACGTTCAAGGTGC	ame_novel_circ_000945,ame_novel_circ_000947	AATGTAAATATAACTTGGCC	nce_novel_circ_000285,nce_novel_circ_000290	TACAAAAAAAATTGATGTGT	ame_novel_circ_009500	TTTATTACCTTTCACTTTTG	nce_novel_circ_006207,nce_novel_circ_006209,nce_novel_circ_006210,nce_novel_circ_006212,nce_novel_circ_006214,nce_novel_circ_006215,nce_novel_circ_006217
AGAAACGTAAGAAAAATGGA	ame_novel_circ_011600	TTGTACAAGGTATGTATTTG	nce_novel_circ_005983,nce_novel_circ_006046	CGCTATCATTGAAGTTGAAC	ame_novel_circ_008931	AAAAACAGCAGCTTAGTTTT	nce_novel_circ_005730
TCTCCAACTTCACGGACGTG	ame_novel_circ_007998	TAAACAAAGCATTTTAAAGT	nce_novel_circ_001055	CTACCTGTCGACACCTCACA	ame_novel_circ_006066,ame_novel_circ_006068	AGGAAATGCTTCTTTAAATG	nce_novel_circ_003730
GTAAAACATTCTGCCAGTCT	ame_novel_circ_001419,ame_novel_circ_001420,ame_novel_circ_001421	TAGCTACAGTACCATTTTCA	nce_novel_circ_006494	ACGAATAGAATGTTTTGTAA	ame_novel_circ_012754	TATAAAAAAGGATATGTTTA	nce_novel_circ_004864
GAAAGTCATCGACTATGCGG	ame_novel_circ_001330	GCACAAGTGTACCATCATAA	nce_novel_circ_007355	CAATTTGCACATTTTTATCT	ame_novel_circ_009123	TCGATCTTGGAATTATGCAT	nce_novel_circ_000935
GAGCCGGAAGCGGCACTGGT	ame_novel_circ_000061	AATAAATAACTGAATAAATC	nce_novel_circ_003189	AGCTCGTGCTTCGACTCCAG	ame_novel_circ_007038	AAGAGTTAAATGCGATTTTG	nce_novel_circ_002456
CAATGCAACGAAGATAGACG	ame_novel_circ_001565	CGAGAAGAATTTAGAAATAT	nce_novel_circ_006324	GGCAGGTTTGAATTCTTCAG	ame_novel_circ_002948	ATCAACTACTTCTTCCTTAT	nce_novel_circ_007085
ATTTTATTTATCAAACATGT	ame_novel_circ_008330	CTTCAGCAGAACACTGTTAG	nce_novel_circ_002332	GGATATATCTATAAAATCAG	ame_novel_circ_008831	GTTTATTGGAAGGCAAGGTA	nce_novel_circ_007949
AATGTTTAATTAAAATAAAA	ame_novel_circ_010774	AAATCCGTCCCGTCATTGAG	nce_novel_circ_003376	ATTGGAACGTTTCAACGAAT	ame_novel_circ_000885	ACATTCTTTAAAATGTATTA	nce_novel_circ_004345
AAGCCTTTTAAGTATCCAAT	ame_novel_circ_010166	GCAAACCCATCACCAATAGA	nce_novel_circ_006579	AAAAACGGATGATATTCCAC	ame_novel_circ_002203	ATGATACAAGACTCGTTGAA	nce_novel_circ_001513
GGACTGAGAGATGTCCTCAG	ame_novel_circ_005048	CAATAACATATTAAACCTTT	nce_novel_circ_003993,nce_novel_circ_003996,nce_novel_circ_003997	CATACATGCTAATGTCGTTG	ame_novel_circ_005763	TGCGAGTAATGTACCTACAA	nce_novel_circ_006216
TACCAGATGGCCGATCACTA	ame_novel_circ_003456	CTATTAATAATTCCTAGAAT	nce_novel_circ_007242	CACGACTTTCTTTGAACGGA	ame_novel_circ_001019	ATCTTCAAAATTTACATCTT	nce_novel_circ_005549
TCATGGATGAAAATTGCGAG	ame_novel_circ_003844	CACATTGGCTTTTCTGAACT	nce_novel_circ_006958	TAAGTAAGAAGTACACCAAC	ame_novel_circ_005531	AGTACAAGGTAGACAGACAT	nce_novel_circ_000076
TATATATATCTAATTGGAAA	ame_novel_circ_003405	CACACAGTGATATTGTATAC	nce_novel_circ_007028	CCACCATGCAAACCAAAGAA	ame_novel_circ_001905	TGGCCTTGGAAACTCTTTTA	nce_novel_circ_006315,nce_novel_circ_006317,nce_novel_circ_006318,nce_novel_circ_006319
TGCAAGCGTAAACGACGAGA	ame_novel_circ_008517	TGATTAGTGATATAAAGAGT	nce_novel_circ_005741	AAAGGAGGACCAGGACCAGG	ame_novel_circ_014835	ATTACAATCTTCTTTATTAG	nce_novel_circ_008403
GGAGCTGCTGAATTTCGAGG	ame_novel_circ_013734	AAAAAGAGACAAAGATGAAA	nce_novel_circ_005584	GGCTCGTGATCCTGGCTCGG	ame_novel_circ_013291,ame_novel_circ_013294,ame_novel_circ_013295	ACTTGAAGAATCGAATGCAC	nce_novel_circ_007737
AGATCAAAAGTTGTCAGAAT	ame_novel_circ_013201	TATTAAAATTATGCCAATAA	nce_novel_circ_007153	CAGATAATTTAGCAGTTAAG	ame_novel_circ_004574	ACCAATTTATTTCTTAATTT	nce_novel_circ_003876
CTGCAAGATAACAAGCACCC	ame_novel_circ_013631	CAAGTGTAGTTATACAAGCA	nce_novel_circ_007119	CAAAGAATCTGCATATGACG	ame_novel_circ_014059	TTATGCAGCCAATGCTTCTA	nce_novel_circ_002973
GCGTAATAACAGCCCAGGGC	ame_novel_circ_003866	AGTAGGTTTAACTCCCTTTT	nce_novel_circ_003501	GTAACAATTACATGCATTAT	ame_novel_circ_013245	CTACAGTGTTTAACAATAAT	nce_novel_circ_004060,nce_novel_circ_004076,nce_novel_circ_004104,nce_novel_circ_004111,nce_novel_circ_004124
ATGCAAGTGTATCATATTTA	ame_novel_circ_009950	ATAAGTTCGCTAATAAAGAT	nce_novel_circ_006666	CGTTCAAGTCCTTGTCGTAT	ame_novel_circ_008448	TCCCATAGAATAACTTTTAG	nce_novel_circ_003185
TTTCGTGCATTAAGGATGCG	ame_novel_circ_007263,ame_novel_circ_007290	GCACTCAAACACAGAAACAC	nce_novel_circ_002779	AGAAATATGGACAAACAAAG	ame_novel_circ_000777	ACATGGAAACCAAAATTGGT	nce_novel_circ_004828
AAAAAATGGCACAATTAAAG	ame_novel_circ_014442,ame_novel_circ_014443,ame_novel_circ_014444	CTTTGTTGCTCCCCAAATCT	nce_novel_circ_008394	AGGATCTTGGACACAAATGT	ame_novel_circ_013221	ATTAATGCAGTAAAATCTTT	nce_novel_circ_004875
GTAATGTAGACATCGTCAAT	ame_novel_circ_010477	TTATTGTTAAACACTGTAGG	nce_novel_circ_004122	CCAAGAATTTCTGAAATTCT	ame_novel_circ_011843	AGAAAAAACAGCAGAATCAT	nce_novel_circ_001801
AGGATCAGTGTGAGCACGTC	ame_novel_circ_000539	TTCGAATCAACTCCACTGTT	nce_novel_circ_007760	GGATGCACACCAAATACAAT	ame_novel_circ_007389	ATCTTTCTGCCATCTCTGGT	nce_novel_circ_007977
ATTTCCGCTAAATCGAAGCG	ame_novel_circ_012288	CTAATTTCTGTAGGAAGGGT	nce_novel_circ_005509	AATGTACAAGAGACAAATTG	ame_novel_circ_000355	AGTCATCAACATTTTCTCTT	nce_novel_circ_006157
CGAAGGATCCACAGCGGAAG	ame_novel_circ_010816	GGATATAGCAGTGTGCAGTG	nce_novel_circ_003764	AAAAGGCCTATCCCAACAAG	ame_novel_circ_011390,ame_novel_circ_011393,ame_novel_circ_011396,ame_novel_circ_011400,ame_novel_circ_011403	ATTGCTTTTTTCCATTTATT	nce_novel_circ_003823
ATAAAATTGCCTCTCCTCGT	ame_novel_circ_006822	AAACAAGATTTGCTTATTCA	nce_novel_circ_000718	GGGGCGACGAGATCGTGATG	ame_novel_circ_008005	TATGAGGATTTACTCAGACG	nce_novel_circ_008048
CAACAGAGACCCGATATATC	ame_novel_circ_006007,ame_novel_circ_006009	TCGAAATGGCACTTAGTTAA	nce_novel_circ_007869	CCTAACAAAACTTGCTTAAC	ame_novel_circ_001471,ame_novel_circ_001472	TAAAGCATCTGGATTTGAAG	nce_novel_circ_007784
TGGACTAAATTTCCAAGATT	ame_novel_circ_005538	ATCAGATGATACAAGAAGGA	nce_novel_circ_004426	CTCCCAGGAGCGCGAGGATG	ame_novel_circ_011413	TGGCGTACGAGTCATCTGAA	nce_novel_circ_004284
CGAGATCTATGATCATGCGT	ame_novel_circ_006942	TCATCTTCTTTTTTATTTAC	nce_novel_circ_000730	GCCGCGAGGTGGTGGCCGTG	ame_novel_circ_006113	CTCTCCAATTGTAATATTAG	nce_novel_circ_006552,nce_novel_circ_006553
GATCTCGAAAACCCTCCAAA	ame_novel_circ_009944	CTGAAAAAAACATGCCAAGG	nce_novel_circ_005596,nce_novel_circ_005597	GCAGCAGAGGGGGAAGAGGG	ame_novel_circ_002342	TTGTAAAATAAAAAAATAAA	nce_novel_circ_003278
CGACGAAGCGTCCAACGTTA	ame_novel_circ_010386	GCTCCATTTTAAATAATCTG	nce_novel_circ_004480	GCGTTAGACCTACCGCGTAC	ame_novel_circ_003303	GGTACTTACATACATGAAAA	nce_novel_circ_000443
TGTTTTTAATATTCCATCCA	ame_novel_circ_007505,ame_novel_circ_007507	TTAATGTCTTAATCATTCAT	nce_novel_circ_002419	TAAATCGATGGAAGATGATT	ame_novel_circ_008124,ame_novel_circ_008462,ame_novel_circ_008695,ame_novel_circ_008719,ame_novel_circ_008786,ame_novel_circ_008794,ame_novel_circ_008801	TTTAGGATTTCCTTCAAATA	nce_novel_circ_007345
ATAAACATGGAGGCCGTCAC	ame_novel_circ_004592,ame_novel_circ_004593	TATGCGGAGGGTATACTCAT	nce_novel_circ_002878	GGCACTTCCGTTATGTCTTT	ame_novel_circ_006037	AAAAAATTGATGAAGATTCT	nce_novel_circ_007677
ACGCTCCGGCTCGACTAACG	ame_novel_circ_013907	CTTAATATCTGCAGCTTCTC	nce_novel_circ_005902,nce_novel_circ_005945,nce_novel_circ_006001	TGATCAGCTTGATCAGGCGC	ame_novel_circ_013690	ATTTACATACTCTAAGCAAT	nce_novel_circ_004471
ATGAATCGGACGAGGAAGTG	ame_novel_circ_014096	TAAGAGTCTTTTGAAACGTT	nce_novel_circ_004803	GTGACACGAACACGGAATAC	ame_novel_circ_003393,ame_novel_circ_003394	ATGTTATGAATAAAAGCGCT	nce_novel_circ_000843
CCCGGATGGATCACATAGCC	ame_novel_circ_007944,ame_novel_circ_007945	AAAAGTCCTCTTGGCATGTA	nce_novel_circ_008126	TGTTTGCAGAAACAGCAACG	ame_novel_circ_014519,ame_novel_circ_014520	CCCGCAAGAAGTTGCGATAT	nce_novel_circ_004412
GTTTCTTGAATTTGGAGCAC	ame_novel_circ_010965,ame_novel_circ_010966	GTAAGACAACTCTTGTTAGG	nce_novel_circ_002235	ATCACCGTGGATCCATCAAA	ame_novel_circ_010032,ame_novel_circ_010033,ame_novel_circ_010034,ame_novel_circ_010035	GGAATAGAACTATTTCTAGG	nce_novel_circ_000530
GGCGGTCCACAGTGGCAATC	ame_novel_circ_009527	ATCCCAACAATCCATTAAAT	nce_novel_circ_000116	TTTTCCGCGGTCTGCGTCTC	ame_novel_circ_001290	AAGAGGCATTGCTTTTGTTT	nce_novel_circ_002625,nce_novel_circ_002631,nce_novel_circ_002633,nce_novel_circ_002640,nce_novel_circ_002643,nce_novel_circ_002655,nce_novel_circ_002656,nce_novel_circ_002660
GAGAACAGCTGAAGAGCCGA	ame_novel_circ_006920,ame_novel_circ_006924	CAAGAAATGTATAAGATGGC	nce_novel_circ_003620	TGCTCTGCTCGTTCATAACG	ame_novel_circ_000682	AATAAAGGATTGCTAGTCAC	nce_novel_circ_007649
ATTGTGCTGGGACAAGGTTG	ame_novel_circ_014241	ATTTTGGTTATATAAAGCTG	nce_novel_circ_007434	TACGACGTGTTGAGAAGTTG	ame_novel_circ_008015	GTAATAACAATATTTCCTAT	nce_novel_circ_007610
GAACATCACTTGCAAAGAGC	ame_novel_circ_013202	CTTATACTAGTTCTACACGG	nce_novel_circ_000874	TACAACGATGGTCTTGCGAG	ame_novel_circ_003079	TAAATTAGTTAATTTTATTG	nce_novel_circ_001734
ATAATTAGAAAATATATATA	ame_novel_circ_010457	TAATTGATGATTTATATCTC	nce_novel_circ_006980	TCGCGAGATATATTGTCGAG	ame_novel_circ_009132,ame_novel_circ_009133	AGATTAGTAATTGAATCTAA	nce_novel_circ_005229
AGGACCGTGGTTTCCGATCA	ame_novel_circ_008940	ATTTATTCATATCACTTTTA	nce_novel_circ_001396,nce_novel_circ_001398	AAGTTCTGGCCCTACCCAAG	ame_novel_circ_005288	CTAAGACTAAGGCTGTAGTT	nce_novel_circ_000993
GTCCTACACCACCACGTCCT	ame_novel_circ_001884	TTTTCTTTACAATACCACCC	nce_novel_circ_006928	TCTATCAAAAAAGGGTACAG	ame_novel_circ_004993	TTATGCATGTGCCAGTTAAA	nce_novel_circ_000934
ATAGAAAGAGGTCAAAATGG	ame_novel_circ_000148	TTTTGTTCAATTCAATTTTT	nce_novel_circ_002354	AGAACACAAAAAGAATTAGT	ame_novel_circ_003305	TCTACACCATCTTCTCATAG	nce_novel_circ_005510
CATGATCGATAACTCTCTCG	ame_novel_circ_013044	ATCCAACTAATCCCAACAAT	nce_novel_circ_000113	GTGCGGCCATTAAGCGGCAG	ame_novel_circ_000354	AAGTAGTGATTTGTAAAAAA	nce_novel_circ_000732
GTAAAGGAGGAAGTTCAGAA	ame_novel_circ_009560	AAAGAAGGTGGAAGTGGAGA	nce_novel_circ_003632	GTTGACTAACATTAATCACA	ame_novel_circ_010652	ACCAGTCACCATATTCTTAA	nce_novel_circ_001012
GCGGTCCTTCCGACGCGTGT	ame_novel_circ_003449	AACCTTTTCAAGTGCTGAAC	nce_novel_circ_007895	CGCCATCAACCACATGTTCG	ame_novel_circ_008097	ATAAAAATTGATTTACTTTC	nce_novel_circ_005876
GAGAAGGGCGAAATCTCTCG	ame_novel_circ_008021	TGTTGAAACATGTGAACCAT	nce_novel_circ_004957	ACGGAGATCCTTTGACACCG	ame_novel_circ_010980	TTCATTGGCCTTTCTTACCA	nce_novel_circ_002853
GGCGAAGCTCGTCCGTGAGA	ame_novel_circ_002597	GTATCAATAACATATTAAAC	nce_novel_circ_003987	TTTCTAAGAGCAATAAGACT	ame_novel_circ_001441,ame_novel_circ_001442	AACTATTTCTTCATCTTCTT	nce_novel_circ_000413
CTTCCCAGGTAAAAATCAGC	ame_novel_circ_001135	AGGTGGGACATTTCCCCTAT	nce_novel_circ_003523	CAAGCATGTCGGTCAAAGAT	ame_novel_circ_014700	TGGCTATTTAGATCTTTTGG	nce_novel_circ_005005
AGTTAGCCTAGCATCATTCT	ame_novel_circ_000248	CTGACGATTTAAGATCTTCT	nce_novel_circ_006884	CCAGTACCAGCAGCAACAAT	ame_novel_circ_005352	TATACTCAGAAAAAGCTTTT	nce_novel_circ_005471
AACCTCAGCAGCCTCTACTT	ame_novel_circ_014208	AAAGTTATATAATTTATTCC	nce_novel_circ_000705	TGTCATATAATTTTTCGTTG	ame_novel_circ_000835,ame_novel_circ_000836	CCGCATCAATTTTATCTGAA	nce_novel_circ_004259
GATTCGAAGCTGATCTATGA	ame_novel_circ_003186	CATTTGATGTATCTGTACTT	nce_novel_circ_000491	GAGTGAAGCAGTTGGATTAG	ame_novel_circ_008966	TAAAAATTAACTTGTCTGTA	nce_novel_circ_001567
ATGGACACTTGTGCAACAAG	ame_novel_circ_000664	AAAAATATACAGTTATGCAT	nce_novel_circ_000389	AACAGACTGGAGAGCCAGAA	ame_novel_circ_009956	CTCACTTTTAGTATCGACTG	nce_novel_circ_002900,nce_novel_circ_002902
AATCTGTCAATTATCAATTT	ame_novel_circ_000135,ame_novel_circ_000209	ATTTAATAAAATCACGAAAA	nce_novel_circ_005859	ATCGTCAAATTGAACTCTGT	ame_novel_circ_008369	AAACATTTCTGAAACAATGT	nce_novel_circ_003153,nce_novel_circ_003154
ATTCCTCTGTTTCTCTAACT	ame_novel_circ_014175	TCAAAAAGGAACACAGTTTT	nce_novel_circ_001446	CACTTCCAGTACATCCTGTA	ame_novel_circ_013658	TATGTACTGATTCAAGTTTT	nce_novel_circ_000335,nce_novel_circ_000338,nce_novel_circ_000342
ACGAATATAACCTCATTCAC	ame_novel_circ_013556	ATAACTTTACAGACAATCCT	nce_novel_circ_001733	TGTTTGGCAATATATCCCTG	ame_novel_circ_010241	GATTCACTCATAGGTTTTGA	nce_novel_circ_001862
AAACTTTTTTAAAGAAGCTA	ame_novel_circ_010784	TAATTTGTAATACATCTTGT	nce_novel_circ_000876	TCCAAGATTAAGCAGAGTAT	ame_novel_circ_002329	GATAAGATCATTAAGGTTTT	nce_novel_circ_000092
GTGTATTATTGCTTCATTAA	ame_novel_circ_005236	TAAAAAGTTTAACTGGTTTA	nce_novel_circ_000956	ATTTTTCTTGATTCGAGTTA	ame_novel_circ_000441	AAAAATTGAATTGAACAAAA	nce_novel_circ_002355
AAGCCGGAAAGTTTCCTGAA	ame_novel_circ_003106,ame_novel_circ_003107	CTATATTTAAACCAGGTGCA	nce_novel_circ_004449	GCTCCTGCATTCGATACGAC	ame_novel_circ_014513	AAAACTGGGAATCTGCGATA	nce_novel_circ_007281,nce_novel_circ_007282
ATTCTAATAACTCTTCCCTT	ame_novel_circ_011711	CAAAAAGGTATTTAAACAAG	nce_novel_circ_003739	GATCTTTGCCGTCCCATTTG	ame_novel_circ_012678	AATGCGATGCTGAAATGATT	nce_novel_circ_008277
CATCGACCTCACAACAGCCT	ame_novel_circ_006407	TTATTACCATAGCTTTTATA	nce_novel_circ_005680	ACATCTGTACCTGATACCGA	ame_novel_circ_010794,ame_novel_circ_010799	CCTTCAGAGGAAAAGCTTAT	nce_novel_circ_003515
ATGGAGGGGCTGGTGCGGGA	ame_novel_circ_009341	TTGTGAAAGAGAAAATGTTG	nce_novel_circ_006100	TATCCAATATGAGTGGCGAG	ame_novel_circ_007351	CTTTTTTGCGCTCAGAAATT	nce_novel_circ_004088
AACAGATTAAATTAGATAAA	ame_novel_circ_003373	AAAAATGAATCTTTAGTCCA	nce_novel_circ_006728	AAATATCAAATAAATGACGT	ame_novel_circ_005051	AGTAAATTAAACTTAAACAT	nce_novel_circ_001667
GCGCCACTTCGCCGCGTACA	ame_novel_circ_002930	AACTGAAAGATGTCCCTTTA	nce_novel_circ_005560	CACTGCTAGTCTTAGCGCGA	ame_novel_circ_010445,ame_novel_circ_010446	CGTACACGCGAATCTGTTAT	nce_novel_circ_002013,nce_novel_circ_002014
AACGTAGCAGCAATTAAATT	ame_novel_circ_000901	CCACGTTTTAGCATAAAAGC	nce_novel_circ_004464	CGGATTCTCCCAAACGAACA	ame_novel_circ_008389	ATAACCAGATAAAGAATGTT	nce_novel_circ_002823
CTTCAAACACTTGTCTTTGC	ame_novel_circ_000811	TTTAATATTGATGCTATACA	nce_novel_circ_006977,nce_novel_circ_006981	TTTGCCCGGCATAGGGGTTG	ame_novel_circ_008135,ame_novel_circ_008220,ame_novel_circ_008259,ame_novel_circ_008292,ame_novel_circ_008325	CAATTGGGTCTGATGTTGCA	nce_novel_circ_002119
AAACTTTGAACTCGATTTCG	ame_novel_circ_006849	TTCATTATCAGATAAATTAG	nce_novel_circ_000576	GAACGAAACCCCGTCGTCCT	ame_novel_circ_000547	AATTTAAGATTCAAGTCTTT	nce_novel_circ_002402
GTGACCGACTCGAAGGATCT	ame_novel_circ_004626,ame_novel_circ_004628	TTATATCTTAATACACCAAC	nce_novel_circ_002751	TGTTGATTCATCATAGGATC	ame_novel_circ_006479	TACACACGCTAGAAGATGTA	nce_novel_circ_006814
GTTCCTCGTTCCATTGCCAC	ame_novel_circ_007781	AATGAAAGCCAAAGCTTTAT	nce_novel_circ_002170	ATAATCGCGAAAATTGATAC	ame_novel_circ_002545	TTTTTTTAAGGAACTTCTTG	nce_novel_circ_005530
AACTTGGTGCCTTACAGCTG	ame_novel_circ_011885,ame_novel_circ_011886,ame_novel_circ_011887,ame_novel_circ_011888,ame_novel_circ_011889	CTGAACCTCTACACTGTAAC	nce_novel_circ_003007	CAAATACAGCTTGCTTACTG	ame_novel_circ_014597	TTTCCAGTGCTTTTTCTGTA	nce_novel_circ_008353
TTTGACAGAGGCGTATTCTT	ame_novel_circ_005652	GAAAATCATACTTTAACGCA	nce_novel_circ_001839	CGTCTCTGGTACAATATAGC	ame_novel_circ_006544	TAAATTTAAAGGAAAAGATG	nce_novel_circ_004303
TAGGGCAGGGGTTGTCAGTC	ame_novel_circ_009351,ame_novel_circ_009352	TGGCTAACCAATATTCAAAA	nce_novel_circ_003925	AAGGAAAGCTAGCAACCGAG	ame_novel_circ_005016	TGATCACGATGCTGCATTAG	nce_novel_circ_006355
ACGCCATTGGTCGTCGACAG	ame_novel_circ_001498	CACCCACTAAGAAAACTTCA	nce_novel_circ_006287	TTGCCCACCGGAATGGAAAG	ame_novel_circ_003838	GAGCTTTTAAAGAAATAGAA	nce_novel_circ_000731
AAAAATGAAATGAATGTGAG	ame_novel_circ_005916	CATAAGATGCCAAAAATTTT	nce_novel_circ_004592	AATGCTCCTAAAAGATCACT	ame_novel_circ_005281	ATATATAATATTTCTAAATT	nce_novel_circ_006243
ACCTTGATCCAAGAGGCACG	ame_novel_circ_000074	GCCCTACAAATGCTTCTTTT	nce_novel_circ_000581	CATTATCATATCGACTGTGT	ame_novel_circ_005583	TTCGTATTGTAAAAAATCAT	nce_novel_circ_002854
GTTATATTCACATTGTACAT	ame_novel_circ_011642	CAATGTACACTTTCTGATAA	nce_novel_circ_007588	GAAACTTGGCCTCATTACAT	ame_novel_circ_013258,ame_novel_circ_013260	TTAAAGTAAAAATGGAGGTT	nce_novel_circ_005884
AAAAAGTCCATGAAATAGAT	ame_novel_circ_006296	GTGTATGGAGTTTTTCTATT	nce_novel_circ_002362	CTTTGCCCGGCATAGGGGTT	ame_novel_circ_008236,ame_novel_circ_008240,ame_novel_circ_008268,ame_novel_circ_008311,ame_novel_circ_008362,ame_novel_circ_008364	AAGGCAACTGAGAACCAAAA	nce_novel_circ_000885
GCGGTATATGCTGGTCTTCC	ame_novel_circ_004756,ame_novel_circ_004757,ame_novel_circ_004758	GAACGGAAGAACAGCATTAG	nce_novel_circ_002730	GAAGCAAGTTGCTTACTCAC	ame_novel_circ_000678	GAAAAGGATCTCTTACATTT	nce_novel_circ_005658
TTTTCAACTACCTCTTTCCA	ame_novel_circ_010973	AGAAAATGAGGTAGCACCTA	nce_novel_circ_000666	CTTACCAAACATCCTTCAAA	ame_novel_circ_012228	CAAATTAGGATCCAGATTAT	nce_novel_circ_007457
GCGACGGGGACGGTATAGGC	ame_novel_circ_007907,ame_novel_circ_007908,ame_novel_circ_007909,ame_novel_circ_007911,ame_novel_circ_007916,ame_novel_circ_007918,ame_novel_circ_007920	TGGTCCTTCTAAATGATATC	nce_novel_circ_004845	AATTTGGTCCGAGACGAACA	ame_novel_circ_007706	AATCTTAACAAATTCTCTAG	nce_novel_circ_002596
AAATGTTTCGAGCGACGATA	ame_novel_circ_007748,ame_novel_circ_007749,ame_novel_circ_007750	AAAGATTCGGTAAATTTTGT	nce_novel_circ_003872	AGAAGACAATTGAAAAAACA	ame_novel_circ_005930,ame_novel_circ_005932	AGAAAAACCTAGTAGTTTTG	nce_novel_circ_007013
ACGTATCCAAGTTCGACACA	ame_novel_circ_006860	TTACGCCCGATGAATATATT	nce_novel_circ_007810	TCAAAGTTCCATTTGCCAAA	ame_novel_circ_006119	ACCATTACACCTGTTATTTT	nce_novel_circ_006113,nce_novel_circ_006121,nce_novel_circ_006147,nce_novel_circ_006193
ATCGGTTGGGACGTGTGGTT	ame_novel_circ_006756	AAGTCATACTTTCACATTCA	nce_novel_circ_003551	GAAATGGAAAACGTTCCTTG	ame_novel_circ_003975	ATCCGCTTCTTATAAATAAA	nce_novel_circ_005354
TATTATAAGCTAGCTGCGGA	ame_novel_circ_014913	AAATCTAGGACTAGATTCTA	nce_novel_circ_001001	TGTGAAACTCGTCGTCCTCG	ame_novel_circ_001683,ame_novel_circ_001684	ATAAGAATTGCAAAGTTCTT	nce_novel_circ_005952
TAAGCGAAATTAAATAAAAC	ame_novel_circ_013199	CAGTAAAATCCACACCTAAA	nce_novel_circ_004765	ACGATTGCCGTGATGACGTT	ame_novel_circ_013176	TATATAAAACCAAGTTTAAT	nce_novel_circ_003914
GTCTGAAAACCATTGTCGGC	ame_novel_circ_009486	AAATGTAGCGTAAATATAAG	nce_novel_circ_005447	GGTGGCGACTGGCAACCACA	ame_novel_circ_007672	CATAAAGAACAAACAAGACG	nce_novel_circ_006755
CGGTTCTGGAGTGGAAACAG	ame_novel_circ_005100	CTTGCTAAGGCTGTAGCTAC	nce_novel_circ_004253	GCCCCTATCGCTTTTTGAAA	ame_novel_circ_014031	CGCTTATATAGAAAACAATA	nce_novel_circ_002910
CCCTTCGAAAATTTCTTCGG	ame_novel_circ_002091	AGGAATGCTTACACTTAAAG	nce_novel_circ_001731	GAAAAATGTGGAGAATGAAG	ame_novel_circ_009940	GGATGTAGGTATAGGGTCTT	nce_novel_circ_004756
GGAGGACAAACGTTGTTCGA	ame_novel_circ_013804	TCTTTAATTGGTCCTAAAGC	nce_novel_circ_003588	TGCTACTTTGCCACACGACA	ame_novel_circ_009680	TGCCGTGTCAACATTTAAAT	nce_novel_circ_003542
ATAGGTACGACACCGCGTAC	ame_novel_circ_001609,ame_novel_circ_001610,ame_novel_circ_001611	ATAATAATGTAAGTTGTACA	nce_novel_circ_005937	TGAAACAACTGTTTCTGGAG	ame_novel_circ_005012	TGGACCTTTTGTTAATATCA	nce_novel_circ_002198
ACAATGGGGACGAGATCGGG	ame_novel_circ_008556,ame_novel_circ_008557,ame_novel_circ_008559,ame_novel_circ_008561,ame_novel_circ_008562,ame_novel_circ_008564,ame_novel_circ_008566,ame_novel_circ_008567,ame_novel_circ_008569	GTGGGGGAAAGTGGTAAGTT	nce_novel_circ_005785	GTCCATATATTTGTCGAGAA	ame_novel_circ_003497	TATAGAATCACCTACATTTA	nce_novel_circ_004385
GTAATTTAATCTCGTTGTAT	ame_novel_circ_002050	ATTATAAATTGTCTTTAAAA	nce_novel_circ_004454	AATAAACGAAAGATATGGAT	ame_novel_circ_011858	TAAATTAAATTTGTTAGTTT	nce_novel_circ_004288
CACTTTTTTTGATGGTGAAA	ame_novel_circ_013733	AATTGCTAGCCAAAAATATA	nce_novel_circ_002413	GTTCGTCCATGTCGTAATTC	ame_novel_circ_003646	TTTCATATATTGAAAAGGCA	nce_novel_circ_006957
GCTACAGGAAAACGAAGAGG	ame_novel_circ_010182	AAATTCCATCAATATAACCA	nce_novel_circ_007913,nce_novel_circ_007914,nce_novel_circ_007916	ATAGTGGTGGATATGGTGGA	ame_novel_circ_002442	ACAAGCGAAAAGGAATATCA	nce_novel_circ_005403
GGTTCTGGATATTTAAAGCG	ame_novel_circ_009060	ATGCTATACATGAAAGATGT	nce_novel_circ_006983	GCGTGAGCCGTTCTGTTTTA	ame_novel_circ_012429,ame_novel_circ_012438	ATAATAAATTTATAGAATTT	nce_novel_circ_003893
AGAGGTACGTACAGTCGTGC	ame_novel_circ_011597,ame_novel_circ_011598,ame_novel_circ_011599	TTTTTAAAATAGAATCAGTC	nce_novel_circ_001250,nce_novel_circ_001252	GAGGACTTCAGGAATAATCG	ame_novel_circ_010538	ATTAAAACATTGGAAATTCA	nce_novel_circ_000980
GAAAACATCTCGACCCCGGA	ame_novel_circ_007610,ame_novel_circ_007611	TTATTACAAAGAAAAACGGA	nce_novel_circ_000559	TATATGAATATCTTAAGAAA	ame_novel_circ_004116	ACTGACATTAATAAATGGTG	nce_novel_circ_006898
ACTATGCATCGGCAACAAAG	ame_novel_circ_014471	TGTGAACTTAAGAATTTATG	nce_novel_circ_002201	TTGTAATTAATCTTATCGCT	ame_novel_circ_002375	TGAAAACTTTTATGTTTTAA	nce_novel_circ_006269
GAAAACATAGAGAAATTATC	ame_novel_circ_014719,ame_novel_circ_014720	CTAGCTCCATTAACTTATGT	nce_novel_circ_005494	CTGAGAGTGTCACCACACAG	ame_novel_circ_010673	TATTGTATTTGCAGAGTTTG	nce_novel_circ_006416
TATCGGTGACTGTGAGCATA	ame_novel_circ_004557	AGAATAAACTTTTGTATCTT	nce_novel_circ_003554	ATGGAACTGGTCCCAATATT	ame_novel_circ_004897	ATAAATATAGATGGAATTGT	nce_novel_circ_005357
GACAGGTGGTTCACGTACCA	ame_novel_circ_008605	TTACATCGAATGATTTTGGT	nce_novel_circ_002021	CTGACTTTCCATCTTCCGAT	ame_novel_circ_003211	TTATCCACTTCATGCCCCAA	nce_novel_circ_006612
GATGGGAAACCATGATCGAG	ame_novel_circ_005659	CATCAAAATATACACTACCA	nce_novel_circ_007010	AATACCACTCGTGGTAGCAC	ame_novel_circ_002137	ATACTAGTGAACACAGTAAT	nce_novel_circ_006227
AATTAAGCCAGCTCGAGGAT	ame_novel_circ_004248	TATCTTTGGCGAAATGATCC	nce_novel_circ_006985	TTTGCGCAGAGTATGCACAG	ame_novel_circ_012430,ame_novel_circ_012431,ame_novel_circ_012432,ame_novel_circ_012433	TATATTTTTAGTATTGTTAG	nce_novel_circ_002053,nce_novel_circ_002055
GTAAGTTCACGCGTCCAACT	ame_novel_circ_005606	TAGGGAAAATTTTCCAATCT	nce_novel_circ_000058	AAGCACACTAGTCTGAAAAG	ame_novel_circ_010791,ame_novel_circ_010793,ame_novel_circ_010798	TTACAATGTAATCTAGATCT	nce_novel_circ_008256
GAGCTGTGAATGCAGAAAAT	ame_novel_circ_012679	TAATGTTATTTGGTGTAAAG	nce_novel_circ_006516	ACTTTCAATGACGTGTACAG	ame_novel_circ_014919	ACTTTATATAATCTTATGGA	nce_novel_circ_000572
TCGGCGGGCATTACGGGCCA	ame_novel_circ_009213	ATTCTTATTAGAGTACCATT	nce_novel_circ_005964	TCAACGCCAGTTACGTTCGG	ame_novel_circ_012506,ame_novel_circ_012507,ame_novel_circ_012508	GCAAGCAATCCATTTATCAA	nce_novel_circ_003003
AACAACCCCTATGCCGGGCA	ame_novel_circ_008032,ame_novel_circ_008249,ame_novel_circ_008322,ame_novel_circ_008352	CAAATTACTTTTTTTAAAAT	nce_novel_circ_004340	GGATAAATTTATGACTGAAG	ame_novel_circ_002102	ATCATTAAAAGTCCTCTTGG	nce_novel_circ_008062
GTCGATGGCGAGGCTTGCCG	ame_novel_circ_005553	CATTTCATTTTTAATTTCTG	nce_novel_circ_001012	AAATTCCTTAGCGGTTTCAT	ame_novel_circ_001259	CAATATATTTTCCAAAGTTA	nce_novel_circ_005083,nce_novel_circ_005086
GTGCGTGCGAAAATCAATTA	ame_novel_circ_014483	CATTAAAGCACTATAGATCA	nce_novel_circ_007095	TTGCATTGGGCGTTTCCTAT	ame_novel_circ_010377	ACTCTGTATGGGGTATTTTG	nce_novel_circ_007888,nce_novel_circ_007890,nce_novel_circ_007894
AAGGACGGGAAACTCCATTA	ame_novel_circ_012206,ame_novel_circ_012207	CAATCATTCCATTCCCATAA	nce_novel_circ_002541	GGGATGTAACTACATTACAG	ame_novel_circ_007744	GTTGTTTGTGTATTAATTTT	nce_novel_circ_004722
AGCACTCGAATCGCACCAAC	ame_novel_circ_008340,ame_novel_circ_008343,ame_novel_circ_008344	GGTAAAGGAGGAGACAGTGT	nce_novel_circ_004951	AATTCTCCAGTCAATGTAGG	ame_novel_circ_013450,ame_novel_circ_013457	TAGCAAATTTAGCTTTACTA	nce_novel_circ_007530
AAAAAAAAAAAGAAAAGAAA	ame_novel_circ_007404	TAAATAGTGTAGTAAGAAAT	nce_novel_circ_002880	ATTAGCTGTTCTCATCGATT	ame_novel_circ_010824	TTCTGTAATATTAACTTAGT	nce_novel_circ_001003
ACAATTGGGTCCTGGAATGT	ame_novel_circ_004228	AAAAAGCAAGAAATAAAAAA	nce_novel_circ_002180,nce_novel_circ_002181	TTCCCTTCTTTTCATTTAGC	ame_novel_circ_011381	TTCAGTAACAACACCAGCTG	nce_novel_circ_000941
GTCCTATGGGTGGTGGAAAT	ame_novel_circ_009404	TATAACTTTAGTTCTTCTTT	nce_novel_circ_007421	CGATCTTCACCGAATTTTCT	ame_novel_circ_013074	AGATTTTAAAGGGAGATTTG	nce_novel_circ_002948
ATCTTCATGCACAAGAGCGC	ame_novel_circ_013361,ame_novel_circ_013362,ame_novel_circ_013363,ame_novel_circ_013364,ame_novel_circ_013365	AGGGTTGTGGATTAGAGTAA	nce_novel_circ_005878	CTCGGCCTTCCGCTGACAGT	ame_novel_circ_012712	CGGTAAAATAAGGCCTCTAA	nce_novel_circ_007384
ATCGACTACCCGGAACTGCA	ame_novel_circ_004171,ame_novel_circ_004173	TAACACACAAACACTAACAA	nce_novel_circ_003429	CCCCATAATATGTATACGTG	ame_novel_circ_011291	AGTAGATTGTTTTTATATTG	nce_novel_circ_006737
TCTTTTAAATTTGTATTTTC	ame_novel_circ_000014	TTGCAGATTTATTTAATAAT	nce_novel_circ_003319	ATTAGAGATAATTATTACAG	ame_novel_circ_007643	ATTTATTTACGCCAAAATTT	nce_novel_circ_007129
GCCGTCGTTGAAGAGCCATG	ame_novel_circ_012478	GCAGAAGTTAAATAGTATTA	nce_novel_circ_003546	TACTCGACATCTTCAGGAGC	ame_novel_circ_006253	AAATGTAAGAAGAGAAGCAA	nce_novel_circ_004625,nce_novel_circ_004626
GAGCGATGTCTTCCTGGAAC	ame_novel_circ_009707,ame_novel_circ_009708,ame_novel_circ_009709,ame_novel_circ_009710	ATTTCACTTATTGCTTGTAC	nce_novel_circ_005021,nce_novel_circ_005024,nce_novel_circ_005074,nce_novel_circ_005078,nce_novel_circ_005096,nce_novel_circ_005112,nce_novel_circ_005125,nce_novel_circ_005137,nce_novel_circ_005140,nce_novel_circ_005167,nce_novel_circ_005171,nce_novel_circ_005179,nce_novel_circ_005186,nce_novel_circ_005217,nce_novel_circ_005232,nce_novel_circ_005259	GAATGCCCGCCCATGCAAAA	ame_novel_circ_005613	TTATTACTAAGACGTTTGAT	nce_novel_circ_004087
GCTCCTGGGATTTGGTGGCG	ame_novel_circ_001996	GGGTCAAAAAGATGCTTATG	nce_novel_circ_001703	CACCATAAATAATTACAATT	ame_novel_circ_012908	AAAAGCCAATGTGCTCAAAA	nce_novel_circ_006945
TTCCCTGCGATTTCCTCAAG	ame_novel_circ_013563	AGTAAAGACCAAATAGCCAA	nce_novel_circ_005553	CTCTTGTATCACGTCGTATC	ame_novel_circ_012886	TACACGCAAAACCCGCCATC	nce_novel_circ_005878
AAATAAATACAGTTTTGGAG	ame_novel_circ_005111	CTCCAATAATAGGCTATATT	nce_novel_circ_004192,nce_novel_circ_004193,nce_novel_circ_004200	GGACGACACTAACACCGAAG	ame_novel_circ_011599	TTTCAAAATGAGAATAGATG	nce_novel_circ_005792
GTTCCAGACGAAGAGGCCGA	ame_novel_circ_010738	TCAATAAAACAAGTACAGAT	nce_novel_circ_006694	GCGGTTGATCGGCGACGGAG	ame_novel_circ_006598	TTCTACACAAAGTAACATAT	nce_novel_circ_000339
GAGCACTCGAATCGCACCAA	ame_novel_circ_008338	TAAAAACTACACTATTATCC	nce_novel_circ_003742	GTAGACAATATTTTGATTAA	ame_novel_circ_008934	TATCAAAACAAGATCCTTTT	nce_novel_circ_008183,nce_novel_circ_008264
AAGATGATACAAGTATCGGA	ame_novel_circ_009483	AATTTTTTCTCCAGAATAAA	nce_novel_circ_005834,nce_novel_circ_005835,nce_novel_circ_005836	GCTTCACGTATCTTTTCACG	ame_novel_circ_002077	AATTATGAAAAACAATTTAT	nce_novel_circ_002562
ATGGATGCCATGTCAACTGA	ame_novel_circ_013678,ame_novel_circ_013679,ame_novel_circ_013680	ATTGGAAGTTTGTAATGATT	nce_novel_circ_003954	GAAGATGGTTACAACATTGC	ame_novel_circ_006327	TAGCAGATTCATTAAATTTG	nce_novel_circ_000714
TAAAAGTCAGCTGGCGAGAT	ame_novel_circ_012703	TTTAGGAGCAGGTAAAACAT	nce_novel_circ_002981	TTTTATTGCCATTCAAGCAG	ame_novel_circ_009357	ACAAGAAAACTGATAGTTAT	nce_novel_circ_005322
GACTACGCCGAGGACGAGGA	ame_novel_circ_004670,ame_novel_circ_004671	TATTTACATTAAAGGTTCCA	nce_novel_circ_003441	ACTGTTTGTCAGTTTCGACA	ame_novel_circ_004838	ATTGTCTGCTGCAACAATAT	nce_novel_circ_008117,nce_novel_circ_008169
TATCTTTGATCAGCCAACGA	ame_novel_circ_001324	CCTTTATGTAAGACATCTTC	nce_novel_circ_005678	CGATCTCGTTGATGGTGCAG	ame_novel_circ_010996	TCGCTATGGCATAAAATATG	nce_novel_circ_007184
CGTCATGGGATGAGGATCTG	ame_novel_circ_011656	ATAACTAAATTTAAGAAAGA	nce_novel_circ_007131	TCGCAAACAGGCTCGCACAC	ame_novel_circ_013725	GGCAGGAAGCAGAAAGATAT	nce_novel_circ_005688
GAAATAATAATATTAAAGAA	ame_novel_circ_011167	CTTATATCCCTAAGAAACAA	nce_novel_circ_007021	TGTCATACAAATAACAGAAA	ame_novel_circ_009800	ATCAAAATATTGAAACTAAA	nce_novel_circ_000440
CGTTCGTAGAGTCCAAGCTC	ame_novel_circ_000964	GCAGAAGAAGTTGGTGGGAA	nce_novel_circ_004526	TTTTACCTCTCCTGTCCGAG	ame_novel_circ_012049	AGGAAATATTAGGAAGTAAT	nce_novel_circ_003682
GATACTTTGGATACCAAAAG	ame_novel_circ_003377,ame_novel_circ_003379,ame_novel_circ_003381	ATATGAAGACATGGCTTTAG	nce_novel_circ_002919	CGCCCGGGAGTGGGACCGCA	ame_novel_circ_014666	GAAATGGCCAAGAGTGCGTT	nce_novel_circ_007424
TCGCACAATGACTCCGCTTC	ame_novel_circ_012217,ame_novel_circ_012218,ame_novel_circ_012219	ATCGAGTGTAGGAGTGTATC	nce_novel_circ_000936	TCTTCATCATCTTCATCATG	ame_novel_circ_014521	AGCCATGTTCATCATATCAT	nce_novel_circ_004787,nce_novel_circ_004788
ACCGCCATGATATGACACTG	ame_novel_circ_010148	CCATATTCATATTGATAAAT	nce_novel_circ_001564	GGCTCGTGTTCTCTCCAACC	ame_novel_circ_012400	TAGGATTCTCGTAGAGAAAC	nce_novel_circ_002100
ATGGTTTTGAATTTGAATTC	ame_novel_circ_005394	CAAAAAAGTAAAGAGATTAA	nce_novel_circ_006667,nce_novel_circ_006675	GCGATGGATCCTATTTCGAG	ame_novel_circ_011883	TTTTAGGATTTCCTTCAAAT	nce_novel_circ_007347
ATCGCTTCCTGTATCATTGC	ame_novel_circ_013469	CAAATTTTTTATCTGCTTTA	nce_novel_circ_006588,nce_novel_circ_006628,nce_novel_circ_006637	AATTGGTAACGCTCCCATTC	ame_novel_circ_008475	AGGAATACCAAATTTATATT	nce_novel_circ_003199
AGTGGAGAAAGAACCGGTGG	ame_novel_circ_003906	TTTGTGAAAGAGAAAATGTT	nce_novel_circ_006207	CGCACGAGATGAAGAGGATC	ame_novel_circ_001470	GTGGCTATGTATTTCTTAAG	nce_novel_circ_005514
TCCCGTCAGGGTTGTTTCCC	ame_novel_circ_003162	CCCGATGAATATATTGGAAC	nce_novel_circ_007816	CGCCGCTGGAAATTACAATG	ame_novel_circ_009616	CGTATATTTCGAAATTTCAA	nce_novel_circ_002311,nce_novel_circ_002315
TCAAACATGTTCGATCGATA	ame_novel_circ_008744	ATATCACTAAGCATTTTATT	nce_novel_circ_007750	GTTGGCTTATTGGTTTATCT	ame_novel_circ_007067,ame_novel_circ_007068,ame_novel_circ_007070,ame_novel_circ_007071,ame_novel_circ_007073	GAAAAGAGCACTAACGACAT	nce_novel_circ_007935
GTTGATGTAAACTTAAAAAA	ame_novel_circ_007566,ame_novel_circ_007567	AAACAATATTTTTATTGGTT	nce_novel_circ_002343	GCTCGTAGGAGGATTCTCCG	ame_novel_circ_004625	CCATCTAAAGAACAAGATAT	nce_novel_circ_004608
AATCTTTTGATAAAGCTTCG	ame_novel_circ_003140	CTATAGACATTTACAGTGGT	nce_novel_circ_005851	AACATAATGATCTAGATGAT	ame_novel_circ_009489	GGCAGCTAATCCTGTATTTG	nce_novel_circ_004466
CCCTGAGCAACTGCTCTGCC	ame_novel_circ_011124,ame_novel_circ_011125	AAAAATGGGATAAAAGTTAT	nce_novel_circ_007267	GCGTATCTTATTGCAGGCAT	ame_novel_circ_013603	TGTAGCGAAAGGATATGTAG	nce_novel_circ_000659
CAATGACAGGTAAAGCTGTT	ame_novel_circ_000756	GTAGTATCTCCTTTAGCAAT	nce_novel_circ_002404	ACAGGAGCGCCGCGTTGGAT	ame_novel_circ_007766	ATTTTATTTCAACAAAAGTG	nce_novel_circ_007346
AAGGCAATACTACTTTTGAT	ame_novel_circ_014729	TTTTCAACTGATATTAATTT	nce_novel_circ_004833	AAGCTTGTGTTGGGAAGTAT	ame_novel_circ_006804	TTTTTGAAATACAATACCAA	nce_novel_circ_003320
ATCCAAAAGAACGGAATTAA	ame_novel_circ_002280	AAGAAAGCTCCTATCGCCGT	nce_novel_circ_002232	CGGCCATGAGACTCGCCAAG	ame_novel_circ_014199	TCTCTTCATTATTACCAGTT	nce_novel_circ_002251,nce_novel_circ_002252
ATCGGGTAACACCAGAGTTG	ame_novel_circ_011586	CAAATTAGGATCCAGATTAT	nce_novel_circ_007462	GGGTTGCTGTACGGAACAAG	ame_novel_circ_011527	AAAAAATCTAAAAAATAAAA	nce_novel_circ_000056
ATGCAAATACGCGGAGGTGG	ame_novel_circ_002420	AGCTTTCGTTAGGGGAATTT	nce_novel_circ_007827,nce_novel_circ_007829	CTGCGCCTCCGACTCAACAG	ame_novel_circ_006612,ame_novel_circ_006615	GAGCTTTAGCTACACTATTA	nce_novel_circ_001607,nce_novel_circ_001608
CGATTTTGGAACTAGTAGAG	ame_novel_circ_006791	TATCAAAAATTCTGCAAAGT	nce_novel_circ_002145	ACCAACAACGTTCCCCGACT	ame_novel_circ_005886	ATATCAGTATTGTTTTTTAC	nce_novel_circ_005118
AGGTACCGGAAACCCCGCCA	ame_novel_circ_012641	CAAACATTCCTAGTGATATA	nce_novel_circ_007882	GTACGCGCCTCCGCGAAAAG	ame_novel_circ_003984	CCTATTATTGGAGAAATAAT	nce_novel_circ_004204,nce_novel_circ_004208
TTCCACCGGGTAACTCGAAA	ame_novel_circ_012782	ATGATGCTCCTAGAGCCGTA	nce_novel_circ_001678,nce_novel_circ_001679	CTTCTTCTTCTTCTTCGTTG	ame_novel_circ_010180	TCAATCAAGCAGTCGATTTT	nce_novel_circ_005078
CAATATTAAATCAGATTTAT	ame_novel_circ_010571	AACTTTAAGCAACTTTCAAT	nce_novel_circ_003014	TGATATCTTCCAGAGCACGG	ame_novel_circ_005480	AACATGTGAACCATGTAAAG	nce_novel_circ_004945
AATCCGGCGCTCGTGCTGTT	ame_novel_circ_008212,ame_novel_circ_008286,ame_novel_circ_008375,ame_novel_circ_008415,ame_novel_circ_008441	GAAAATGAAAGCCAAAGCTT	nce_novel_circ_002172	TACAGCTTATGTGGCTACTG	ame_novel_circ_001036	AGAAAAAAATGCAGCCTCAG	nce_novel_circ_000310
ATTCGGATTACTGTTCCCTC	ame_novel_circ_013054,ame_novel_circ_013059,ame_novel_circ_013060	TAACGGCTACTACAAACGAA	nce_novel_circ_002107	AATTGTTGGGCGGTTGCCTG	ame_novel_circ_008105	TGTTTGGGTGTGTCGAATTG	nce_novel_circ_006414
GCGGCGGCACGTGCGCCGGA	ame_novel_circ_014297,ame_novel_circ_014298	ATTACAAAGCTCAAGTTCTA	nce_novel_circ_002555	TGAAATTTCCATGGTACAAA	ame_novel_circ_006273	GTAATACCTTGATAGCTCTT	nce_novel_circ_001499,nce_novel_circ_001505,nce_novel_circ_001516
AACATACTTCTTGATGAAAG	ame_novel_circ_003219	CTTTAATCCAAAATTAATTT	nce_novel_circ_007614	CAAAGTATGTTGCAAATAAA	ame_novel_circ_000923,ame_novel_circ_000924	AGAAGGCTTTTTGCTATCGA	nce_novel_circ_007652
GAAATGCGAAAGTAGCCAAG	ame_novel_circ_002035,ame_novel_circ_002036	ATTTAGATAATGAACTTAAA	nce_novel_circ_004887	TGATAACATAGAAAGAAATT	ame_novel_circ_009147	AACTTGTCTGGTTATAGAAT	nce_novel_circ_002376
ATTCCCAGATTAAACATGAA	ame_novel_circ_000236,ame_novel_circ_000237	TATGCTAACAATACTAAAAA	nce_novel_circ_002048	CCGACCACGGACAATTACAG	ame_novel_circ_006226	TTAATATTTGGAGATCTAAG	nce_novel_circ_008336
CCGGCGGCTATCGAGGATCT	ame_novel_circ_006820	CTGAAGCTGGCGATAACCAT	nce_novel_circ_005532	CACAGCTGACGTCATTACCG	ame_novel_circ_000381	AATATAAATCTTTGTATAAT	nce_novel_circ_005374
GTTCTCACTTCGACGCTATA	ame_novel_circ_000459	TTATTTGGAAATGAAGATTC	nce_novel_circ_003952	TTTGTACCTACAGATTATCA	ame_novel_circ_010984	ACTTTCTGTTTTTTTAGTAA	nce_novel_circ_002214
ACGTGGGCCACTTGCGAGTG	ame_novel_circ_000046	TGTAAAAACTTTCCCAGAGT	nce_novel_circ_002809	GGAATGCATTTAATTGGAGG	ame_novel_circ_007344	TAATAGTAAGTTCTATGGGG	nce_novel_circ_000637
GTCCGAGCAGCTAGTGTTTA	ame_novel_circ_014863	ATCCTTCGGTTTATGTAGCA	nce_novel_circ_008055,nce_novel_circ_008072,nce_novel_circ_008080,nce_novel_circ_008150,nce_novel_circ_008197,nce_novel_circ_008225,nce_novel_circ_008236,nce_novel_circ_008296,nce_novel_circ_008313	TATTTATAATAATACAGCAG	ame_novel_circ_005390	TTTGAACAGTCCAAGTGTTG	nce_novel_circ_003532
AAGTAGCTCGTTTTCAGAGC	ame_novel_circ_000556	CGGTTTACTAGGACATACTC	nce_novel_circ_005388	AGCTCATCAGAGGACGCACA	ame_novel_circ_000974	AGTAATATATCGTGGTGATG	nce_novel_circ_000128
ACAAAAGCTTTAATAGAGCG	ame_novel_circ_008950	AAGATACTAATGAAACCCAC	nce_novel_circ_000848	GAGCTTAGCGCGGACACCCA	ame_novel_circ_014665	AAACATCATGCTGTATATAG	nce_novel_circ_001761
GAAAAATTGAACGTATCTTC	ame_novel_circ_005450	ATTTAGATGACGAGAGAGAA	nce_novel_circ_004542	CAGCACGTGTGCCCCGAATC	ame_novel_circ_009769	TTCTGGTGATCTTTTGCCGT	nce_novel_circ_004319
GATACACAGCTAGAGTAGAA	ame_novel_circ_005135	AAATTTTATTAAAAAGCATG	nce_novel_circ_005335	ACGATACTTTGGCATCTTAT	ame_novel_circ_009597	ATGTTTTTGTACTATTGGCA	nce_novel_circ_000970
GGGTGTGATGGGCCAGAAGC	ame_novel_circ_004863	ATGGATGTTTTTAGGCCAAA	nce_novel_circ_005613	GTGATCCCGGCAATTCCGTA	ame_novel_circ_002844	AGAAGGAAAAAAAGAAGAAG	nce_novel_circ_005654,nce_novel_circ_005655
GTGGAAAATCAGTTTGATAA	ame_novel_circ_012970	AAAAAAATGGCAAGACAGAT	nce_novel_circ_000451	GCATTGTCGGTGCCAAGCCG	ame_novel_circ_014205	TTCTAACTGAGTTTCTACAA	nce_novel_circ_002440
ATATAATGGTGGTAAAATTT	ame_novel_circ_005151	CAGTGCTCCTTAACAACAAG	nce_novel_circ_004980	GAGGTCCGGTCAGAACGCGG	ame_novel_circ_013703	GCTGAGATGATCTGAAGTAG	nce_novel_circ_003905
ACCCGTTCTTTACAGACCTA	ame_novel_circ_013834	CAATATAAATATATACAATT	nce_novel_circ_004921	AGGAAGCAGATGAAATGCAG	ame_novel_circ_001522	AAATCCACAAAGAACAACAT	nce_novel_circ_001393
GTGGATGCAGCTTGGTGAGG	ame_novel_circ_008474,ame_novel_circ_008640	TAGAAAATATTTAACAAGTA	nce_novel_circ_006414	CATGTTTTTTTGCTTCCGTT	ame_novel_circ_004717	TCTTCATTAGACATCAATAT	nce_novel_circ_006805
CAATTTGTAAGTATTTTTTC	ame_novel_circ_013516	TAATATCCAACTCATTCATA	nce_novel_circ_002072	GAAGCACCAGCAGACGGTTT	ame_novel_circ_002223,ame_novel_circ_002225,ame_novel_circ_002227	TTTCCTTCAAATATCTCCAC	nce_novel_circ_007336,nce_novel_circ_007337,nce_novel_circ_007340
GTTGCAGGAAAAATTCGTTC	ame_novel_circ_003073	CAATATCTTCAATAGATGTA	nce_novel_circ_007054	ATGCTGCCATCGTTATGCTT	ame_novel_circ_005326	TGATTCGGTTATAATAAAAG	nce_novel_circ_001617
TGACAGGTGACAAGGTGGAA	ame_novel_circ_012784,ame_novel_circ_012786	ATTTTACTTGCTTTACCAGT	nce_novel_circ_006515,nce_novel_circ_006517	TTCACCATTTACACCCAATT	ame_novel_circ_013252	AAAAAAAACTAGTCCTGTTG	nce_novel_circ_000070,nce_novel_circ_000082
AGATACTACGAGCTCATTCG	ame_novel_circ_010851	TCCAATTCCCTTATTAATTA	nce_novel_circ_001999	TAGATGTGGAACTCCATCAC	ame_novel_circ_010119	GTGTATCACATACACCAATT	nce_novel_circ_005465
GCACATATTAGCTTACACGG	ame_novel_circ_006018	TATTATTTTCATAATAATTC	nce_novel_circ_002110	AGCGCGAGCTTATCGTCCAG	ame_novel_circ_009808,ame_novel_circ_009809	TTTGGCTATCCTACTTATTT	nce_novel_circ_002042
GAACGATCCACGCACGAGAG	ame_novel_circ_004724	TTTTTATATCTTCTCTTTTT	nce_novel_circ_008012	TCGCATTCTATCTAGTGAAC	ame_novel_circ_014223	TTGTTTACCTTTACAACTTT	nce_novel_circ_004970
GCTATGACTGGACCTTGCTT	ame_novel_circ_013256	CTTTAGTCCATGAAGCCCTT	nce_novel_circ_006730	TACATCACTGCATCGTGCAG	ame_novel_circ_009017	CCAGTTCTCAAGATATCGGC	nce_novel_circ_004519
AATAGCAGGATTCTCTCCGA	ame_novel_circ_012399	CAGTTCATCCAATAAAATAA	nce_novel_circ_003848	CAAAACTCTCAGAGCGCACA	ame_novel_circ_007443	GTTATGTATTTATGTTGTGA	nce_novel_circ_004333
AATGATTTCGCAATTTTTCG	ame_novel_circ_009237	CACAAAATCATCAGCTCTAC	nce_novel_circ_001525	GCACGTCCATATCGTCGATG	ame_novel_circ_006238	GTAAAAGAAGATGGATATTT	nce_novel_circ_003016
CCAGCATCATCGACTCCAGC	ame_novel_circ_004333	CATGAATTCACAAATTATTT	nce_novel_circ_000711	CGATAAACAGAGACATGCAT	ame_novel_circ_014819	GCAATATTCTTCTTTTTGAG	nce_novel_circ_003232,nce_novel_circ_003234
GAGGCTTTAGGAGATGCAGA	ame_novel_circ_013653	TTAAGTTTACGAGCTTGTGC	nce_novel_circ_003264	AATTAGTCCAGGAGAGATCA	ame_novel_circ_014273,ame_novel_circ_014274,ame_novel_circ_014275	TACATTTTCAGTTTGTTTTT	nce_novel_circ_004622
ATTGGCTTGGTAAAGCAGCA	ame_novel_circ_009817	CAAGACAAGCCTAGTTATAA	nce_novel_circ_005815	ACGATGCAGCTCTCGAAGAG	ame_novel_circ_004830	TTTAATCTCTTTACTTTTTT	nce_novel_circ_006668
CATGTCACCGCGTAATGGCT	ame_novel_circ_005154	CAAAATTGGTATAATGATTT	nce_novel_circ_007127	ACTGCAAAAGACATTGAAAA	ame_novel_circ_011693	CGTCACTTTTAACATCTTCA	nce_novel_circ_004522
ATCGGTCAACTGGTGGAGGA	ame_novel_circ_006396,ame_novel_circ_006397,ame_novel_circ_006398,ame_novel_circ_006399	TACTTACCCCTTTTCCAAGG	nce_novel_circ_007111	CCACCTGAGTGGACAGTGTC	ame_novel_circ_005005	AGAAAATTAAAAATGGCTGG	nce_novel_circ_004453
GTATACCACGTATACCGCAC	ame_novel_circ_009872	CCTTCCCCTTCCTAAATTTA	nce_novel_circ_004601	CAATTAGGCCGGGTTCAACG	ame_novel_circ_002389	GAAATGGATTGAAGTAGGAA	nce_novel_circ_008426
ATCCAGTTTACGTAAGAAGC	ame_novel_circ_012234	ATCACAAATCCAGATGGTGA	nce_novel_circ_000428	AAATGGAAACGAAGTTGAAG	ame_novel_circ_000847	TACTAGGAAATGTTACAATA	nce_novel_circ_007893
CTTCCACAAGCAGCCGGACG	ame_novel_circ_003615	TATTACAAGGGGTGTCTATA	nce_novel_circ_002079	TCACCTAAAAAACAAATTCG	ame_novel_circ_003339	CTGTCTACTAAGAACTGCTG	nce_novel_circ_003088
AAGCGAGTTAATTTTCAATT	ame_novel_circ_006585	AACAACTTTAGGGGTTATAG	nce_novel_circ_005107	ACCCGGAGACCTTCTGGGAG	ame_novel_circ_014107	TTACATTCTTTGTATTTGCT	nce_novel_circ_000279
AGAGAATAGGAGAAGAAGTA	ame_novel_circ_010686	TTATGAACATTGGAATATCG	nce_novel_circ_000754	AAGTGCTGCATTACGCTCAA	ame_novel_circ_010066	AAGCCTTGTGTTATGGAAAC	nce_novel_circ_000909
CTGTGTTCCTGAGCTATCTT	ame_novel_circ_013598	GAAGAAGCAAGAAGAGAAAG	nce_novel_circ_000978	GAAATGGAAACGGATTTGTC	ame_novel_circ_005472	TCTCCAATTGTAATATTAGC	nce_novel_circ_006555
CCTTTACTCTACGCACTCTC	ame_novel_circ_014187	CAAAAGTTGAAAAAGAATTT	nce_novel_circ_004941	ACGCGTAGTTGTCGCGATCG	ame_novel_circ_014887	TGTGCGATCAAATAAAAAGC	nce_novel_circ_007391
AGATGAACAACAGCATATGA	ame_novel_circ_009357	ATGATTGTTTTTTTGGTGTC	nce_novel_circ_002629,nce_novel_circ_002631	TATCTATGCGTGCGGTAGAG	ame_novel_circ_014364	GGAGGCTATAGAGGATTATG	nce_novel_circ_007712
TTGCTTCGATTGGTCGGCGA	ame_novel_circ_006641	TTTCTGAATGTAGAAGACTT	nce_novel_circ_006793	CACGTTTATCGACGTGTCCG	ame_novel_circ_010908	TGTTTTTGTCGGTACTTTAT	nce_novel_circ_002062
GTGCTCAAGTACTGCGACCA	ame_novel_circ_006096,ame_novel_circ_006097,ame_novel_circ_006098	TCAGTGATAGTGGAACATTT	nce_novel_circ_001189	AATCGTCGATCGTGTTACTC	ame_novel_circ_009368	TTCTACTTCTTCAACCACAG	nce_novel_circ_003656
GTGGCTGGGAGAGAGGCGAG	ame_novel_circ_014185	TTGTAGTTTATTTTTTCAAT	nce_novel_circ_002843	GAACCAACTTCGTAATATTT	ame_novel_circ_005668	GACACACACACTATTTTTAT	nce_novel_circ_001090
GACCAGGATTACCAGAAGTA	ame_novel_circ_009362	AATATGCACTGGAAACTACA	nce_novel_circ_002118	CCGCAGGGGAGCCAGAACTG	ame_novel_circ_001401	CTTATGAAGTAATTGAAGAG	nce_novel_circ_002820
ACTATTTATCAAATCAAATT	ame_novel_circ_006294	ATTGGTGTCGAAAAGAATCA	nce_novel_circ_002865	GAGGATGATTTTCGTTCGTG	ame_novel_circ_011288	TTTCAGATTCTTCTACGTGG	nce_novel_circ_007023
ATGTTCTGGACCTGCCCACC	ame_novel_circ_006640	ATAAAGATTGGCCTTGTCCC	nce_novel_circ_007406	GTGAGAAAGAAGGAATCCAG	ame_novel_circ_005827,ame_novel_circ_005828	TTATCAACTACGACTATCTT	nce_novel_circ_000929
GCAAAGCGACAGGTGACGTC	ame_novel_circ_013558	TTCCCTCATAGCCAGGCTGA	nce_novel_circ_001186	CCTACCCTCGTGGAAAGTCC	ame_novel_circ_005718	ACTAGTCCCCAATTTTCCAT	nce_novel_circ_005669
GTAAAAGAAATAGAAAAAAG	ame_novel_circ_010745	GGTTCTTCTTTCAATAACCG	nce_novel_circ_005750	ACAAGGAGAAAGTAACAAAA	ame_novel_circ_010207	TGATTGCGTTTAATAGTTTG	nce_novel_circ_004129,nce_novel_circ_004130,nce_novel_circ_004132,nce_novel_circ_004135
CCGACAAAATGTGGGCTCGT	ame_novel_circ_001373	TTTACGAGCTTGTGCTCCAT	nce_novel_circ_003256	GTTGAGATCCGCGATGAACA	ame_novel_circ_008397,ame_novel_circ_008398	CATCCTGACCGATAAATCAT	nce_novel_circ_007449
TTGAAGGTATGGAAGAAAGT	ame_novel_circ_014583	CATTGAGGATGCTTTAAAAG	nce_novel_circ_008213	CTGTGGGATTCAAAGAAGAT	ame_novel_circ_005522	CTGCTGATGTAAAAACTATT	nce_novel_circ_005346
GCTGTAAACGGATTACAACC	ame_novel_circ_009216,ame_novel_circ_009217,ame_novel_circ_009218	ATAAGTTGTGTTTCAAACAT	nce_novel_circ_003339	GCTGTCCCGGGCGTCCGGAT	ame_novel_circ_002769	TGTAAAAAATAATTTAAATA	nce_novel_circ_001058
TTGACTTTGCCCGGCATAGG	ame_novel_circ_008522	TAGAAATTACCCCAAAAGTT	nce_novel_circ_002931	AGAAAAGAAAGAAAAAAAAA	ame_novel_circ_001004	ATATAATATTTTTTAAAAAG	nce_novel_circ_007370,nce_novel_circ_007371
AACAACGAGCACGGAGGGGA	ame_novel_circ_009477	TTATCAGCCAAGAGAAAGAG	nce_novel_circ_001963,nce_novel_circ_001964,nce_novel_circ_001965,nce_novel_circ_001966	CAGAGTGCCGTAAACCGGGT	ame_novel_circ_008001	AGGCACTGGCTGAGATATAA	nce_novel_circ_006987
ATTTCAGTCCAGAAAGAGGT	ame_novel_circ_006793	CTCAAGAAATTAGTATTTTA	nce_novel_circ_002643	TCGCGATAATATAAATGACG	ame_novel_circ_011202	AACATCAGAGAATACAGAAG	nce_novel_circ_000525
AACAGGGGGGTGGACGGTTT	ame_novel_circ_008184	CTATAGTTCAAATCGCATGA	nce_novel_circ_001995,nce_novel_circ_002002	CACACTTTGGCCAATGTTCG	ame_novel_circ_009172	CCTGGCATGAATAGTGCTAT	nce_novel_circ_000014
CCGGCGCGGTAGTGATCGTG	ame_novel_circ_013207,ame_novel_circ_013208	CAAGACCACACACAGAAACT	nce_novel_circ_003068,nce_novel_circ_003086	TTCTAATTTAATAAATCATT	ame_novel_circ_009010	ATAGCCGATATTTTTTTATT	nce_novel_circ_005547
ATAATCCTTGTTGATTAAGG	ame_novel_circ_012610	ATCCAAGTAGAGCAGTTAAG	nce_novel_circ_006746,nce_novel_circ_006747	CACCATCGTTCCTTCCAGGT	ame_novel_circ_002055	AGTTGTAAAGGTAAACAATA	nce_novel_circ_004957
GGAAAAAAATGGTGGATAAA	ame_novel_circ_012350,ame_novel_circ_012351,ame_novel_circ_012352	GTAACACTACAAGAATTAAA	nce_novel_circ_002765	TAAACCAGGAGCACCAGCAA	ame_novel_circ_000733	ATATAATAACGCGGTTATAA	nce_novel_circ_002849
GCGATTTGAACGGGATCACG	ame_novel_circ_007925,ame_novel_circ_007926,ame_novel_circ_007927	CAATTCTTTGTTTTAGTAAT	nce_novel_circ_004004	ACTTTATCTTAAACAGAAAA	ame_novel_circ_005895	TGCTATTTTTGGAGGTAAAA	nce_novel_circ_001992,nce_novel_circ_002011
ACGTACACCGGTTCGATTCT	ame_novel_circ_005516	GGGAATGAGTGCAGCTAAAG	nce_novel_circ_004514	AAAACAAGATGAAGTGTAGA	ame_novel_circ_005808	ATTTTTTTAACATTTAAAGG	nce_novel_circ_005316
GAATTTTGTTCAGTGAAGCC	ame_novel_circ_002106	CAAACCAAGTTATTCCAAAT	nce_novel_circ_001399	CGATTCTCAAGGGCGTCCGT	ame_novel_circ_003381	ATGTAATCTAGATCTGTTAT	nce_novel_circ_008179
GTATTCGTTTTTCGATGGAT	ame_novel_circ_013243	TCCTGTTTACAAATGGTGGA	nce_novel_circ_003001	AAGAGGCACGGTATTATCGC	ame_novel_circ_001640	AAAAAGACGAAATGAAAAGA	nce_novel_circ_006831
GACATCATACAGGAACGCCT	ame_novel_circ_001300,ame_novel_circ_001304	CATCACCAAAAAAAGACACA	nce_novel_circ_003701	ATCAAACACGGATGCATGTT	ame_novel_circ_010875	ACACAAACAATTAACTTAGA	nce_novel_circ_000994
TCTCCTCGTTCACAATTTCT	ame_novel_circ_010741	ATTTTACTTTCTGTTCTAGC	nce_novel_circ_007659	GGATTTTTGGAGAAATTCAT	ame_novel_circ_008804	TTGAACAAGAAGGATCAATA	nce_novel_circ_004461
GTCTTCCTTCGAAGGGTCCT	ame_novel_circ_002956	CAATAAGCTCATTTTGAGAA	nce_novel_circ_007635	GTTTCGGGGAAGAAAAACAT	ame_novel_circ_013190	TCCTTGCTTTTTTAATAATT	nce_novel_circ_004190
CTCCGTGTTATTATTATTGC	ame_novel_circ_013184	ACTAAGAGGAGATATTAATA	nce_novel_circ_000861	TTGGTTTGAATTCGCTTTCA	ame_novel_circ_004994	TGATATAAAAGACGTTTTTG	nce_novel_circ_007395
GTCCACTTGTACACGAGGGA	ame_novel_circ_008237	GGTTCTTCTTATTGTATTTT	nce_novel_circ_002523	TCTGTACCATCGTCATCTGT	ame_novel_circ_004855	CCAAACATTTCTGAAACAAT	nce_novel_circ_003155
TATCATGATTTTTATAAATT	ame_novel_circ_003978	TCTAAGTATTGGTACACTTG	nce_novel_circ_000278	GTCCACGTGCACGCGTACAG	ame_novel_circ_006427	AGAGCTAAGATTTAAAAGAT	nce_novel_circ_006024
AGTTGTCCTCTAACGGCAAA	ame_novel_circ_003249	TCAACATCTTCATAATTGTA	nce_novel_circ_001590	ATATTTTTAATGTTTACAAG	ame_novel_circ_001797	ATAAAGAAAATGTGCATATT	nce_novel_circ_005789
CTTCAATATATCAATTATTT	ame_novel_circ_014542	ATGACATTCCACAGGGCATA	nce_novel_circ_001802	TTGAACCGTTACGGAAACGG	ame_novel_circ_012274	AATAGGTATATTCCTGATAT	nce_novel_circ_004916
ATTACTTAAACCAGCACTAA	ame_novel_circ_012798	TAATAGTTATTGCCGCAAGC	nce_novel_circ_000171	ATAATTGCAAACCTTTACAT	ame_novel_circ_011476	CAGTAATTTTTCCTGTTTTA	nce_novel_circ_002821
ATCTCCATCTCCAGAACCTA	ame_novel_circ_005271,ame_novel_circ_005272	TGAAAATAATGCGACTCTAT	nce_novel_circ_004814	TTTTTTTTTTTCTTTCTTAA	ame_novel_circ_006951	TCCTTCAAGTACTTATTTTG	nce_novel_circ_000045
TTGTCCCATTGATACGGAGT	ame_novel_circ_008388	TTTCATCAAGGGTACTTACA	nce_novel_circ_000454	AATAAAGGATTACCAAAACG	ame_novel_circ_001188	TAAATATATTATCTTTACAC	nce_novel_circ_000326
TTTTCCCTTCTTATTTTCTA	ame_novel_circ_013390	CAGATTCCCAGTTTTCATCT	nce_novel_circ_007278,nce_novel_circ_007283	AAATACGCTAGATTAGCAAA	ame_novel_circ_000570	ATTAAGGCAGTTGTGGCTGT	nce_novel_circ_002365
ATTATATTTAATTTTTCAGC	ame_novel_circ_010311	GTGGAGATATTTGAAGGAAA	nce_novel_circ_007335,nce_novel_circ_007338,nce_novel_circ_007339	AGTACTCGAACCTCCATAAG	ame_novel_circ_011860	CTTTCTCTTCTTGCTTCTTC	nce_novel_circ_000979
ATTACTGAGAATGTTTGTTA	ame_novel_circ_009510,ame_novel_circ_009511	CTTCACTTAAAAACGTTAAT	nce_novel_circ_004341	CCACGGTTACGACTTCCTCG	ame_novel_circ_004137,ame_novel_circ_004142	TTCCCTAAATGTGAATAATA	nce_novel_circ_004164
ACGGTCGCTTGCCTCTTGCT	ame_novel_circ_007782,ame_novel_circ_007784	TAAGTGGTGTCTGAATTTTC	nce_novel_circ_007444	CTAATTGACTGCGCTAAATA	ame_novel_circ_004576	TAAGATTATCAACACACAAC	nce_novel_circ_006336,nce_novel_circ_006398
ATAATCATGGCGCATTTATT	ame_novel_circ_001742	ACCTAAATTCTGAAGGTGGG	nce_novel_circ_000853	GAACTTAGTTCAATGGTGAG	ame_novel_circ_014443,ame_novel_circ_014449	TGGTGCTAATCCTTTAACAT	nce_novel_circ_001566
GAAATCCAATTAAAGACAAA	ame_novel_circ_005694	TATGATTTTGTAGAGCCAGG	nce_novel_circ_002106	ATCTTTGATGGTATATGTAA	ame_novel_circ_008897	GTCATCTCAAACAGTAGATA	nce_novel_circ_002942
AAGATCATCGCGCCACCCGA	ame_novel_circ_007297	ATATTATATCTTTAATGCTA	nce_novel_circ_000347	TGCCGATGCCTCCGAAGAGA	ame_novel_circ_006826	TCAACACACAACCCGCATTT	nce_novel_circ_006247,nce_novel_circ_006293,nce_novel_circ_006301,nce_novel_circ_006340,nce_novel_circ_006361,nce_novel_circ_006407
CTGTTGCGTATGAGGTTTAC	ame_novel_circ_003061	GTGTTAATATTGACTTTTTA	nce_novel_circ_007092	TCGTTTTCTTAACTTCGTTT	ame_novel_circ_012901	ATTGCATTGTGTGTATGTAA	nce_novel_circ_004040
ATTCGTCTGCGATAGCAAAT	ame_novel_circ_014350	CTTAAATATTCCAATTACCC	nce_novel_circ_000511	TGTTAAAAATAATGTGTAAT	ame_novel_circ_008841	CTGTTAAAGTTACAAATATT	nce_novel_circ_002401
CGAAGTCATATGCGATCCAC	ame_novel_circ_008831	TTAAATCACAAGCAAATGGC	nce_novel_circ_007159,nce_novel_circ_007160,nce_novel_circ_007161	GTTGTTTACAATGGGGACGA	ame_novel_circ_008287	ACTAAAACCACTAACCCTAT	nce_novel_circ_002293,nce_novel_circ_002294
TGGGTGGAAGAGTCGTTCAC	ame_novel_circ_013303,ame_novel_circ_013304,ame_novel_circ_013305	CAATGACACTAGTTTCTCAT	nce_novel_circ_002321	AGGTTTCTGAGGGATGGGAA	ame_novel_circ_012869	CTTCCCAAGGGAAATTCCCC	nce_novel_circ_007837,nce_novel_circ_007841
GATACTGGAATAATAATCGA	ame_novel_circ_002556	GTTCAATTCTCTCTGGATTA	nce_novel_circ_000917	TCGCCCATTTGGACATCAAG	ame_novel_circ_011958,ame_novel_circ_011959,ame_novel_circ_011960	TACGAACGTAAGCGATATAT	nce_novel_circ_007433
AAATGCGTTGGTTTCGTGGC	ame_novel_circ_002186	TATTTTTAAGTTCAATCATT	nce_novel_circ_004177	AATATGTGTTATTCAAGATT	ame_novel_circ_013611	ATTTTTTGTAGTGTGCATAA	nce_novel_circ_005894,nce_novel_circ_006071
TGTTGGGATAGGCCTTTTGA	ame_novel_circ_011391	ACCGGAATTAATTTCTGATT	nce_novel_circ_004187	TACACCACGTCCTACATCGA	ame_novel_circ_001954	CTCTTCAACTGATTCTAAAG	nce_novel_circ_001402,nce_novel_circ_001405,nce_novel_circ_001429,nce_novel_circ_001456,nce_novel_circ_001501,nce_novel_circ_001510,nce_novel_circ_001517,nce_novel_circ_001525,nce_novel_circ_001526
GTGCGCGATATTCAATAAAC	ame_novel_circ_009961	AAGTCCTCTTGGCATGTATT	nce_novel_circ_008129	GTTCGACCATCCCAATCGAT	ame_novel_circ_014308	TATATTTATGATTTCTGAGG	nce_novel_circ_003246,nce_novel_circ_003248,nce_novel_circ_003249,nce_novel_circ_003251
GTGAAGTTAATACCAGGAAA	ame_novel_circ_009925	AAAGCAAGTATAGTTTTTTT	nce_novel_circ_007217	TCTAGCGTTCAGCCCTCCCC	ame_novel_circ_010569	GATTGCGTTTAATAGTTTGA	nce_novel_circ_004115,nce_novel_circ_004118,nce_novel_circ_004119,nce_novel_circ_004122,nce_novel_circ_004123,nce_novel_circ_004125,nce_novel_circ_004126,nce_novel_circ_004127
AAGTGCGATGTCGATATCCG	ame_novel_circ_007231,ame_novel_circ_007232	CATGTGGTGTATCAGCACAA	nce_novel_circ_004195	ATAAGATTCAACCTACTGAT	ame_novel_circ_012675	ACCATTATTATCAACATCAA	nce_novel_circ_000539
ATTGAAGTCGACAAAAAAGG	ame_novel_circ_006946	CTGTGTTTTATAACTAAATG	nce_novel_circ_001515	AAGCAAATGGTGAAGGAGAG	ame_novel_circ_003795	CTCCTTTAACAATAAAAAAA	nce_novel_circ_001840
TCCCACTACTGCCCGCCACG	ame_novel_circ_014604,ame_novel_circ_014615,ame_novel_circ_014628,ame_novel_circ_014644,ame_novel_circ_014654	ATCTATTTTATCTGCTTATA	nce_novel_circ_003266	TCGATGACTATCCCCGGATC	ame_novel_circ_008466	ATTTAAAGCAGGTAATAGAG	nce_novel_circ_007607
GTATTGCAGATATAATGGTT	ame_novel_circ_006695	ATCTTACAACTTGATGAAAC	nce_novel_circ_005163,nce_novel_circ_005164	TAACACACAGAACACATATG	ame_novel_circ_005261	GTATGTTTTAAATGACGGCA	nce_novel_circ_002734
AGCGCGCAAAACAGGCTGTT	ame_novel_circ_002441	TAGATTGCGAAAAGACAGTC	nce_novel_circ_005685	GAGAAGTGCGACGACGGTTG	ame_novel_circ_014251	CCTATATATATGGATTGCAA	nce_novel_circ_000350,nce_novel_circ_000353,nce_novel_circ_000360,nce_novel_circ_000361
TAGACACGGCGGAAAGAGAA	ame_novel_circ_001789	ATGGCTCTTGTAAATAAATC	nce_novel_circ_001579	CATGATGCGAACCTCCGATC	ame_novel_circ_006872,ame_novel_circ_006895	CGTTATTTACCGCATCTGCT	nce_novel_circ_008225
CACGCATCGGTGGGAAGAAG	ame_novel_circ_007437	GTAGAAAATTTCAAAAATAT	nce_novel_circ_005830	TTAGCTCGTGTAGCATGTAT	ame_novel_circ_009508	TTCATAAATCGAGATATTTT	nce_novel_circ_007579
AACATGAATGATAATATGGT	ame_novel_circ_000242	ACCTGGTGCTAGATTAGTAA	nce_novel_circ_005189	TTTTCTTTTATATATTTTAT	ame_novel_circ_002491	CACAAAAATCTTTACAACTT	nce_novel_circ_006538
CGATCATCACGAACGCCTGC	ame_novel_circ_013524	GAAAAGTTTATGATTTTGGA	nce_novel_circ_000405	CGCAGTTCCAGGTATTCCAG	ame_novel_circ_011859	AGCCAAGTATATTTGGTAAA	nce_novel_circ_004548,nce_novel_circ_004551,nce_novel_circ_004552
AGACATCAACCTCTTTCTGC	ame_novel_circ_011095	TTAAAAATTTATATAACATC	nce_novel_circ_002450,nce_novel_circ_002451	AGGTGGTCGAAGGAAGGAAG	ame_novel_circ_000645	CATATTGATCCATTTAGGTA	nce_novel_circ_005896
ATTGATGGTAAAGGACCACT	ame_novel_circ_000757	ATGTTTTGGATCATGGCAGC	nce_novel_circ_007100	TTTTTTTTTTTGCCTTTTTT	ame_novel_circ_008777,ame_novel_circ_008780	AGTTTTTGTAGGTGAAAATA	nce_novel_circ_002305
CGCACCAACTCCGACCCCAG	ame_novel_circ_008353,ame_novel_circ_008356,ame_novel_circ_008358,ame_novel_circ_008360	TAACAGTGGCTTTTCCCATT	nce_novel_circ_005295	AGTTCGTGTCGGTACACGTT	ame_novel_circ_005688	TCCTGAAGAAGAAGTTCCTG	nce_novel_circ_001930
GTATCAATCCAGCGAGTGCA	ame_novel_circ_001749	CCTTATAACAATCTTATACT	nce_novel_circ_004756	CGGATTGTTTTCTCTCAACG	ame_novel_circ_000362	ACAAGAATCTGTTCTACAAT	nce_novel_circ_002712
GTCCACCGACGATCCTGGTG	ame_novel_circ_014884	AAAAAACTATCGAAGAAAAT	nce_novel_circ_000702	CGACAGCTGTTTCAGGGCAC	ame_novel_circ_004882	TGTAGAATACGAATGGGAAT	nce_novel_circ_008343
GTACATGGCTTTTGGCTAGA	ame_novel_circ_007599	GGACTGACAATACAGACTTT	nce_novel_circ_006754	TTTGGTGTCGTCGATTCACA	ame_novel_circ_001109,ame_novel_circ_001110,ame_novel_circ_001111	AGCAGATAAAATAGATCTAT	nce_novel_circ_003256,nce_novel_circ_003258,nce_novel_circ_003259,nce_novel_circ_003260,nce_novel_circ_003262
TGATCAGTCAACGTCGCATC	ame_novel_circ_006194,ame_novel_circ_006195,ame_novel_circ_006196,ame_novel_circ_006197	AATCCACTTGCATTGATAAA	nce_novel_circ_005470	TTCCTGCGTTATGTATTCCT	ame_novel_circ_012792	TCAAATACCAAATGTTCCAT	nce_novel_circ_002417
GTGCTATTATAGTAATTACA	ame_novel_circ_004262	CTAAAGACCATAATTTATTT	nce_novel_circ_002987	GGATGAGGTGGCGACTACCG	ame_novel_circ_005601,ame_novel_circ_005606,ame_novel_circ_005608	AACATCTCCTGTATCTTTAA	nce_novel_circ_002899
ATTTTAATAGCTCTTGCTGT	ame_novel_circ_000930	AAACAGGTGATGTTACATCT	nce_novel_circ_005549	TAACAGAGTTTTTCTTTAAT	ame_novel_circ_007185	TTTTATTAGTGGGCCTACAG	nce_novel_circ_003220,nce_novel_circ_003274
GTGCCTACATTGACTGGAGA	ame_novel_circ_013451	CTGAAATCTTATGTTTTTGT	nce_novel_circ_000987	GGTGTTACAGCCACTACTTC	ame_novel_circ_011604	TATTTGTGATGGTAAGGCAA	nce_novel_circ_007578
ATTCTAATTTTTTTTTTACA	ame_novel_circ_005648	ACTCTGGAAAGAGTACTGCT	nce_novel_circ_000935	ATCAAAAATTAGATTTAAGC	ame_novel_circ_013390	ATATTTACGCTACATTTATT	nce_novel_circ_005453,nce_novel_circ_005454
TAAAATTGGTTCAAGACCGA	ame_novel_circ_000228	TAGCTCTGAGGATCAGGTAA	nce_novel_circ_003681	GTGTTTCGTAGGCAGGAATT	ame_novel_circ_002635	GACATACATCTGCCCAGAAT	nce_novel_circ_004308
AGCCTTGTTTCGCTTTTTCT	ame_novel_circ_000880	AATTTCTACTTCAGTACCCA	nce_novel_circ_006934	TAAATACTTTCATTTCTAAG	ame_novel_circ_014770	ATATTACTACACCTACCAAT	nce_novel_circ_002716
TCATCAAAGCGTGGTCGACG	ame_novel_circ_011368	GTATATAAAAGCTTTATAGG	nce_novel_circ_003832	CGACGGTACCTGGGAGCAGG	ame_novel_circ_000030	TTCTAAATTCTTCTCGCATG	nce_novel_circ_006244,nce_novel_circ_006350
TATTTTGTTGCATAGTGGTT	ame_novel_circ_008830	TTCTAATTATGATTATAATA	nce_novel_circ_007162,nce_novel_circ_007167,nce_novel_circ_007170,nce_novel_circ_007173	TTAGAACGACGTTGCTATAG	ame_novel_circ_013209,ame_novel_circ_013210	TTGTTCTCCTTCCCTAAATT	nce_novel_circ_004316
AAAGAAAGAAGGAGGGAAAG	ame_novel_circ_003743	TATAAGGAATTTGGTAATTG	nce_novel_circ_003675	TTTCTTCTCGGCCACTCGAA	ame_novel_circ_006751	GCTATAATAAGCTGTAAAAT	nce_novel_circ_000178
TATCAAATATGTGCTTAGAA	ame_novel_circ_007208	AAATAAGACCCTATACCTAC	nce_novel_circ_004754	CAACCAGATGCTCAACCAAA	ame_novel_circ_003410,ame_novel_circ_003413	AAAAATCTTAAGGATATAAT	nce_novel_circ_000839
GTACGATCCTCTCCGTTCAC	ame_novel_circ_005193	TAAAAAAATTTGACAGTATA	nce_novel_circ_000161	AGATCAAAATATTCGAGATA	ame_novel_circ_014466	ATTTCGACCCCCTCTGAAGT	nce_novel_circ_003690
GACCTGCGTTTTGGGGACTG	ame_novel_circ_010995,ame_novel_circ_010996	TAAAAAGCTTTGAGAAATCT	nce_novel_circ_007204	TTGATTGTAACGTAGAAGAG	ame_novel_circ_006730	AAGTACTTTACACACTCTTC	nce_novel_circ_006395
ATGTTTGCACAGATGGTGGA	ame_novel_circ_009562	ATGATAGGGACTACAAAAAA	nce_novel_circ_005810	AAGAGAAATGCGATCGTCGT	ame_novel_circ_005333	TAAGCTACAGCTTCATCAGG	nce_novel_circ_000524
ATGCTTATGCAATGAAACGC	ame_novel_circ_000011	AAAAGCAAATATTAACAATG	nce_novel_circ_003089	GCCTGGCATCCTTGCCCAAG	ame_novel_circ_003021,ame_novel_circ_003022	CGTATAAATTCCGCTGTTTT	nce_novel_circ_005349
TAAGGAATTTAAATGTTCAT	ame_novel_circ_013570	TATCATTCTTGGTCTAGTTC	nce_novel_circ_003133	TCAAGGAGATATCTTGGAAG	ame_novel_circ_002997,ame_novel_circ_002998,ame_novel_circ_002999	TGATTCCCCACTTGACAACT	nce_novel_circ_002451
CAACAGCAATCCCAACAACA	ame_novel_circ_003089	GTCCAATTTTGACTTCAAAA	nce_novel_circ_002538	AAACGGAGGGAAGAGGGGGT	ame_novel_circ_009144	TGATTTAGCTCTTAATGTCA	nce_novel_circ_001503
AACCTTTTCTTCCTCTTCCT	ame_novel_circ_001469	GTAAACAATACGTTGAGACT	nce_novel_circ_004971	CATCTGGATTCGGAAGTAGA	ame_novel_circ_001970	TCTAAAAGCAATACAGCAAG	nce_novel_circ_001367,nce_novel_circ_001368,nce_novel_circ_001371
AAATCATCGAGAATACGTGA	ame_novel_circ_010517	ATATAGTACCACAGGATATT	nce_novel_circ_005868	ACGAGACCACCGTGCCCGAG	ame_novel_circ_013996	TTATATTTATAATTTGTATA	nce_novel_circ_007353
GCTCGACCAGCCGGTGACCA	ame_novel_circ_006200	ATATTCAGCTGTCATTTTTT	nce_novel_circ_004310	CTACGAATTCCCGCCTAACG	ame_novel_circ_009374,ame_novel_circ_009379	TGATATACCATAGAACATAA	nce_novel_circ_003182
CACCACAGGATATGTCCCAC	ame_novel_circ_003060	TTTGCAAAAAGATATTCCAA	nce_novel_circ_004725	AGATGTGTTGAAAAAAGGAA	ame_novel_circ_005677	CTAATAAAAGTGTTTCTTGG	nce_novel_circ_004829
ATGGAAAATCTTCACATACT	ame_novel_circ_014466	CAAATATACTTGGCTCTTCT	nce_novel_circ_004554,nce_novel_circ_004556,nce_novel_circ_004558,nce_novel_circ_004559,nce_novel_circ_004562,nce_novel_circ_004563	TTGAATAATGGGAGAATGAA	ame_novel_circ_005240	CGTCGCTTATATAGAAAACA	nce_novel_circ_002913
AGGGGCAGCTGTACGCGGCG	ame_novel_circ_002132,ame_novel_circ_002134	GTTAGTTACCTTACCTCCCA	nce_novel_circ_007630	CGGACGCTGGTGCTTCGCAG	ame_novel_circ_011851	CTTATACAAGAAAAAGATAT	nce_novel_circ_001746
GATATTGAGAATAGGATTCT	ame_novel_circ_006957	TGTTGTAATCGAAATTATGA	nce_novel_circ_006636	ACCGGCTGAAACGAGGGAGA	ame_novel_circ_003590	TTCTCTTTAGCTAAGATTTT	nce_novel_circ_006728
AGGGGCCAAAGAACGCGACG	ame_novel_circ_012505	TTGGTTTGACATGCCCGTAA	nce_novel_circ_005646	AGGGCTGAGTACAAGCACGA	ame_novel_circ_002896	AAATACATCTAAAATTAATC	nce_novel_circ_005616
ATCGAAAAGAAACACTTCTG	ame_novel_circ_003258	AAATATCATGTGAATTATAA	nce_novel_circ_005783	CTTTATCCCGGCTGCAACGA	ame_novel_circ_009249	AAAAATAATTTTTATGTTTT	nce_novel_circ_004036
ATTAAAGAGTCATAATAAGA	ame_novel_circ_010520	CCCTGACATCTCCTGTAAAA	nce_novel_circ_006823	CATACCTCCCATGCCATCAG	ame_novel_circ_006699	TTGGTGTTCTAATAATATAT	nce_novel_circ_008422
AAGTATGAGCGTTTTGAGCT	ame_novel_circ_010680	CTAAACCCAGAAAAATACTA	nce_novel_circ_001382	CACGCTCCATTGCTTCTTGT	ame_novel_circ_006509	CGAACCAAGGAATTAATTTT	nce_novel_circ_006415
TTGCATAAAGCGCGCAAGAA	ame_novel_circ_009948,ame_novel_circ_009951,ame_novel_circ_009953	GGTCTCCATAAATTTATAGC	nce_novel_circ_003934	CAGGAACGACCATGAAGATG	ame_novel_circ_004169	TTTTAAATTTATATGGCAAA	nce_novel_circ_005661
GATCGAGCGCGCACAAAAAC	ame_novel_circ_001642,ame_novel_circ_001643,ame_novel_circ_001644	GAAGAAGAAATCGAGTACAA	nce_novel_circ_004945,nce_novel_circ_004946,nce_novel_circ_004947	GTCATTCCACACACCGTATT	ame_novel_circ_014368	AGAACAAAATCGACTGCTTG	nce_novel_circ_005045
ATAGAGCTATATCTAATTTA	ame_novel_circ_005857	AAAAAATATACAAAAAAAAA	nce_novel_circ_004296	GTACGAAGGGAGTACAATAT	ame_novel_circ_004894	GAATATGGACCACCTATTGT	nce_novel_circ_001727,nce_novel_circ_001729
ATTACTTTAAATTGTTCTGG	ame_novel_circ_005701	CTTGATCATTGTCTTTATAA	nce_novel_circ_007692	CTCGGCCCTTACGTGTTTCG	ame_novel_circ_004657	TCGCTTATATAGAAAACAAT	nce_novel_circ_002912
GGTACAACAAACGGCCCATC	ame_novel_circ_010193	TAAGATTTAGTCATAATTTC	nce_novel_circ_007368	ATCCATGGTCTTTGGCAGTA	ame_novel_circ_001475	CAAATTTCAACTTTTTAAAA	nce_novel_circ_005478
CGGCAAGCACCCAAACTGGA	ame_novel_circ_006927	CATCAATAGCAGAATCTCTA	nce_novel_circ_006651,nce_novel_circ_006653	CACACAATACGAAGTTCGAC	ame_novel_circ_013642	TGTATGCGCTGTAGGAGTTT	nce_novel_circ_005024
GTGATCATGGCTAATCGGGG	ame_novel_circ_006179,ame_novel_circ_006180	CAAAAAAACCGCTTTGTATT	nce_novel_circ_007740	CAGTTAACGCAACAGCAGCA	ame_novel_circ_005280	CGTAGTACAAGCAATAAGTG	nce_novel_circ_005123,nce_novel_circ_005130,nce_novel_circ_005153,nce_novel_circ_005174,nce_novel_circ_005184,nce_novel_circ_005215,nce_novel_circ_005221,nce_novel_circ_005225,nce_novel_circ_005239,nce_novel_circ_005243,nce_novel_circ_005252,nce_novel_circ_005258,nce_novel_circ_005260,nce_novel_circ_005263,nce_novel_circ_005266
CTGAATGAGGCTCATGGAAC	ame_novel_circ_003891,ame_novel_circ_003893	TGGTACATTTTTGATATTTT	nce_novel_circ_003657	CGCTAGAAGATCCAGCTACT	ame_novel_circ_006937,ame_novel_circ_006938	CAATCCAGTAGCCCTGTAAG	nce_novel_circ_002324
AGCGCGATGCAGATGCACGC	ame_novel_circ_013366	CTTTCTATATTAACAATATT	nce_novel_circ_006563	CCTCGAAAAAAAATTCCACG	ame_novel_circ_011311	AATTATATTCGCTATGGCAT	nce_novel_circ_007191
CGGGCACAAATCTTATGGGC	ame_novel_circ_010746	CGAGACACCATAAAATACCA	nce_novel_circ_004383,nce_novel_circ_004390	ACCAAAACCTCGAGATTTCC	ame_novel_circ_010094	GATCTTAAAGAACTTAACAA	nce_novel_circ_007946
GTAACTCAATCTCATTTGCC	ame_novel_circ_014674	AATCAGAAATTACAAGAATG	nce_novel_circ_003557	CCCCTTGTCTCGGGTAGAAT	ame_novel_circ_013498	AAGAGATAGGGACTATGGGG	nce_novel_circ_001959,nce_novel_circ_001962
ATTACAATTCTTATGGTTAT	ame_novel_circ_009787	TGTAAAAAAAGCTTCTCCCG	nce_novel_circ_001487	CACTAAGAAGCACGATAAGA	ame_novel_circ_009057,ame_novel_circ_009058	AGTATATTGTCTATTAGCAG	nce_novel_circ_006521
TTCGCAGGCGTGCAGGCGAT	ame_novel_circ_014048	GAAAAAGTGCTTATAACAGT	nce_novel_circ_000769	CCTGTCACAGCTGGGAAACC	ame_novel_circ_004970	AAGTGCTAGTGAAAGTGAAA	nce_novel_circ_004349
GAAGCTTGGCAATCACTCGA	ame_novel_circ_012517,ame_novel_circ_012518,ame_novel_circ_012519	TAATTTGTTAATGACGTTGT	nce_novel_circ_006255,nce_novel_circ_006256	ATATCAATTTTTTCAGAAGA	ame_novel_circ_000326	CAAACAAAGAGGATAATATA	nce_novel_circ_007110
ATGTCGATATCCGTAAAGAT	ame_novel_circ_007233	ATATTATTTCATTATTTAAA	nce_novel_circ_005431	TCCTTGTTGATAATGTTGCT	ame_novel_circ_011911	CTTCTTTTGGATTTATTAAA	nce_novel_circ_007305
ATTCTAGTAGAGGAGGAAGA	ame_novel_circ_005947	TTATCTCAGTTGTAGGATTG	nce_novel_circ_004741,nce_novel_circ_004742	TGGCAAAAACGTGTTCTCGA	ame_novel_circ_009886	TTGATATTAGACCACCTGAA	nce_novel_circ_003451
AACACGACCGGGCTGCCCTA	ame_novel_circ_013033	CTCGGTTTACTAGGACATAC	nce_novel_circ_005385	CCGGAAACCGTCCACCCCCC	ame_novel_circ_008188	TGTTTATGGTGTCGGGGATT	nce_novel_circ_004823
TTCAAAACTCGCGAGGCAAA	ame_novel_circ_004767,ame_novel_circ_004769	GAAGATACAGAATATCAGCG	nce_novel_circ_000725	CACGTACACATCTTAAAGAC	ame_novel_circ_007320	ACGCAGAAAAAAGAAAAGAG	nce_novel_circ_007967
GATGTGATTCTTATAAAAGA	ame_novel_circ_003953	AAACTTGAATCAGTACATAT	nce_novel_circ_000343	GCACCAAAAACAGTCAAGTC	ame_novel_circ_001078	CACTTTCATCGTGCGTTTTG	nce_novel_circ_007243
AACAATTGAGTATCTAGATT	ame_novel_circ_006514	GGTAAATCTGAAGATGTTAA	nce_novel_circ_004520	GAAGAAGATCTTCGAATCAA	ame_novel_circ_004209	AAGAGATAACTGAGATATCG	nce_novel_circ_004153
GCGGCTGGCGGACGAGGACG	ame_novel_circ_005757	AAAAAATCCATTCCTTCGCT	nce_novel_circ_002815,nce_novel_circ_002817	ACTGACATAACACCGGTGGA	ame_novel_circ_001549,ame_novel_circ_001557	AATCTCTTCATATTCATTCT	nce_novel_circ_003469
AGTCTGCCCTTCCCGTTCCC	ame_novel_circ_003324	AATGAAAACATAAATGTTTT	nce_novel_circ_006421	GCAGTTTTGTTCCTGCAACT	ame_novel_circ_012661	ACGAAAATATGTTGAAAAAA	nce_novel_circ_008308,nce_novel_circ_008311
ACTAAATATCATCATTGGTC	ame_novel_circ_001371	TGTCCTTCTATGGAATCCTT	nce_novel_circ_007484	TTCTTTTGGCCGGTCTTCTG	ame_novel_circ_012510,ame_novel_circ_012511	AAACAGAAAAAAAACCAGAA	nce_novel_circ_007969
AAACAAAGAGACATCAAATT	ame_novel_circ_003715	AAAGAAGAGGTGTGGTGATG	nce_novel_circ_001237	TTCGACTGCACCGCTATGTG	ame_novel_circ_001072	AGCACTAAAAGTTCTACATT	nce_novel_circ_006885
ATGCTGTCAAAAGTGCGGCG	ame_novel_circ_010398	AAAACAATGATAAAACACGT	nce_novel_circ_000570	TAACTTGTTTCTACCTTTTT	ame_novel_circ_006554	TACAGAAAAAACAGCAGAAT	nce_novel_circ_001799
GTGTTCTCGTGCTGCTCTTC	ame_novel_circ_012507,ame_novel_circ_012510,ame_novel_circ_012512,ame_novel_circ_012513	AATCTCAGTACTTCTGTTTA	nce_novel_circ_004979	GCAGAATCTCTCGGTTTCCG	ame_novel_circ_012669	TACGGCAATGCCTGCTATAG	nce_novel_circ_005823
AATCCAAGAATTTGCGAAGT	ame_novel_circ_000258	TTAGTTCTCTCTCTCTGAGG	nce_novel_circ_000434	AGTTCTTTAAAAAAAAGATG	ame_novel_circ_013732	ATCCTATTTTACGGAAGACG	nce_novel_circ_005104
AAACAAATGAATGTAAATAT	ame_novel_circ_002283	CTGATGAAAATAAAGGCAAT	nce_novel_circ_004005	CAATGGTGAAGTTGTTCCTG	ame_novel_circ_010476	GGTTTAATATGTTATTGATA	nce_novel_circ_003988
ATGGGCATCAGTATCATCGG	ame_novel_circ_004550	TTGGCTTATGCTACTGATAC	nce_novel_circ_001011	GACCGGCGCTCGAGGAAAAG	ame_novel_circ_005378	GACCCCGATTTTCAAGTTGA	nce_novel_circ_000113
AAAAGATCGGTTGTTATGAG	ame_novel_circ_009203	TTAATAAATCCAAAAGAAGA	nce_novel_circ_007308	TACTAATCAAGTTTGCGATG	ame_novel_circ_002106	CTTTTTATTCCTAAGAGAAG	nce_novel_circ_003649
GTTGCGAGTTCCCGGCGCAG	ame_novel_circ_009167	AAATAAATCTGAACATTGTC	nce_novel_circ_000392	TCCACAAGCTATGGTATATA	ame_novel_circ_013247	TAAGATAGATTTGATGTTGG	nce_novel_circ_002387
ATGCAGAGGCGGAATATTCG	ame_novel_circ_006971,ame_novel_circ_006991	TTTTTTATCATCATATTTTA	nce_novel_circ_006680	ATCCGTGGCTGGACTCAATG	ame_novel_circ_012326	TGACTATCTTCGCCCACAAC	nce_novel_circ_006682
GTAAGTCGATTACGGTGACG	ame_novel_circ_003726	TACTTCTTGTTCCTCCACCA	nce_novel_circ_001538	ATACCAATATGGCACATTTA	ame_novel_circ_005776	AATAACTGGTATTGATATAG	nce_novel_circ_000880
AAGGGGAAAAAAAAAAATAT	ame_novel_circ_002906	GAAATTCCATCAATATAACC	nce_novel_circ_007912	TTCAACGAACGTATACAAAG	ame_novel_circ_005287	TGCACCGCCTCAAGATAAAT	nce_novel_circ_002547
ACATGCACTTTAAAAAGGAT	ame_novel_circ_012569	ACAATGGTTGTGCAGCTACA	nce_novel_circ_004910	ACACATACGTACTCATACAG	ame_novel_circ_006793	GTCATTTTATTTTCATTTTG	nce_novel_circ_003726,nce_novel_circ_003727
AACGTAATTTCCATATATTT	ame_novel_circ_003499	CTAACAGTATTTAAAGCATC	nce_novel_circ_008089,nce_novel_circ_008091	GGGAACCGACTTCCTCCGCG	ame_novel_circ_004761	AAATAAATGAACAAGGAATA	nce_novel_circ_006496
ATGACCACGTGCCGCGCCTG	ame_novel_circ_009739,ame_novel_circ_009742	AATATACCACTATGCGACAG	nce_novel_circ_006780	TTAAATTAATGATGAATGGC	ame_novel_circ_014830	ACACATATCCCGTCAATATA	nce_novel_circ_007028
[truncated: 9,837 more rows]

## Sheet: ame.left
Right sequence of anchor reads	circRNA ID
ACTGCCATTAACTTTTTCCC	ame_novel_circ_005485,ame_novel_circ_005491
CATCCGCGATACAGTCACAG	ame_novel_circ_012584
AACAGTAACATCGAAAGTTA	ame_novel_circ_012456
GTGGCCAATTTGCATTCAAG	ame_novel_circ_009831,ame_novel_circ_009832
GTCGTTTGCTGATCAAAGAG	ame_novel_circ_005234
TTCTTCAGTTTGTTTCTCAG	ame_novel_circ_009497
TTCCTTCGCGTGCCAACTCG	ame_novel_circ_012445,ame_novel_circ_012446
GATGTTGCCATAGCCGTGGC	ame_novel_circ_013463
CAAAACCGTCTACTATCCCG	ame_novel_circ_011914
CCTCGATAGACGAGGGCATG	ame_novel_circ_011766
ACGCAGTGAAAGTTTGTTAG	ame_novel_circ_006306
AGCACGATCTTCGTGGTCGC	ame_novel_circ_003387
GGACATGGAAGCATGAGAAC	ame_novel_circ_010171
CAATTAGTTTGATAAAAACG	ame_novel_circ_006581
TTGCACCTGTGCCTGTTGAG	ame_novel_circ_007032
CTATGTTTAAAGAAGCGAAA	ame_novel_circ_006679
CGCCGCTTGATGAATAGTTG	ame_novel_circ_000418
CAATATTGCCAAAATTGCTT	ame_novel_circ_014439
CCTCCACGTGGTTGTCGATC	ame_novel_circ_012381
CTTCAAAGAAGACATATCTC	ame_novel_circ_003100
AATAAACGATGTCCAGCAGG	ame_novel_circ_014155
CGATCCGGATCCGGACGCTG	ame_novel_circ_006222
GCGTGGACAAATACGAGTTT	ame_novel_circ_009279
ACTTCGTAATATTTGAGAGT	ame_novel_circ_005664
CTACATGAGATCCATAGCTT	ame_novel_circ_004552
GGTTGCTTAATTTTAAACAG	ame_novel_circ_001767
ACGATCATAGCCTTGATAAG	ame_novel_circ_014807
AACCGGGAAACAAGTTTCAG	ame_novel_circ_003156
TCGTGCGTTGCGCTCATCGG	ame_novel_circ_010647
CTATGTCGGCTATGTGATCC	ame_novel_circ_007948
[truncated: 11,805 more rows]

## Sheet: nce.left
Right sequence of anchor reads	circRNA ID
[truncated: 6,500 more rows]

[truncated: 1 more sheets: nce.right]
