# Supplementary material for: Deciphering the CircRNA-Regulated Response of Western Honey Bee (Apis mellifera) Workers to Microsporidian Invasion
Source: Biology (Basel). 2022 Aug 29;11(9):1285. doi: 10.3390/biology11091285 (PMC9495892; doi:10.3390/biology11091285)
Supplement: Supplementary file 1 [file biology-11-01285-s001.zip › Supplementary Table S9.xlsx]

## Sheet: Sheet1
Supplementary Table S9 Relationship between DEcircRNAs and miRNAs in Am10CK vs Am10T comparison group
miRNA	cirRNA	miRNA_control	miRNA_treat	circRNA_control	circRNA_treat	sig
ame-miR-3727	novel_circ_002348	2.48667	0.001	0.001	42.5502	yes
ame-miR-3727	novel_circ_002577	2.48667	0.001	0.001	76.5655	yes
ame-miR-3727	novel_circ_005269	2.48667	0.001	70.0277	156.589	yes
ame-miR-3727	novel_circ_005369	2.48667	0.001	37.266	217.777	yes
ame-miR-3727	novel_circ_006757	2.48667	0.001	228.68	55.4192	no
ame-miR-3727	novel_circ_010079	2.48667	0.001	14.096	109.559	yes
ame-miR-3727	novel_circ_010525	2.48667	0.001	502.137	220.379	no
ame-miR-3727	novel_circ_011346	2.48667	0.001	25.1803	74.2023	yes
ame-miR-3727	novel_circ_011577	2.48667	0.001	217.622	38.7521	no
ame-miR-3727	novel_circ_012907	2.48667	0.001	0.001	41.6115	yes
ame-miR-3727	novel_circ_014096	2.48667	0.001	33.767	0.001	no
ame-miR-3747b	novel_circ_002061	508.53	232.537	36.2954	0.001	no
ame-miR-3747b	novel_circ_002522	508.53	232.537	115.854	254.899	yes
ame-miR-3747b	novel_circ_002577	508.53	232.537	0.001	76.5655	yes
ame-miR-3747b	novel_circ_002578	508.53	232.537	0.001	41.4663	yes
ame-miR-3747b	novel_circ_002729	508.53	232.537	17.6374	120.891	yes
ame-miR-3747b	novel_circ_003045	508.53	232.537	35.2517	0.001	no
ame-miR-3747b	novel_circ_004204	508.53	232.537	6.04664	53.3966	yes
ame-miR-3747b	novel_circ_004599	508.53	232.537	293.128	136.815	no
ame-miR-3747b	novel_circ_005369	508.53	232.537	37.266	217.777	yes
ame-miR-3747b	novel_circ_005845	508.53	232.537	41.8356	153.09	yes
ame-miR-3747b	novel_circ_006195	508.53	232.537	4.0247	55.8531	yes
ame-miR-3747b	novel_circ_008813	508.53	232.537	96.7158	200.769	yes
ame-miR-3747b	novel_circ_009885	508.53	232.537	154.665	50.0946	no
ame-miR-3747b	novel_circ_010147	508.53	232.537	0.001	37.1219	yes
ame-miR-3747b	novel_circ_011047	508.53	232.537	69.5212	18.3907	no
ame-miR-3747b	novel_circ_011130	508.53	232.537	24.6739	77.6495	yes
ame-miR-3747b	novel_circ_011409	508.53	232.537	3.02332	49.7955	yes
ame-miR-3747b	novel_circ_012907	508.53	232.537	0.001	41.6115	yes
ame-miR-3747b	novel_circ_013622	508.53	232.537	3.02332	75.8844	yes
ame-miR-3747b	novel_circ_013705	508.53	232.537	454.892	196.765	no
ame-miR-3747b	novel_circ_014060	508.53	232.537	293.206	132.718	no
ame-miR-3747b	novel_circ_014096	508.53	232.537	33.767	0.001	no
ame-miR-6043	novel_circ_001524	10.9467	3.56	146.106	64.0475	no
ame-miR-6043	novel_circ_004571	10.9467	3.56	85.1174	26.1822	no
ame-miR-6043	novel_circ_004710	10.9467	3.56	75.5834	19.7218	no
ame-miR-6043	novel_circ_006757	10.9467	3.56	228.68	55.4192	no
ame-miR-6043	novel_circ_010147	10.9467	3.56	0.001	37.1219	yes
ame-miR-6043	novel_circ_010981	10.9467	3.56	31.2078	118.723	yes
ame-miR-6043	novel_circ_012513	10.9467	3.56	84.6302	12.6218	no
ame-miR-6043	novel_circ_013305	10.9467	3.56	0.001	36.0898	yes
ame-miR-6043	novel_circ_014096	10.9467	3.56	33.767	0.001	no
ame-miR-6047a	novel_circ_003045	6.83	1.23	35.2517	0.001	no
ame-miR-6047a	novel_circ_006180	6.83	1.23	141.072	65.7711	no
ame-miR-6047a	novel_circ_011107	6.83	1.23	73.0394	0.001	no
ame-miR-6047a	novel_circ_012112	6.83	1.23	239.733	110.045	no
ame-miR-6065	novel_circ_002061	5.41	1.23333	36.2954	0.001	no
ame-miR-6065	novel_circ_003045	5.41	1.23333	35.2517	0.001	no
ame-miR-6065	novel_circ_003465	5.41	1.23333	66.4979	157.176	yes
ame-miR-6065	novel_circ_010241	5.41	1.23333	104.796	24.7992	no
ame-miR-6065	novel_circ_013527	5.41	1.23333	54.9266	4.43776	no
ame-miR-6065	novel_circ_014060	5.41	1.23333	293.206	132.718	no
ame-miR-6065	novel_circ_014763	5.41	1.23333	22.6827	87.1128	yes
ame-miR-980	novel_circ_000304	15.8133	7.3	197.476	76.1731	no
ame-miR-980	novel_circ_002577	15.8133	7.3	0.001	76.5655	yes
ame-miR-980	novel_circ_004429	15.8133	7.3	81.112	20.8058	no
ame-miR-980	novel_circ_005845	15.8133	7.3	41.8356	153.09	yes
ame-miR-980	novel_circ_011573	15.8133	7.3	147.103	34.3662	no
ame-miR-980	novel_circ_012907	15.8133	7.3	0.001	41.6115	yes
ame-miR-980	novel_circ_013538	15.8133	7.3	32.2284	0.001	no
ame-miR-980	novel_circ_014910	15.8133	7.3	107.29	19.7218	no
ame-miR-980	novel_circ_014913	15.8133	7.3	115.339	31.2596	no
ame-miR-980	novel_circ_014916	15.8133	7.3	126.907	27.2143	no
ame-miR-980	novel_circ_014917	15.8133	7.3	122.89	19.7218	no
ame-miR-981	novel_circ_002055	11.3867	2.46333	221.651	103.533	no
ame-miR-981	novel_circ_002348	11.3867	2.46333	0.001	42.5502	yes
ame-miR-981	novel_circ_002770	11.3867	2.46333	43.3203	3.74624	no
ame-miR-981	novel_circ_003136	11.3867	2.46333	278.638	41.4663	no
ame-miR-981	novel_circ_004756	11.3867	2.46333	78.5604	188.334	yes
ame-miR-981	novel_circ_005108	11.3867	2.46333	88.1216	22.1369	no
ame-miR-981	novel_circ_005168	11.3867	2.46333	70.5225	216.529	yes
ame-miR-981	novel_circ_005273	11.3867	2.46333	26.6958	113.048	yes
ame-miR-981	novel_circ_005948	11.3867	2.46333	0.001	42.303	yes
ame-miR-981	novel_circ_006389	11.3867	2.46333	191.889	57.1947	no
ame-miR-981	novel_circ_006425	11.3867	2.46333	3.5298	53.0456	yes
ame-miR-981	novel_circ_006757	11.3867	2.46333	228.68	55.4192	no
ame-miR-981	novel_circ_007335	11.3867	2.46333	4.0247	39.1446	yes
ame-miR-981	novel_circ_007408	11.3867	2.46333	43.8307	3.74624	no
ame-miR-981	novel_circ_008813	11.3867	2.46333	96.7158	200.769	yes
ame-miR-981	novel_circ_009275	11.3867	2.46333	45.8643	0.001	no
ame-miR-981	novel_circ_010147	11.3867	2.46333	0.001	37.1219	yes
ame-miR-981	novel_circ_013538	11.3867	2.46333	32.2284	0.001	no
ame-miR-981	novel_circ_013728	11.3867	2.46333	93.2208	331.072	yes
ame-miR-981	novel_circ_014060	11.3867	2.46333	293.206	132.718	no
ame-miR-981	novel_circ_014894	11.3867	2.46333	26.2009	3918.17	yes
let-7-x	novel_circ_002061	360.57	935.68	36.2954	0.001	yes
let-7-x	novel_circ_005922	360.57	935.68	24.6854	97.6185	no
let-7-x	novel_circ_006425	360.57	935.68	3.5298	53.0456	no
let-7-x	novel_circ_009377	360.57	935.68	36.7903	114.431	no
let-7-x	novel_circ_010147	360.57	935.68	0.001	37.1219	no
let-7-x	novel_circ_011130	360.57	935.68	24.6739	77.6495	no
let-7-x	novel_circ_011577	360.57	935.68	217.622	38.7521	yes
let-7-x	novel_circ_013538	360.57	935.68	32.2284	0.001	yes
let-7-x	novel_circ_014449	360.57	935.68	10.5894	81.0033	no
let-7-y	novel_circ_001701	8.6	1.18667	25.1995	509.467	yes
let-7-y	novel_circ_006432	8.6	1.18667	170.258	0.001	no
let-7-y	novel_circ_011577	8.6	1.18667	217.622	38.7521	no
let-7-y	novel_circ_012916	8.6	1.18667	1177.76	17.3067	no
let-7-y	novel_circ_014096	8.6	1.18667	33.767	0.001	no
let-7-z	novel_circ_002061	8.14333	0.001	36.2954	0.001	no
let-7-z	novel_circ_005922	8.14333	0.001	24.6854	97.6185	yes
let-7-z	novel_circ_009377	8.14333	0.001	36.7903	114.431	yes
let-7-z	novel_circ_010147	8.14333	0.001	0.001	37.1219	yes
let-7-z	novel_circ_011130	8.14333	0.001	24.6739	77.6495	yes
let-7-z	novel_circ_011577	8.14333	0.001	217.622	38.7521	no
miR-1-z	novel_circ_002002	3.04667	0.001	23.6725	84.6562	yes
miR-1-z	novel_circ_003045	3.04667	0.001	35.2517	0.001	no
miR-1-z	novel_circ_003465	3.04667	0.001	66.4979	157.176	yes
miR-1-z	novel_circ_005269	3.04667	0.001	70.0277	156.589	yes
miR-1-z	novel_circ_005273	3.04667	0.001	26.6958	113.048	yes
miR-1-z	novel_circ_006547	3.04667	0.001	22.6519	92.593	yes
miR-1-z	novel_circ_010981	3.04667	0.001	31.2078	118.723	yes
miR-1-z	novel_circ_011577	3.04667	0.001	217.622	38.7521	no
miR-1-z	novel_circ_012299	3.04667	0.001	316.376	154.163	no
miR-1-z	novel_circ_013305	3.04667	0.001	0.001	36.0898	yes
miR-100-y	novel_circ_001336	3.58667	0.001	3.5298	52.1173	yes
miR-100-y	novel_circ_002578	3.58667	0.001	0.001	41.4663	yes
miR-100-y	novel_circ_003354	3.58667	0.001	32.7348	0.001	no
miR-100-y	novel_circ_004070	3.58667	0.001	0.001	31.0124	yes
miR-100-y	novel_circ_004160	3.58667	0.001	4.0247	47.6795	yes
miR-100-y	novel_circ_006035	3.58667	0.001	122.909	45.254	no
miR-100-y	novel_circ_006274	3.58667	0.001	10.5778	52.406	yes
miR-100-y	novel_circ_006432	3.58667	0.001	170.258	0.001	no
miR-100-y	novel_circ_007192	3.58667	0.001	0.001	39.8361	yes
miR-100-y	novel_circ_009139	3.58667	0.001	716.848	1484.3	yes
miR-100-y	novel_circ_009452	3.58667	0.001	78.5875	19.7218	no
miR-100-y	novel_circ_010044	3.58667	0.001	539.511	257.903	no
miR-100-y	novel_circ_010435	3.58667	0.001	44.3524	0.001	no
miR-100-y	novel_circ_010960	3.58667	0.001	37.8033	0.001	no
miR-100-y	novel_circ_011047	3.58667	0.001	69.5212	18.3907	no
miR-100-y	novel_circ_011409	3.58667	0.001	3.02332	49.7955	yes
miR-100-y	novel_circ_012916	3.58667	0.001	1177.76	17.3067	no
miR-100-y	novel_circ_013119	3.58667	0.001	144.579	52.0135	no
miR-100-y	novel_circ_013843	3.58667	0.001	117.902	35.3983	no
miR-100-y	novel_circ_014868	3.58667	0.001	268.524	44.6663	no
miR-101-y	novel_circ_001441	59.2933	12.73	29.7191	0.001	no
miR-101-y	novel_circ_002577	59.2933	12.73	0.001	76.5655	yes
miR-101-y	novel_circ_005922	59.2933	12.73	24.6854	97.6185	yes
miR-101-y	novel_circ_010123	59.2933	12.73	120.427	37.1738	no
miR-101-y	novel_circ_011577	59.2933	12.73	217.622	38.7521	no
miR-101-y	novel_circ_012112	59.2933	12.73	239.733	110.045	no
miR-106-x	novel_circ_002577	21.2033	7.25333	0.001	76.5655	yes
miR-106-x	novel_circ_002672	21.2033	7.25333	61.9591	7.49249	no
miR-106-x	novel_circ_008961	21.2033	7.25333	102.793	17.751	no
miR-106-x	novel_circ_010012	21.2033	7.25333	185.935	41.8587	no
miR-106-x	novel_circ_012916	21.2033	7.25333	1177.76	17.3067	no
miR-106-x	novel_circ_014096	21.2033	7.25333	33.767	0.001	no
miR-122-x	novel_circ_002577	3.68667	0.001	0.001	76.5655	yes
miR-122-x	novel_circ_004121	3.68667	0.001	35.2633	0.001	no
miR-122-x	novel_circ_011671	3.68667	0.001	118.908	39.7842	no
miR-122-x	novel_circ_012916	3.68667	0.001	1177.76	17.3067	no
miR-122-x	novel_circ_013021	3.68667	0.001	0.001	31.0124	yes
miR-122-x	novel_circ_013294	3.68667	0.001	6.04664	57.5352	yes
miR-122-x	novel_circ_013622	3.68667	0.001	3.02332	75.8844	yes
miR-124-y	novel_circ_002643	8.99	78.96	0.001	36.1417	no
miR-124-y	novel_circ_002736	8.99	78.96	18.1323	74.8938	no
miR-124-y	novel_circ_004121	8.99	78.96	35.2633	0.001	yes
miR-124-y	novel_circ_004204	8.99	78.96	6.04664	53.3966	no
miR-124-y	novel_circ_011178	8.99	78.96	116.364	44.2738	yes
miR-124-y	novel_circ_011427	8.99	78.96	59.9603	5.76891	yes
miR-124-y	novel_circ_012716	8.99	78.96	3.02332	79.3316	no
miR-126-x	novel_circ_001441	68.86	6.57333	29.7191	0.001	no
miR-126-x	novel_circ_002348	68.86	6.57333	0.001	42.5502	yes
miR-126-x	novel_circ_004710	68.86	6.57333	75.5834	19.7218	no
miR-126-x	novel_circ_009139	68.86	6.57333	716.848	1484.3	yes
miR-126-x	novel_circ_009452	68.86	6.57333	78.5875	19.7218	no
miR-126-x	novel_circ_011577	68.86	6.57333	217.622	38.7521	no
miR-126-x	novel_circ_012907	68.86	6.57333	0.001	41.6115	yes
miR-126-x	novel_circ_012916	68.86	6.57333	1177.76	17.3067	no
miR-126-x	novel_circ_013622	68.86	6.57333	3.02332	75.8844	yes
miR-126-x	novel_circ_013843	68.86	6.57333	117.902	35.3983	no
miR-126-x	novel_circ_014096	68.86	6.57333	33.767	0.001	no
miR-126-x	novel_circ_014745	68.86	6.57333	34.2619	0.001	no
miR-126-x	novel_circ_014850	68.86	6.57333	74.0679	19.0303	no
miR-126-y	novel_circ_001601	53.7533	4.74667	45.8643	184.939	yes
miR-126-y	novel_circ_002061	53.7533	4.74667	36.2954	0.001	no
miR-126-y	novel_circ_002522	53.7533	4.74667	115.854	254.899	yes
miR-126-y	novel_circ_002577	53.7533	4.74667	0.001	76.5655	yes
miR-126-y	novel_circ_002578	53.7533	4.74667	0.001	41.4663	yes
miR-126-y	novel_circ_002990	53.7533	4.74667	4.0247	76.958	yes
miR-126-y	novel_circ_004871	53.7533	4.74667	34.7452	0.001	no
miR-126-y	novel_circ_009275	53.7533	4.74667	45.8643	0.001	no
miR-126-y	novel_circ_010171	53.7533	4.74667	90.2207	26.5747	no
miR-126-y	novel_circ_010960	53.7533	4.74667	37.8033	0.001	no
miR-126-y	novel_circ_011393	53.7533	4.74667	161.203	74.8938	no
miR-126-y	novel_circ_011577	53.7533	4.74667	217.622	38.7521	no
miR-1264-y	novel_circ_000638	0.001	5.54	3.5298	62.3135	no
miR-1264-y	novel_circ_002578	0.001	5.54	0.001	41.4663	no
miR-1264-y	novel_circ_006432	0.001	5.54	170.258	0.001	yes
miR-130-y	novel_circ_006195	16.6133	35.6333	4.0247	55.8531	no
miR-130-y	novel_circ_006769	16.6133	35.6333	402.978	163.585	yes
miR-130-y	novel_circ_013824	16.6133	35.6333	4.0247	55.4711	no
miR-1332-y	novel_circ_002348	0.216667	28.8433	0.001	42.5502	no
miR-1332-y	novel_circ_004571	0.216667	28.8433	85.1174	26.1822	yes
miR-1332-y	novel_circ_006195	0.216667	28.8433	4.0247	55.8531	no
miR-1332-y	novel_circ_007393	0.216667	28.8433	0.001	33.0351	no
miR-1332-y	novel_circ_008390	0.216667	28.8433	6.04664	46.2965	no
miR-1332-y	novel_circ_010022	0.216667	28.8433	105.774	34.7068	yes
miR-1332-y	novel_circ_010079	0.216667	28.8433	14.096	109.559	no
miR-1332-y	novel_circ_011577	0.216667	28.8433	217.622	38.7521	yes
miR-1332-y	novel_circ_012975	0.216667	28.8433	21.1556	82.4382	no
miR-1332-y	novel_circ_012976	0.216667	28.8433	127.985	432.694	no
miR-1338-x	novel_circ_002002	5.31667	0.001	23.6725	84.6562	yes
miR-1338-x	novel_circ_004070	5.31667	0.001	0.001	31.0124	yes
miR-1338-x	novel_circ_009139	5.31667	0.001	716.848	1484.3	yes
miR-1338-x	novel_circ_011577	5.31667	0.001	217.622	38.7521	no
miR-1338-y	novel_circ_001604	3.26333	0.001	9.06997	55.5126	yes
miR-1338-y	novel_circ_002578	3.26333	0.001	0.001	41.4663	yes
miR-1338-y	novel_circ_003748	3.26333	0.001	13.1062	62.6126	yes
miR-1338-y	novel_circ_010044	3.26333	0.001	539.511	257.903	no
miR-1338-y	novel_circ_011047	3.26333	0.001	69.5212	18.3907	no
miR-1338-y	novel_circ_011577	3.26333	0.001	217.622	38.7521	no
miR-138-x	novel_circ_000317	0.766667	12.7467	105.774	309.813	no
miR-138-x	novel_circ_002348	0.766667	12.7467	0.001	42.5502	no
miR-138-x	novel_circ_002729	0.766667	12.7467	17.6374	120.891	no
miR-138-x	novel_circ_003858	0.766667	12.7467	465.957	190.066	yes
miR-138-x	novel_circ_005845	0.766667	12.7467	41.8356	153.09	no
miR-138-x	novel_circ_009139	0.766667	12.7467	716.848	1484.3	no
miR-138-x	novel_circ_011047	0.766667	12.7467	69.5212	18.3907	yes
miR-138-x	novel_circ_011393	0.766667	12.7467	161.203	74.8938	yes
miR-138-x	novel_circ_011573	0.766667	12.7467	147.103	34.3662	yes
miR-138-x	novel_circ_011577	0.766667	12.7467	217.622	38.7521	yes
miR-138-x	novel_circ_012642	0.766667	12.7467	113.34	48.9588	yes
miR-138-x	novel_circ_013300	0.766667	12.7467	103.787	26.5747	yes
miR-138-x	novel_circ_013301	0.766667	12.7467	0.001	30.9606	no
miR-138-x	novel_circ_014366	0.766667	12.7467	344.03	145.35	yes
miR-1388-x	novel_circ_002002	5.53667	0.001	23.6725	84.6562	yes
miR-1388-x	novel_circ_004070	5.53667	0.001	0.001	31.0124	yes
miR-1388-x	novel_circ_009139	5.53667	0.001	716.848	1484.3	yes
miR-1388-x	novel_circ_011577	5.53667	0.001	217.622	38.7521	no
miR-1388-y	novel_circ_001604	3.48	0.001	9.06997	55.5126	yes
miR-1388-y	novel_circ_002578	3.48	0.001	0.001	41.4663	yes
miR-1388-y	novel_circ_003748	3.48	0.001	13.1062	62.6126	yes
miR-1388-y	novel_circ_010044	3.48	0.001	539.511	257.903	no
miR-1388-y	novel_circ_011047	3.48	0.001	69.5212	18.3907	no
miR-1388-y	novel_circ_011577	3.48	0.001	217.622	38.7521	no
miR-142-x	novel_circ_000695	438.947	29.5833	10.0713	87.1128	yes
miR-142-x	novel_circ_003465	438.947	29.5833	66.4979	157.176	yes
miR-142-x	novel_circ_006195	438.947	29.5833	4.0247	55.8531	yes
miR-142-x	novel_circ_008164	438.947	29.5833	7.04802	68.5268	yes
miR-142-x	novel_circ_008390	438.947	29.5833	6.04664	46.2965	yes
miR-142-x	novel_circ_010044	438.947	29.5833	539.511	257.903	no
miR-142-x	novel_circ_012916	438.947	29.5833	1177.76	17.3067	no
miR-142-x	novel_circ_014252	438.947	29.5833	14.6025	75.6268	yes
miR-142-x	novel_circ_014868	438.947	29.5833	268.524	44.6663	no
miR-142-y	novel_circ_002578	27.4867	0.001	0.001	41.4663	yes
miR-142-y	novel_circ_003221	27.4867	0.001	91.7401	14.6444	no
miR-142-y	novel_circ_005369	27.4867	0.001	37.266	217.777	yes
miR-142-y	novel_circ_010708	27.4867	0.001	89.6486	25.1916	no
miR-143-y	novel_circ_000469	181.577	58.1233	114.346	48.6597	no
miR-143-y	novel_circ_005227	181.577	58.1233	206.031	99.693	no
miR-143-y	novel_circ_005273	181.577	58.1233	26.6958	113.048	yes
miR-143-y	novel_circ_006195	181.577	58.1233	4.0247	55.8531	yes
miR-143-y	novel_circ_009119	181.577	58.1233	4.0247	40.5276	yes
miR-143-y	novel_circ_009452	181.577	58.1233	78.5875	19.7218	no
miR-143-y	novel_circ_010147	181.577	58.1233	0.001	37.1219	yes
miR-143-y	novel_circ_011573	181.577	58.1233	147.103	34.3662	no
miR-143-y	novel_circ_011577	181.577	58.1233	217.622	38.7521	no
miR-143-y	novel_circ_012907	181.577	58.1233	0.001	41.6115	yes
miR-143-y	novel_circ_014366	181.577	58.1233	344.03	145.35	no
miR-143-y	novel_circ_014868	181.577	58.1233	268.524	44.6663	no
miR-144-x	novel_circ_001601	17.91	0.001	45.8643	184.939	yes
miR-144-x	novel_circ_002061	17.91	0.001	36.2954	0.001	no
miR-144-x	novel_circ_004871	17.91	0.001	34.7452	0.001	no
miR-144-x	novel_circ_009275	17.91	0.001	45.8643	0.001	no
miR-144-x	novel_circ_010171	17.91	0.001	90.2207	26.5747	no
miR-144-x	novel_circ_010439	17.91	0.001	59.9719	7.49249	no
miR-144-x	novel_circ_011107	17.91	0.001	73.0394	0.001	no
miR-144-x	novel_circ_011577	17.91	0.001	217.622	38.7521	no
miR-144-x	novel_circ_014140	17.91	0.001	26.2125	80.6627	yes
miR-144-x	novel_circ_014868	17.91	0.001	268.524	44.6663	no
miR-144-y	novel_circ_001441	23.3567	0.001	29.7191	0.001	no
miR-144-y	novel_circ_002061	23.3567	0.001	36.2954	0.001	no
miR-144-y	novel_circ_002102	23.3567	0.001	67.9749	4.43776	no
miR-144-y	novel_circ_002577	23.3567	0.001	0.001	76.5655	yes
miR-144-y	novel_circ_005922	23.3567	0.001	24.6854	97.6185	yes
miR-144-y	novel_circ_006432	23.3567	0.001	170.258	0.001	no
miR-144-y	novel_circ_007658	23.3567	0.001	3.5298	53.0041	yes
miR-144-y	novel_circ_011107	23.3567	0.001	73.0394	0.001	no
miR-146-x	novel_circ_002142	184.037	35.0433	3.02332	63.9023	yes
miR-146-x	novel_circ_002577	184.037	35.0433	0.001	76.5655	yes
miR-146-x	novel_circ_002578	184.037	35.0433	0.001	41.4663	yes
miR-146-x	novel_circ_003136	184.037	35.0433	278.638	41.4663	no
miR-146-x	novel_circ_004700	184.037	35.0433	78.5835	13.2614	no
miR-146-x	novel_circ_005227	184.037	35.0433	206.031	99.693	no
miR-146-x	novel_circ_005269	184.037	35.0433	70.0277	156.589	yes
miR-146-x	novel_circ_006035	184.037	35.0433	122.909	45.254	no
miR-146-x	novel_circ_006757	184.037	35.0433	228.68	55.4192	no
miR-146-x	novel_circ_006769	184.037	35.0433	402.978	163.585	no
miR-146-x	novel_circ_010147	184.037	35.0433	0.001	37.1219	yes
miR-146-x	novel_circ_011130	184.037	35.0433	24.6739	77.6495	yes
miR-146-x	novel_circ_011577	184.037	35.0433	217.622	38.7521	no
miR-146-x	novel_circ_012112	184.037	35.0433	239.733	110.045	no
miR-146-x	novel_circ_012642	184.037	35.0433	113.34	48.9588	no
miR-146-x	novel_circ_012907	184.037	35.0433	0.001	41.6115	yes
miR-146-x	novel_circ_013536	184.037	35.0433	78.6183	19.0822	no
miR-146-x	novel_circ_013538	184.037	35.0433	32.2284	0.001	no
miR-146-x	novel_circ_013889	184.037	35.0433	164.165	72.5721	no
miR-1494-x	novel_circ_002578	0.001	3.08	0.001	41.4663	no
miR-1494-x	novel_circ_002589	0.001	3.08	25.6868	86.7722	no
miR-1494-x	novel_circ_003748	0.001	3.08	13.1062	62.6126	no
miR-1494-x	novel_circ_009532	0.001	3.08	43.8267	102.841	no
miR-1494-x	novel_circ_010123	0.001	3.08	120.427	37.1738	yes
miR-1494-x	novel_circ_011577	0.001	3.08	217.622	38.7521	yes
miR-1494-x	novel_circ_012916	0.001	3.08	1177.76	17.3067	yes
miR-1494-x	novel_circ_012956	0.001	3.08	120.883	52.1173	yes
miR-1494-x	novel_circ_013091	0.001	3.08	471.049	217.571	yes
miR-1494-x	novel_circ_013149	0.001	3.08	46.8501	0.001	yes
miR-1494-x	novel_circ_013538	0.001	3.08	32.2284	0.001	yes
miR-1494-x	novel_circ_014060	0.001	3.08	293.206	132.718	yes
miR-1494-x	novel_circ_014449	0.001	3.08	10.5894	81.0033	no
miR-151-y	novel_circ_002578	15	48.2933	0.001	41.4663	no
miR-151-y	novel_circ_005842	15	48.2933	30.2256	93.5317	no
miR-151-y	novel_circ_010147	15	48.2933	0.001	37.1219	no
miR-151-y	novel_circ_010829	15	48.2933	4.0247	51.0748	no
miR-151-y	novel_circ_012513	15	48.2933	84.6302	12.6218	yes
miR-182-x	novel_circ_001523	26.05	81.1967	37.7685	107.186	no
miR-182-x	novel_circ_002348	26.05	81.1967	0.001	42.5502	no
miR-182-x	novel_circ_002456	26.05	81.1967	59.4654	0.001	yes
miR-182-x	novel_circ_002577	26.05	81.1967	0.001	76.5655	no
miR-182-x	novel_circ_002578	26.05	81.1967	0.001	41.4663	no
miR-182-x	novel_circ_004070	26.05	81.1967	0.001	31.0124	no
miR-182-x	novel_circ_005108	26.05	81.1967	88.1216	22.1369	yes
miR-182-x	novel_circ_010839	26.05	81.1967	100.257	38.0606	yes
miR-182-x	novel_circ_011047	26.05	81.1967	69.5212	18.3907	yes
miR-182-x	novel_circ_011178	26.05	81.1967	116.364	44.2738	yes
miR-182-x	novel_circ_011847	26.05	81.1967	0.001	68.6806	no
miR-182-x	novel_circ_013119	26.05	81.1967	144.579	52.0135	yes
miR-182-x	novel_circ_013843	26.05	81.1967	117.902	35.3983	yes
miR-182-x	novel_circ_014275	26.05	81.1967	56.4497	4.43776	yes
miR-182-x	novel_circ_014850	26.05	81.1967	74.0679	19.0303	yes
miR-182-x	novel_circ_014868	26.05	81.1967	268.524	44.6663	yes
miR-182-x	novel_circ_014892	26.05	81.1967	80.0722	15.9756	yes
miR-182-x	novel_circ_014894	26.05	81.1967	26.2009	3918.17	no
miR-186-x	novel_circ_001036	15.7467	38.6433	238.26	116.453	yes
miR-186-x	novel_circ_001199	15.7467	38.6433	25.706	96.6279	no
miR-186-x	novel_circ_002055	15.7467	38.6433	221.651	103.533	yes
miR-186-x	novel_circ_003806	15.7467	38.6433	134.024	58.2267	yes
miR-186-x	novel_circ_005469	15.7467	38.6433	67.4684	11.9302	yes
miR-186-x	novel_circ_005922	15.7467	38.6433	24.6854	97.6185	no
miR-186-x	novel_circ_005948	15.7467	38.6433	0.001	42.303	no
miR-186-x	novel_circ_006195	15.7467	38.6433	4.0247	55.8531	no
miR-186-x	novel_circ_006432	15.7467	38.6433	170.258	0.001	yes
miR-186-x	novel_circ_011577	15.7467	38.6433	217.622	38.7521	yes
miR-186-x	novel_circ_012112	15.7467	38.6433	239.733	110.045	yes
miR-186-x	novel_circ_012907	15.7467	38.6433	0.001	41.6115	no
miR-186-x	novel_circ_013622	15.7467	38.6433	3.02332	75.8844	no
miR-186-x	novel_circ_013843	15.7467	38.6433	117.902	35.3983	yes
miR-186-x	novel_circ_014096	15.7467	38.6433	33.767	0.001	yes
miR-186-x	novel_circ_014449	15.7467	38.6433	10.5894	81.0033	no
miR-186-x	novel_circ_014868	15.7467	38.6433	268.524	44.6663	yes
miR-194-x	novel_circ_002348	9.56667	2.42	0.001	42.5502	yes
miR-194-x	novel_circ_003239	9.56667	2.42	29.7307	0.001	no
miR-194-x	novel_circ_005845	9.56667	2.42	41.8356	153.09	yes
miR-194-x	novel_circ_006769	9.56667	2.42	402.978	163.585	no
miR-194-x	novel_circ_011577	9.56667	2.42	217.622	38.7521	no
miR-194-x	novel_circ_013149	9.56667	2.42	46.8501	0.001	no
miR-194-x	novel_circ_014096	9.56667	2.42	33.767	0.001	no
miR-1957-x	novel_circ_001280	28.42	4.26333	159.672	335.707	yes
miR-1957-x	novel_circ_002456	28.42	4.26333	59.4654	0.001	no
miR-1957-x	novel_circ_002589	28.42	4.26333	25.6868	86.7722	yes
miR-1957-x	novel_circ_005804	28.42	4.26333	66.4902	189.273	yes
miR-1957-x	novel_circ_005845	28.42	4.26333	41.8356	153.09	yes
miR-1957-x	novel_circ_006757	28.42	4.26333	228.68	55.4192	no
miR-1957-x	novel_circ_009275	28.42	4.26333	45.8643	0.001	no
miR-1957-x	novel_circ_011577	28.42	4.26333	217.622	38.7521	no
miR-1957-x	novel_circ_011671	28.42	4.26333	118.908	39.7842	no
miR-1957-x	novel_circ_012321	28.42	4.26333	61.445	8.87552	no
miR-1957-x	novel_circ_012338	28.42	4.26333	106.818	262.391	yes
miR-1957-x	novel_circ_012603	28.42	4.26333	11.0727	61.3333	yes
miR-196-x	novel_circ_010147	6.28	31.2133	0.001	37.1219	no
miR-196-x	novel_circ_011427	6.28	31.2133	59.9603	5.76891	yes
miR-200-y	novel_circ_000469	23.5667	8.46333	114.346	48.6597	no
miR-200-y	novel_circ_002142	23.5667	8.46333	3.02332	63.9023	yes
miR-200-y	novel_circ_002456	23.5667	8.46333	59.4654	0.001	no
miR-200-y	novel_circ_003858	23.5667	8.46333	465.957	190.066	no
miR-200-y	novel_circ_006432	23.5667	8.46333	170.258	0.001	no
miR-200-y	novel_circ_009216	23.5667	8.46333	0.001	44.222	yes
miR-200-y	novel_circ_009532	23.5667	8.46333	43.8267	102.841	yes
miR-200-y	novel_circ_010439	23.5667	8.46333	59.9719	7.49249	no
miR-200-y	novel_circ_012519	23.5667	8.46333	16.6245	88.8986	yes
miR-200-y	novel_circ_013843	23.5667	8.46333	117.902	35.3983	no
miR-205-x	novel_circ_001966	12.1267	1.84667	39.806	0.001	no
miR-205-x	novel_circ_006432	12.1267	1.84667	170.258	0.001	no
miR-205-x	novel_circ_009275	12.1267	1.84667	45.8643	0.001	no
miR-205-x	novel_circ_011047	12.1267	1.84667	69.5212	18.3907	no
miR-205-x	novel_circ_012035	12.1267	1.84667	158.126	73.9032	no
miR-205-x	novel_circ_012036	12.1267	1.84667	233.741	91.21	no
miR-205-x	novel_circ_012916	12.1267	1.84667	1177.76	17.3067	no
miR-205-x	novel_circ_013521	12.1267	1.84667	115.85	39.1446	no
miR-205-x	novel_circ_013728	12.1267	1.84667	93.2208	331.072	yes
miR-21-x	novel_circ_002578	540.92	1312.84	0.001	41.4663	no
miR-21-x	novel_circ_004599	540.92	1312.84	293.128	136.815	yes
miR-21-x	novel_circ_006195	540.92	1312.84	4.0247	55.8531	no
miR-21-x	novel_circ_010241	540.92	1312.84	104.796	24.7992	yes
miR-21-x	novel_circ_012035	540.92	1312.84	158.126	73.9032	yes
miR-21-x	novel_circ_012036	540.92	1312.84	233.741	91.21	yes
miR-21-x	novel_circ_012916	540.92	1312.84	1177.76	17.3067	yes
miR-21-x	novel_circ_014868	540.92	1312.84	268.524	44.6663	yes
miR-21-x	novel_circ_014910	540.92	1312.84	107.29	19.7218	yes
miR-21-x	novel_circ_014913	540.92	1312.84	115.339	31.2596	yes
miR-21-x	novel_circ_014916	540.92	1312.84	126.907	27.2143	yes
miR-21-x	novel_circ_014917	540.92	1312.84	122.89	19.7218	yes
miR-2172-x	novel_circ_000304	0.001	7.38667	197.476	76.1731	yes
miR-2172-x	novel_circ_002061	0.001	7.38667	36.2954	0.001	yes
miR-2172-x	novel_circ_006769	0.001	7.38667	402.978	163.585	yes
miR-2172-x	novel_circ_010981	0.001	7.38667	31.2078	118.723	no
miR-2172-x	novel_circ_011577	0.001	7.38667	217.622	38.7521	yes
miR-2184-x	novel_circ_002061	7.80667	0.001	36.2954	0.001	no
miR-2184-x	novel_circ_002577	7.80667	0.001	0.001	76.5655	yes
miR-2184-x	novel_circ_003465	7.80667	0.001	66.4979	157.176	yes
miR-2184-x	novel_circ_005922	7.80667	0.001	24.6854	97.6185	yes
miR-2184-x	novel_circ_006432	7.80667	0.001	170.258	0.001	no
miR-2184-x	novel_circ_010422	7.80667	0.001	0.001	52.3126	yes
miR-2184-x	novel_circ_010829	7.80667	0.001	4.0247	51.0748	yes
miR-2184-x	novel_circ_011577	7.80667	0.001	217.622	38.7521	no
miR-2184-x	novel_circ_012735	7.80667	0.001	0.001	48.0201	yes
miR-2184-x	novel_circ_012907	7.80667	0.001	0.001	41.6115	yes
miR-2184-x	novel_circ_013843	7.80667	0.001	117.902	35.3983	no
miR-2188-x	novel_circ_002117	6.73667	0.001	0.001	44.222	yes
miR-2188-x	novel_circ_004780	6.73667	0.001	171.29	82.0872	no
miR-2188-x	novel_circ_012907	6.73667	0.001	0.001	41.6115	yes
miR-2188-x	novel_circ_012916	6.73667	0.001	1177.76	17.3067	no
miR-2188-x	novel_circ_013353	6.73667	0.001	36.2646	0.001	no
miR-2188-x	novel_circ_014577	6.73667	0.001	149.64	72.4787	no
miR-221-z	novel_circ_002061	8.68333	30.7967	36.2954	0.001	yes
miR-221-z	novel_circ_002577	8.68333	30.7967	0.001	76.5655	no
miR-221-z	novel_circ_010079	8.68333	30.7967	14.096	109.559	no
miR-222-y	novel_circ_002061	115.927	317.45	36.2954	0.001	yes
miR-222-y	novel_circ_006769	115.927	317.45	402.978	163.585	yes
miR-222-y	novel_circ_014673	115.927	317.45	97.7288	14.6444	yes
miR-223-y	novel_circ_002348	17.1567	0.001	0.001	42.5502	yes
miR-223-y	novel_circ_002589	17.1567	0.001	25.6868	86.7722	yes
miR-223-y	novel_circ_006344	17.1567	0.001	163.206	69.4136	no
miR-223-y	novel_circ_007020	17.1567	0.001	0.001	58.1334	yes
miR-223-y	novel_circ_014275	17.1567	0.001	56.4497	4.43776	no
miR-2388-y	novel_circ_001336	0.001	3.08	3.5298	52.1173	no
miR-2388-y	novel_circ_001523	0.001	3.08	37.7685	107.186	no
miR-2388-y	novel_circ_004160	0.001	3.08	4.0247	47.6795	no
miR-2388-y	novel_circ_006195	0.001	3.08	4.0247	55.8531	no
miR-2388-y	novel_circ_010044	0.001	3.08	539.511	257.903	yes
miR-2388-y	novel_circ_010981	0.001	3.08	31.2078	118.723	no
miR-2388-y	novel_circ_011577	0.001	3.08	217.622	38.7521	yes
miR-2388-y	novel_circ_013728	0.001	3.08	93.2208	331.072	no
miR-2388-y	novel_circ_014096	0.001	3.08	33.767	0.001	yes
miR-28-y	novel_circ_004204	7.28333	32.0667	6.04664	53.3966	no
miR-28-y	novel_circ_005948	7.28333	32.0667	0.001	42.303	no
miR-28-y	novel_circ_006195	7.28333	32.0667	4.0247	55.8531	no
miR-28-y	novel_circ_011409	7.28333	32.0667	3.02332	49.7955	no
miR-28-y	novel_circ_012916	7.28333	32.0667	1177.76	17.3067	yes
miR-282-x	novel_circ_004160	11.0733	4.83667	4.0247	47.6795	yes
miR-282-x	novel_circ_004571	11.0733	4.83667	85.1174	26.1822	no
miR-282-x	novel_circ_006432	11.0733	4.83667	170.258	0.001	no
miR-282-x	novel_circ_006595	11.0733	4.83667	10.5778	52.1069	yes
miR-282-x	novel_circ_011047	11.0733	4.83667	69.5212	18.3907	no
miR-282-x	novel_circ_011671	11.0733	4.83667	118.908	39.7842	no
miR-282-x	novel_circ_012907	11.0733	4.83667	0.001	41.6115	yes
miR-282-x	novel_circ_014066	11.0733	4.83667	79.6157	19.0303	no
miR-2946-y	novel_circ_000275	0.433333	36.14	121.471	40.4757	yes
miR-2946-y	novel_circ_002061	0.433333	36.14	36.2954	0.001	yes
miR-2946-y	novel_circ_002578	0.433333	36.14	0.001	41.4663	no
miR-2946-y	novel_circ_002672	0.433333	36.14	61.9591	7.49249	yes
miR-2946-y	novel_circ_002729	0.433333	36.14	17.6374	120.891	no
miR-2946-y	novel_circ_003465	0.433333	36.14	66.4979	157.176	no
miR-2946-y	novel_circ_006432	0.433333	36.14	170.258	0.001	yes
miR-2946-y	novel_circ_007020	0.433333	36.14	0.001	58.1334	no
miR-2946-y	novel_circ_009216	0.433333	36.14	0.001	44.222	no
miR-2946-y	novel_circ_009275	0.433333	36.14	45.8643	0.001	yes
miR-2946-y	novel_circ_009377	0.433333	36.14	36.7903	114.431	no
miR-2946-y	novel_circ_009660	0.433333	36.14	123.385	332.351	no
miR-2946-y	novel_circ_010012	0.433333	36.14	185.935	41.8587	yes
miR-2946-y	novel_circ_010839	0.433333	36.14	100.257	38.0606	yes
miR-2946-y	novel_circ_011577	0.433333	36.14	217.622	38.7521	yes
miR-2946-y	novel_circ_012204	0.433333	36.14	17.6258	66.3589	no
miR-2946-y	novel_circ_013527	0.433333	36.14	54.9266	4.43776	yes
miR-2946-y	novel_circ_014868	0.433333	36.14	268.524	44.6663	yes
miR-2965-y	novel_circ_013622	0.001	37.8767	3.02332	75.8844	no
miR-30-y	novel_circ_000336	44.05	10.7233	29.7307	0.001	no
miR-30-y	novel_circ_001678	44.05	10.7233	66.4671	174.143	yes
miR-30-y	novel_circ_001701	44.05	10.7233	25.1995	509.467	yes
miR-30-y	novel_circ_005600	44.05	10.7233	106.308	43.8814	no
miR-30-y	novel_circ_011577	44.05	10.7233	217.622	38.7521	no
miR-30-y	novel_circ_011671	44.05	10.7233	118.908	39.7842	no
miR-30-y	novel_circ_012916	44.05	10.7233	1177.76	17.3067	no
miR-30-y	novel_circ_013300	44.05	10.7233	103.787	26.5747	no
miR-30-y	novel_circ_013301	44.05	10.7233	0.001	30.9606	yes
miR-30-y	novel_circ_014096	44.05	10.7233	33.767	0.001	no
miR-30-y	novel_circ_014275	44.05	10.7233	56.4497	4.43776	no
miR-30-y	novel_circ_014745	44.05	10.7233	34.2619	0.001	no
miR-301-x	novel_circ_001349	0.001	17.1667	4.0247	58.4739	no
miR-301-x	novel_circ_002061	0.001	17.1667	36.2954	0.001	yes
miR-301-x	novel_circ_002990	0.001	17.1667	4.0247	76.958	no
miR-301-x	novel_circ_005269	0.001	17.1667	70.0277	156.589	no
miR-301-x	novel_circ_005948	0.001	17.1667	0.001	42.303	no
miR-301-x	novel_circ_006432	0.001	17.1667	170.258	0.001	yes
miR-301-x	novel_circ_010708	0.001	17.1667	89.6486	25.1916	yes
miR-301-x	novel_circ_011427	0.001	17.1667	59.9603	5.76891	yes
miR-301-x	novel_circ_011577	0.001	17.1667	217.622	38.7521	yes
miR-301-x	novel_circ_014096	0.001	17.1667	33.767	0.001	yes
miR-316-x	novel_circ_001523	4.00667	0.001	37.7685	107.186	yes
miR-316-x	novel_circ_002577	4.00667	0.001	0.001	76.5655	yes
miR-316-x	novel_circ_003465	4.00667	0.001	66.4979	157.176	yes
miR-316-x	novel_circ_004088	4.00667	0.001	54.9034	150.974	yes
miR-316-x	novel_circ_005060	4.00667	0.001	62.9836	134.452	yes
miR-316-x	novel_circ_005845	4.00667	0.001	41.8356	153.09	yes
miR-316-x	novel_circ_005948	4.00667	0.001	0.001	42.303	yes
miR-316-x	novel_circ_009275	4.00667	0.001	45.8643	0.001	no
miR-316-x	novel_circ_011577	4.00667	0.001	217.622	38.7521	no
miR-316-x	novel_circ_012916	4.00667	0.001	1177.76	17.3067	no
miR-316-x	novel_circ_013622	4.00667	0.001	3.02332	75.8844	yes
miR-318-y	novel_circ_002577	0.216667	24.9933	0.001	76.5655	no
miR-318-y	novel_circ_006757	0.216667	24.9933	228.68	55.4192	yes
miR-318-y	novel_circ_008891	0.216667	24.9933	31.227	0.001	yes
miR-318-y	novel_circ_010147	0.216667	24.9933	0.001	37.1219	no
miR-320-y	novel_circ_003887	2.82	12.0233	40.3009	138.393	no
miR-320-y	novel_circ_004871	2.82	12.0233	34.7452	0.001	yes
miR-320-y	novel_circ_010079	2.82	12.0233	14.096	109.559	no
miR-320-y	novel_circ_010538	2.82	12.0233	150.1	312.28	no
miR-320-y	novel_circ_012916	2.82	12.0233	1177.76	17.3067	yes
miR-320-y	novel_circ_013538	2.82	12.0233	32.2284	0.001	yes
miR-320-y	novel_circ_014096	2.82	12.0233	33.767	0.001	yes
miR-3202-x	novel_circ_000275	17.32	1.18667	121.471	40.4757	no
miR-3202-x	novel_circ_002577	17.32	1.18667	0.001	76.5655	yes
miR-3202-x	novel_circ_005507	17.32	1.18667	4.0247	56.5965	yes
miR-3202-x	novel_circ_005922	17.32	1.18667	24.6854	97.6185	yes
miR-3202-x	novel_circ_006195	17.32	1.18667	4.0247	55.8531	yes
miR-3202-x	novel_circ_006432	17.32	1.18667	170.258	0.001	no
miR-3202-x	novel_circ_012916	17.32	1.18667	1177.76	17.3067	no
miR-3202-x	novel_circ_014275	17.32	1.18667	56.4497	4.43776	no
miR-3202-x	novel_circ_014449	17.32	1.18667	10.5894	81.0033	yes
miR-3203-y	novel_circ_002589	6.19	0.001	25.6868	86.7722	yes
miR-3203-y	novel_circ_005922	6.19	0.001	24.6854	97.6185	yes
miR-3203-y	novel_circ_006425	6.19	0.001	3.5298	53.0456	yes
miR-3203-y	novel_circ_010127	6.19	0.001	83.6364	14.985	no
miR-3203-y	novel_circ_011130	6.19	0.001	24.6739	77.6495	yes
miR-3203-y	novel_circ_011577	6.19	0.001	217.622	38.7521	no
miR-3203-y	novel_circ_014449	6.19	0.001	10.5894	81.0033	yes
miR-3232-x	novel_circ_002102	0.001	18.3567	67.9749	4.43776	yes
miR-3232-x	novel_circ_006432	0.001	18.3567	170.258	0.001	yes
miR-3232-x	novel_circ_009452	0.001	18.3567	78.5875	19.7218	yes
miR-3232-x	novel_circ_010022	0.001	18.3567	105.774	34.7068	yes
miR-3232-x	novel_circ_011107	0.001	18.3567	73.0394	0.001	yes
miR-3232-x	novel_circ_011130	0.001	18.3567	24.6739	77.6495	no
miR-3232-x	novel_circ_011577	0.001	18.3567	217.622	38.7521	yes
miR-3232-x	novel_circ_012642	0.001	18.3567	113.34	48.9588	yes
miR-4217-y	novel_circ_001678	0.001	3.07667	66.4671	174.143	no
miR-4217-y	novel_circ_003887	0.001	3.07667	40.3009	138.393	no
miR-4217-y	novel_circ_010044	0.001	3.07667	539.511	257.903	yes
miR-4217-y	novel_circ_011577	0.001	3.07667	217.622	38.7521	yes
miR-4217-y	novel_circ_013843	0.001	3.07667	117.902	35.3983	yes
miR-423-x	novel_circ_001523	5.65333	21.21	37.7685	107.186	no
miR-423-x	novel_circ_004626	5.65333	21.21	38.2866	0.001	yes
miR-423-x	novel_circ_005269	5.65333	21.21	70.0277	156.589	no
miR-423-x	novel_circ_012404	5.65333	21.21	124.429	39.1964	yes
miR-423-y	novel_circ_001601	12.5033	39.8567	45.8643	184.939	no
miR-423-y	novel_circ_002577	12.5033	39.8567	0.001	76.5655	no
miR-423-y	novel_circ_009141	12.5033	39.8567	35.2748	0.001	yes
miR-423-y	novel_circ_010147	12.5033	39.8567	0.001	37.1219	no
miR-423-y	novel_circ_011130	12.5033	39.8567	24.6739	77.6495	no
miR-423-y	novel_circ_011393	12.5033	39.8567	161.203	74.8938	yes
miR-423-y	novel_circ_011577	12.5033	39.8567	217.622	38.7521	yes
miR-423-y	novel_circ_012513	12.5033	39.8567	84.6302	12.6218	yes
miR-423-y	novel_circ_013538	12.5033	39.8567	32.2284	0.001	yes
miR-424-x	novel_circ_003432	0.216667	5.43	132.474	36.0898	yes
miR-424-x	novel_circ_003465	0.216667	5.43	66.4979	157.176	no
miR-424-x	novel_circ_003887	0.216667	5.43	40.3009	138.393	no
miR-424-x	novel_circ_004429	0.216667	5.43	81.112	20.8058	yes
miR-424-x	novel_circ_006195	0.216667	5.43	4.0247	55.8531	no
miR-424-x	novel_circ_006344	0.216667	5.43	163.206	69.4136	yes
miR-424-x	novel_circ_006432	0.216667	5.43	170.258	0.001	yes
miR-424-x	novel_circ_006769	0.216667	5.43	402.978	163.585	yes
miR-424-x	novel_circ_011107	0.216667	5.43	73.0394	0.001	yes
miR-424-x	novel_circ_011573	0.216667	5.43	147.103	34.3662	yes
miR-424-x	novel_circ_012513	0.216667	5.43	84.6302	12.6218	yes
miR-424-x	novel_circ_012907	0.216667	5.43	0.001	41.6115	no
miR-451-x	novel_circ_002117	30.8	7.25333	0.001	44.222	yes
miR-451-x	novel_circ_002522	30.8	7.25333	115.854	254.899	yes
miR-451-x	novel_circ_002578	30.8	7.25333	0.001	41.4663	yes
miR-451-x	novel_circ_002589	30.8	7.25333	25.6868	86.7722	yes
miR-451-x	novel_circ_004571	30.8	7.25333	85.1174	26.1822	no
miR-451-x	novel_circ_005257	30.8	7.25333	4.0247	51.7663	yes
miR-451-x	novel_circ_006195	30.8	7.25333	4.0247	55.8531	yes
miR-451-x	novel_circ_006432	30.8	7.25333	170.258	0.001	no
miR-451-x	novel_circ_009547	30.8	7.25333	48.872	4.43776	no
miR-451-x	novel_circ_009885	30.8	7.25333	154.665	50.0946	no
miR-451-x	novel_circ_011577	30.8	7.25333	217.622	38.7521	no
miR-451-x	novel_circ_012916	30.8	7.25333	1177.76	17.3067	no
miR-4577-y	novel_circ_002522	0.001	18.3533	115.854	254.899	no
miR-4577-y	novel_circ_002577	0.001	18.3533	0.001	76.5655	no
miR-4577-y	novel_circ_004710	0.001	18.3533	75.5834	19.7218	yes
miR-4577-y	novel_circ_011409	0.001	18.3533	3.02332	49.7955	no
miR-4577-y	novel_circ_011577	0.001	18.3533	217.622	38.7521	yes
miR-4577-y	novel_circ_013305	0.001	18.3533	0.001	36.0898	no
miR-4577-y	novel_circ_014275	0.001	18.3533	56.4497	4.43776	yes
miR-462-x	novel_circ_002577	87.56	0.001	0.001	76.5655	yes
miR-462-x	novel_circ_002578	87.56	0.001	0.001	41.4663	yes
miR-462-x	novel_circ_003221	87.56	0.001	91.7401	14.6444	no
miR-462-x	novel_circ_004571	87.56	0.001	85.1174	26.1822	no
miR-462-x	novel_circ_005269	87.56	0.001	70.0277	156.589	yes
miR-462-x	novel_circ_005273	87.56	0.001	26.6958	113.048	yes
miR-462-x	novel_circ_006195	87.56	0.001	4.0247	55.8531	yes
miR-462-x	novel_circ_006432	87.56	0.001	170.258	0.001	no
miR-462-x	novel_circ_009275	87.56	0.001	45.8643	0.001	no
miR-462-x	novel_circ_011577	87.56	0.001	217.622	38.7521	no
miR-462-x	novel_circ_012907	87.56	0.001	0.001	41.6115	yes
miR-462-x	novel_circ_012916	87.56	0.001	1177.76	17.3067	no
miR-462-x	novel_circ_013622	87.56	0.001	3.02332	75.8844	yes
miR-462-x	novel_circ_014096	87.56	0.001	33.767	0.001	no
miR-4700-x	novel_circ_005269	0.001	27.61	70.0277	156.589	no
miR-4700-x	novel_circ_005922	0.001	27.61	24.6854	97.6185	no
miR-4700-x	novel_circ_009139	0.001	27.61	716.848	1484.3	no
miR-4700-x	novel_circ_011577	0.001	27.61	217.622	38.7521	yes
miR-4700-x	novel_circ_013622	0.001	27.61	3.02332	75.8844	no
miR-4796-y	novel_circ_000361	1.51667	55.2267	62.9489	13.9529	yes
miR-4796-y	novel_circ_003887	1.51667	55.2267	40.3009	138.393	no
miR-4796-y	novel_circ_006344	1.51667	55.2267	163.206	69.4136	yes
miR-4796-y	novel_circ_006432	1.51667	55.2267	170.258	0.001	yes
miR-4796-y	novel_circ_006769	1.51667	55.2267	402.978	163.585	yes
miR-4796-y	novel_circ_009640	1.51667	55.2267	45.8295	101.809	no
miR-4796-y	novel_circ_010829	1.51667	55.2267	4.0247	51.0748	no
miR-4796-y	novel_circ_011847	1.51667	55.2267	0.001	68.6806	no
miR-4796-y	novel_circ_011848	1.51667	55.2267	227.667	97.4232	yes
miR-4796-y	novel_circ_012513	1.51667	55.2267	84.6302	12.6218	yes
miR-4796-y	novel_circ_012519	1.51667	55.2267	16.6245	88.8986	no
miR-4796-y	novel_circ_013622	1.51667	55.2267	3.02332	75.8844	no
miR-4796-y	novel_circ_014449	1.51667	55.2267	10.5894	81.0033	no
miR-4872-x	novel_circ_001429	0.001	3.08	66.0069	14.6444	yes
miR-4872-x	novel_circ_001601	0.001	3.08	45.8643	184.939	no
miR-4872-x	novel_circ_002577	0.001	3.08	0.001	76.5655	no
miR-4872-x	novel_circ_002578	0.001	3.08	0.001	41.4663	no
miR-4872-x	novel_circ_004667	0.001	3.08	24.179	86.1222	no
miR-4872-x	novel_circ_006195	0.001	3.08	4.0247	55.8531	no
miR-4872-x	novel_circ_007408	0.001	3.08	43.8307	3.74624	yes
miR-4872-x	novel_circ_009139	0.001	3.08	716.848	1484.3	no
miR-4872-x	novel_circ_011577	0.001	3.08	217.622	38.7521	yes
miR-4872-x	novel_circ_012519	0.001	3.08	16.6245	88.8986	no
miR-4872-x	novel_circ_012916	0.001	3.08	1177.76	17.3067	yes
miR-4872-x	novel_circ_014096	0.001	3.08	33.767	0.001	yes
miR-5001-x	novel_circ_001036	0.001	14.7067	238.26	116.453	yes
miR-5001-x	novel_circ_002348	0.001	14.7067	0.001	42.5502	no
miR-5001-x	novel_circ_006595	0.001	14.7067	10.5778	52.1069	no
miR-5001-x	novel_circ_011427	0.001	14.7067	59.9603	5.76891	yes
miR-5001-x	novel_circ_011577	0.001	14.7067	217.622	38.7521	yes
miR-5001-x	novel_circ_012907	0.001	14.7067	0.001	41.6115	no
miR-5001-x	novel_circ_014868	0.001	14.7067	268.524	44.6663	yes
miR-5106-y	novel_circ_011178	24.1633	324.447	116.364	44.2738	yes
miR-5106-y	novel_circ_011577	24.1633	324.447	217.622	38.7521	yes
miR-5108-y	novel_circ_005108	4.98333	294.24	88.1216	22.1369	yes
miR-5108-y	novel_circ_007393	4.98333	294.24	0.001	33.0351	no
miR-5108-y	novel_circ_009377	4.98333	294.24	36.7903	114.431	no
miR-5108-y	novel_circ_011577	4.98333	294.24	217.622	38.7521	yes
miR-5110-x	novel_circ_004121	0.001	6.15667	35.2633	0.001	yes
miR-5110-x	novel_circ_008999	0.001	6.15667	45.8371	4.43776	yes
miR-5110-x	novel_circ_009547	0.001	6.15667	48.872	4.43776	yes
miR-5110-x	novel_circ_011173	0.001	6.15667	627.637	276.354	yes
miR-5110-x	novel_circ_011577	0.001	6.15667	217.622	38.7521	yes
miR-5110-x	novel_circ_011671	0.001	6.15667	118.908	39.7842	yes
miR-5110-x	novel_circ_013622	0.001	6.15667	3.02332	75.8844	no
miR-5112-x	novel_circ_002578	8.67	0.001	0.001	41.4663	yes
miR-5112-x	novel_circ_004160	8.67	0.001	4.0247	47.6795	yes
miR-5119-y	novel_circ_001441	96.7367	928.83	29.7191	0.001	yes
miR-5119-y	novel_circ_009377	96.7367	928.83	36.7903	114.431	no
miR-5119-y	novel_circ_012907	96.7367	928.83	0.001	41.6115	no
miR-5119-y	novel_circ_014868	96.7367	928.83	268.524	44.6663	yes
miR-547-x	novel_circ_002102	0.001	7.32	67.9749	4.43776	yes
miR-547-x	novel_circ_002578	0.001	7.32	0.001	41.4663	no
miR-547-x	novel_circ_003465	0.001	7.32	66.4979	157.176	no
miR-547-x	novel_circ_003806	0.001	7.32	134.024	58.2267	yes
miR-547-x	novel_circ_004710	0.001	7.32	75.5834	19.7218	yes
miR-547-x	novel_circ_005269	0.001	7.32	70.0277	156.589	no
miR-547-x	novel_circ_005922	0.001	7.32	24.6854	97.6185	no
miR-547-x	novel_circ_006180	0.001	7.32	141.072	65.7711	yes
miR-547-x	novel_circ_006547	0.001	7.32	22.6519	92.593	no
miR-547-x	novel_circ_009452	0.001	7.32	78.5875	19.7218	yes
miR-547-x	novel_circ_010829	0.001	7.32	4.0247	51.0748	no
miR-547-x	novel_circ_011178	0.001	7.32	116.364	44.2738	yes
miR-547-x	novel_circ_012176	0.001	7.32	89.6562	27.9577	yes
miR-547-x	novel_circ_012916	0.001	7.32	1177.76	17.3067	yes
miR-547-x	novel_circ_013622	0.001	7.32	3.02332	75.8844	no
miR-547-x	novel_circ_014275	0.001	7.32	56.4497	4.43776	yes
miR-547-x	novel_circ_014892	0.001	7.32	80.0722	15.9756	yes
miR-547-x	novel_circ_014894	0.001	7.32	26.2009	3918.17	no
miR-6802-x	novel_circ_006344	0.001	3.64667	163.206	69.4136	yes
miR-6802-x	novel_circ_008891	0.001	3.64667	31.227	0.001	yes
miR-6802-x	novel_circ_010943	0.001	3.64667	39.2764	141.944	no
miR-6802-x	novel_circ_011178	0.001	3.64667	116.364	44.2738	yes
miR-6802-x	novel_circ_013305	0.001	3.64667	0.001	36.0898	no
miR-705-x	novel_circ_010123	2.60667	0.001	120.427	37.1738	no
miR-705-x	novel_circ_010943	2.60667	0.001	39.2764	141.944	yes
miR-706-x	novel_circ_006432	4.76333	43.4167	170.258	0.001	yes
miR-706-x	novel_circ_007658	4.76333	43.4167	3.5298	53.0041	no
miR-706-x	novel_circ_009275	4.76333	43.4167	45.8643	0.001	yes
miR-706-x	novel_circ_011577	4.76333	43.4167	217.622	38.7521	yes
miR-706-x	novel_circ_011671	4.76333	43.4167	118.908	39.7842	yes
miR-706-x	novel_circ_012642	4.76333	43.4167	113.34	48.9588	yes
miR-706-x	novel_circ_014275	4.76333	43.4167	56.4497	4.43776	yes
miR-7114-y	novel_circ_002990	6.83	0.001	4.0247	76.958	yes
miR-7114-y	novel_circ_003221	6.83	0.001	91.7401	14.6444	no
miR-7114-y	novel_circ_005108	6.83	0.001	88.1216	22.1369	no
miR-7114-y	novel_circ_005845	6.83	0.001	41.8356	153.09	yes
miR-7114-y	novel_circ_009129	6.83	0.001	194.97	54.0881	no
miR-7114-y	novel_circ_011047	6.83	0.001	69.5212	18.3907	no
miR-7114-y	novel_circ_012642	6.83	0.001	113.34	48.9588	no
miR-7132-y	novel_circ_002577	9.86	0.001	0.001	76.5655	yes
miR-7132-y	novel_circ_002578	9.86	0.001	0.001	41.4663	yes
miR-7132-y	novel_circ_002729	9.86	0.001	17.6374	120.891	yes
miR-7132-y	novel_circ_002990	9.86	0.001	4.0247	76.958	yes
miR-7132-y	novel_circ_006195	9.86	0.001	4.0247	55.8531	yes
miR-7132-y	novel_circ_009947	9.86	0.001	34.7568	0.001	no
miR-7132-y	novel_circ_010044	9.86	0.001	539.511	257.903	no
miR-7132-y	novel_circ_012204	9.86	0.001	17.6258	66.3589	yes
miR-7132-y	novel_circ_012907	9.86	0.001	0.001	41.6115	yes
miR-7132-y	novel_circ_014275	9.86	0.001	56.4497	4.43776	no
miR-731-x	novel_circ_000317	7.80667	0.001	105.774	309.813	yes
miR-731-x	novel_circ_000695	7.80667	0.001	10.0713	87.1128	yes
miR-731-x	novel_circ_001523	7.80667	0.001	37.7685	107.186	yes
miR-731-x	novel_circ_001601	7.80667	0.001	45.8643	184.939	yes
miR-731-x	novel_circ_005922	7.80667	0.001	24.6854	97.6185	yes
miR-731-x	novel_circ_012907	7.80667	0.001	0.001	41.6115	yes
miR-731-x	novel_circ_013622	7.80667	0.001	3.02332	75.8844	yes
miR-7311-y	novel_circ_002736	20.3867	7.32	18.1323	74.8938	yes
miR-7311-y	novel_circ_005845	20.3867	7.32	41.8356	153.09	yes
miR-7311-y	novel_circ_007608	20.3867	7.32	46.3476	118.084	yes
miR-7311-y	novel_circ_011577	20.3867	7.32	217.622	38.7521	no
miR-7311-y	novel_circ_012513	20.3867	7.32	84.6302	12.6218	no
miR-7311-y	novel_circ_012519	20.3867	7.32	16.6245	88.8986	yes
miR-7422-x	novel_circ_010708	2.49333	0.001	89.6486	25.1916	no
miR-7422-x	novel_circ_012321	2.49333	0.001	61.445	8.87552	no
miR-7422-x	novel_circ_012916	2.49333	0.001	1177.76	17.3067	no
miR-7422-x	novel_circ_013527	2.49333	0.001	54.9266	4.43776	no
miR-7465-x	novel_circ_002061	0.543333	15.8467	36.2954	0.001	yes
miR-7465-x	novel_circ_003887	0.543333	15.8467	40.3009	138.393	no
miR-7465-x	novel_circ_004160	0.543333	15.8467	4.0247	47.6795	no
miR-7465-x	novel_circ_006769	0.543333	15.8467	402.978	163.585	yes
miR-7465-x	novel_circ_009275	0.543333	15.8467	45.8643	0.001	yes
miR-7572-y	novel_circ_004429	0.001	22.7333	81.112	20.8058	yes
miR-7572-y	novel_circ_004756	0.001	22.7333	78.5604	188.334	no
miR-7572-y	novel_circ_006547	0.001	22.7333	22.6519	92.593	no
miR-7572-y	novel_circ_008548	0.001	22.7333	28.6985	104.12	no
miR-7572-y	novel_circ_008783	0.001	22.7333	0.001	51.1267	no
miR-7572-y	novel_circ_009216	0.001	22.7333	0.001	44.222	no
miR-7572-y	novel_circ_010022	0.001	22.7333	105.774	34.7068	yes
miR-7572-y	novel_circ_010413	0.001	22.7333	103.292	20.7539	yes
miR-7572-y	novel_circ_011047	0.001	22.7333	69.5212	18.3907	yes
miR-7572-y	novel_circ_011895	0.001	22.7333	81.6224	27.9058	yes
miR-7572-y	novel_circ_014017	0.001	22.7333	10.0713	47.3286	no
miR-7975-y	novel_circ_002736	223.42	594.46	18.1323	74.8938	no
miR-7975-y	novel_circ_002990	223.42	594.46	4.0247	76.958	no
miR-7975-y	novel_circ_004871	223.42	594.46	34.7452	0.001	yes
miR-7975-y	novel_circ_008390	223.42	594.46	6.04664	46.2965	no
miR-7975-y	novel_circ_008548	223.42	594.46	28.6985	104.12	no
miR-7975-y	novel_circ_008573	223.42	594.46	17.649	94.5638	no
miR-7975-y	novel_circ_012916	223.42	594.46	1177.76	17.3067	yes
miR-8109-x	novel_circ_000317	0.001	4.88	105.774	309.813	no
miR-8109-x	novel_circ_000322	0.001	4.88	166.786	365.533	no
miR-8109-x	novel_circ_001336	0.001	4.88	3.5298	52.1173	no
miR-8109-x	novel_circ_001701	0.001	4.88	25.1995	509.467	no
miR-8109-x	novel_circ_002522	0.001	4.88	115.854	254.899	no
miR-8109-x	novel_circ_002577	0.001	4.88	0.001	76.5655	no
miR-8109-x	novel_circ_002736	0.001	4.88	18.1323	74.8938	no
miR-8109-x	novel_circ_004429	0.001	4.88	81.112	20.8058	yes
miR-8109-x	novel_circ_005845	0.001	4.88	41.8356	153.09	no
miR-8109-x	novel_circ_007608	0.001	4.88	46.3476	118.084	no
miR-8109-x	novel_circ_010044	0.001	4.88	539.511	257.903	yes
miR-8109-x	novel_circ_010413	0.001	4.88	103.292	20.7539	yes
miR-8109-x	novel_circ_011178	0.001	4.88	116.364	44.2738	yes
miR-8109-x	novel_circ_011577	0.001	4.88	217.622	38.7521	yes
miR-8109-x	novel_circ_011589	0.001	4.88	0.001	36.7295	no
miR-8109-x	novel_circ_012176	0.001	4.88	89.6562	27.9577	yes
miR-8109-x	novel_circ_012907	0.001	4.88	0.001	41.6115	no
miR-8109-x	novel_circ_013157	0.001	4.88	39.8021	0.001	yes
miR-8109-x	novel_circ_013728	0.001	4.88	93.2208	331.072	no
miR-8117-y	novel_circ_001199	0.216667	7.39	25.706	96.6279	no
miR-8117-y	novel_circ_001393	0.216667	7.39	71.0214	150.375	no
miR-8117-y	novel_circ_001601	0.216667	7.39	45.8643	184.939	no
miR-8117-y	novel_circ_001604	0.216667	7.39	9.06997	55.5126	no
miR-8117-y	novel_circ_002061	0.216667	7.39	36.2954	0.001	yes
miR-8117-y	novel_circ_002102	0.216667	7.39	67.9749	4.43776	yes
miR-8117-y	novel_circ_007658	0.216667	7.39	3.5298	53.0041	no
miR-8117-y	novel_circ_010413	0.216667	7.39	103.292	20.7539	yes
miR-8117-y	novel_circ_011577	0.216667	7.39	217.622	38.7521	yes
miR-8117-y	novel_circ_012112	0.216667	7.39	239.733	110.045	yes
miR-8117-y	novel_circ_012907	0.216667	7.39	0.001	41.6115	no
miR-8117-y	novel_circ_013091	0.216667	7.39	471.049	217.571	yes
miR-8117-y	novel_circ_013843	0.216667	7.39	117.902	35.3983	yes
miR-8159-x	novel_circ_005922	12.3967	0.001	24.6854	97.6185	yes
miR-8159-x	novel_circ_006595	12.3967	0.001	10.5778	52.1069	yes
miR-8159-x	novel_circ_010147	12.3967	0.001	0.001	37.1219	yes
miR-8159-x	novel_circ_011107	12.3967	0.001	73.0394	0.001	no
miR-8159-x	novel_circ_012696	12.3967	0.001	79.5965	10.2067	no
miR-8159-x	novel_circ_013843	12.3967	0.001	117.902	35.3983	no
miR-8159-x	novel_circ_014910	12.3967	0.001	107.29	19.7218	no
miR-8159-x	novel_circ_014913	12.3967	0.001	115.339	31.2596	no
miR-8159-x	novel_circ_014916	12.3967	0.001	126.907	27.2143	no
miR-8159-x	novel_circ_014917	12.3967	0.001	122.89	19.7218	no
miR-8212-y	novel_circ_001336	0.001	4.31	3.5298	52.1173	no
miR-8212-y	novel_circ_002348	0.001	4.31	0.001	42.5502	no
miR-8212-y	novel_circ_003465	0.001	4.31	66.4979	157.176	no
miR-8212-y	novel_circ_005257	0.001	4.31	4.0247	51.7663	no
miR-8212-y	novel_circ_008813	0.001	4.31	96.7158	200.769	no
miR-8212-y	novel_circ_010044	0.001	4.31	539.511	257.903	yes
miR-8212-y	novel_circ_011577	0.001	4.31	217.622	38.7521	yes
miR-8212-y	novel_circ_014060	0.001	4.31	293.206	132.718	yes
miR-8232-x	novel_circ_002102	5.75333	0.001	67.9749	4.43776	no
miR-8232-x	novel_circ_002522	5.75333	0.001	115.854	254.899	yes
miR-8232-x	novel_circ_002577	5.75333	0.001	0.001	76.5655	yes
miR-8232-x	novel_circ_002578	5.75333	0.001	0.001	41.4663	yes
miR-8232-x	novel_circ_002589	5.75333	0.001	25.6868	86.7722	yes
miR-8232-x	novel_circ_005922	5.75333	0.001	24.6854	97.6185	yes
miR-8232-x	novel_circ_007658	5.75333	0.001	3.5298	53.0041	yes
miR-8232-x	novel_circ_011393	5.75333	0.001	161.203	74.8938	no
miR-8232-x	novel_circ_011577	5.75333	0.001	217.622	38.7521	no
miR-8271-y	novel_circ_003806	6.40333	0.001	134.024	58.2267	no
miR-8271-y	novel_circ_003858	6.40333	0.001	465.957	190.066	no
miR-8271-y	novel_circ_004070	6.40333	0.001	0.001	31.0124	yes
miR-8271-y	novel_circ_004780	6.40333	0.001	171.29	82.0872	no
miR-8271-y	novel_circ_009532	6.40333	0.001	43.8267	102.841	yes
miR-8271-y	novel_circ_011178	6.40333	0.001	116.364	44.2738	no
miR-8271-y	novel_circ_011577	6.40333	0.001	217.622	38.7521	no
miR-8271-y	novel_circ_013521	6.40333	0.001	115.85	39.1446	no
miR-8503-x	novel_circ_002061	0.001	64.3633	36.2954	0.001	yes
miR-8503-x	novel_circ_002577	0.001	64.3633	0.001	76.5655	no
miR-8503-x	novel_circ_002578	0.001	64.3633	0.001	41.4663	no
miR-8503-x	novel_circ_002729	0.001	64.3633	17.6374	120.891	no
miR-8503-x	novel_circ_002736	0.001	64.3633	18.1323	74.8938	no
miR-8503-x	novel_circ_003136	0.001	64.3633	278.638	41.4663	yes
miR-8503-x	novel_circ_003221	0.001	64.3633	91.7401	14.6444	yes
miR-8503-x	novel_circ_003465	0.001	64.3633	66.4979	157.176	no
miR-8503-x	novel_circ_004121	0.001	64.3633	35.2633	0.001	yes
miR-8503-x	novel_circ_005507	0.001	64.3633	4.0247	56.5965	no
miR-8503-x	novel_circ_006195	0.001	64.3633	4.0247	55.8531	no
miR-8503-x	novel_circ_008813	0.001	64.3633	96.7158	200.769	no
miR-8503-x	novel_circ_009139	0.001	64.3633	716.848	1484.3	no
miR-8503-x	novel_circ_010044	0.001	64.3633	539.511	257.903	yes
miR-8503-x	novel_circ_011034	0.001	64.3633	6.55312	68.8777	no
miR-8503-x	novel_circ_011173	0.001	64.3633	627.637	276.354	yes
miR-8503-x	novel_circ_011409	0.001	64.3633	3.02332	49.7955	no
miR-8503-x	novel_circ_011577	0.001	64.3633	217.622	38.7521	yes
miR-8503-x	novel_circ_012094	0.001	64.3633	151.116	61.2815	yes
miR-8503-x	novel_circ_012513	0.001	64.3633	84.6302	12.6218	yes
miR-8503-x	novel_circ_012907	0.001	64.3633	0.001	41.6115	no
miR-8503-x	novel_circ_013746	0.001	64.3633	491.598	217.324	yes
miR-8503-x	novel_circ_013843	0.001	64.3633	117.902	35.3983	yes
miR-8503-x	novel_circ_014066	0.001	64.3633	79.6157	19.0303	yes
miR-8797-x	novel_circ_002578	0.001	25.68	0.001	41.4663	no
miR-8797-x	novel_circ_005269	0.001	25.68	70.0277	156.589	no
miR-8797-x	novel_circ_005547	0.001	25.68	361.645	124.833	yes
miR-8797-x	novel_circ_005922	0.001	25.68	24.6854	97.6185	no
miR-8797-x	novel_circ_011393	0.001	25.68	161.203	74.8938	yes
miR-8797-x	novel_circ_011427	0.001	25.68	59.9603	5.76891	yes
miR-8797-x	novel_circ_011577	0.001	25.68	217.622	38.7521	yes
miR-8797-x	novel_circ_012513	0.001	25.68	84.6302	12.6218	yes
miR-8797-x	novel_circ_013119	0.001	25.68	144.579	52.0135	yes
miR-8797-x	novel_circ_014140	0.001	25.68	26.2125	80.6627	no
miR-8924-y	novel_circ_005060	0.001	4.31	62.9836	134.452	no
miR-8924-y	novel_circ_006547	0.001	4.31	22.6519	92.593	no
miR-8924-y	novel_circ_008999	0.001	4.31	45.8371	4.43776	yes
miR-8924-y	novel_circ_012916	0.001	4.31	1177.76	17.3067	yes
miR-8970-y	novel_circ_002736	0.22	3.08	18.1323	74.8938	no
miR-8970-y	novel_circ_003045	0.22	3.08	35.2517	0.001	yes
miR-8970-y	novel_circ_003221	0.22	3.08	91.7401	14.6444	yes
miR-8970-y	novel_circ_004429	0.22	3.08	81.112	20.8058	yes
miR-8970-y	novel_circ_004780	0.22	3.08	171.29	82.0872	yes
miR-8970-y	novel_circ_010147	0.22	3.08	0.001	37.1219	no
miR-8970-y	novel_circ_011130	0.22	3.08	24.6739	77.6495	no
miR-8970-y	novel_circ_011847	0.22	3.08	0.001	68.6806	no
miR-8970-y	novel_circ_011848	0.22	3.08	227.667	97.4232	yes
miR-8970-y	novel_circ_012195	0.22	3.08	34.7684	128.487	no
miR-8970-y	novel_circ_013728	0.22	3.08	93.2208	331.072	no
miR-8970-y	novel_circ_014275	0.22	3.08	56.4497	4.43776	yes
miR-9189-y	novel_circ_001199	6.28667	0.001	25.706	96.6279	yes
miR-9189-y	novel_circ_005257	6.28667	0.001	4.0247	51.7663	yes
miR-9189-y	novel_circ_005269	6.28667	0.001	70.0277	156.589	yes
miR-9189-y	novel_circ_006195	6.28667	0.001	4.0247	55.8531	yes
miR-9189-y	novel_circ_010127	6.28667	0.001	83.6364	14.985	no
miR-9189-y	novel_circ_011130	6.28667	0.001	24.6739	77.6495	yes
miR-9189-y	novel_circ_011409	6.28667	0.001	3.02332	49.7955	yes
miR-9189-y	novel_circ_011577	6.28667	0.001	217.622	38.7521	no
miR-9189-y	novel_circ_012907	6.28667	0.001	0.001	41.6115	yes
miR-9189-y	novel_circ_012916	6.28667	0.001	1177.76	17.3067	no
miR-9189-y	novel_circ_013538	6.28667	0.001	32.2284	0.001	no
miR-9189-y	novel_circ_014673	6.28667	0.001	97.7288	14.6444	no
miR-9215-x	novel_circ_001280	0.001	4.26667	159.672	335.707	no
miR-9215-x	novel_circ_002002	0.001	4.26667	23.6725	84.6562	no
miR-9215-x	novel_circ_002589	0.001	4.26667	25.6868	86.7722	no
miR-9215-x	novel_circ_003620	0.001	4.26667	84.6302	218.603	no
miR-9215-x	novel_circ_005269	0.001	4.26667	70.0277	156.589	no
miR-9215-x	novel_circ_007608	0.001	4.26667	46.3476	118.084	no
miR-9215-x	novel_circ_008685	0.001	4.26667	0.001	36.0898	no
miR-9215-x	novel_circ_011847	0.001	4.26667	0.001	68.6806	no
miR-9215-x	novel_circ_013622	0.001	4.26667	3.02332	75.8844	no
miR-9215-x	novel_circ_014096	0.001	4.26667	33.767	0.001	yes
miR-9223-y	novel_circ_002002	0.763333	14.1167	23.6725	84.6562	no
miR-9223-y	novel_circ_002577	0.763333	14.1167	0.001	76.5655	no
miR-9223-y	novel_circ_005108	0.763333	14.1167	88.1216	22.1369	yes
miR-9223-y	novel_circ_006547	0.763333	14.1167	22.6519	92.593	no
miR-9223-y	novel_circ_011130	0.763333	14.1167	24.6739	77.6495	no
miR-9223-y	novel_circ_012513	0.763333	14.1167	84.6302	12.6218	yes
miR-9223-y	novel_circ_012916	0.763333	14.1167	1177.76	17.3067	yes
miR-9223-y	novel_circ_014275	0.763333	14.1167	56.4497	4.43776	yes
miR-9277-y	novel_circ_002348	0.653333	17.2367	0.001	42.5502	no
miR-9277-y	novel_circ_002578	0.653333	17.2367	0.001	41.4663	no
miR-9277-y	novel_circ_005600	0.653333	17.2367	106.308	43.8814	yes
miR-9277-y	novel_circ_012035	0.653333	17.2367	158.126	73.9032	yes
miR-9277-y	novel_circ_012036	0.653333	17.2367	233.741	91.21	yes
miR-98-x	novel_circ_002061	1.73667	7.82667	36.2954	0.001	yes
miR-98-x	novel_circ_002125	1.73667	7.82667	56.3841	4.43776	yes
miR-98-x	novel_circ_005922	1.73667	7.82667	24.6854	97.6185	no
miR-98-x	novel_circ_006425	1.73667	7.82667	3.5298	53.0456	no
miR-98-x	novel_circ_007393	1.73667	7.82667	0.001	33.0351	no
miR-98-x	novel_circ_009377	1.73667	7.82667	36.7903	114.431	no
miR-98-x	novel_circ_010147	1.73667	7.82667	0.001	37.1219	no
miR-98-x	novel_circ_011130	1.73667	7.82667	24.6739	77.6495	no
miR-98-x	novel_circ_013538	1.73667	7.82667	32.2284	0.001	yes
miR-98-x	novel_circ_014449	1.73667	7.82667	10.5894	81.0033	no
miR-993-x	novel_circ_000336	19.71	42.5133	29.7307	0.001	yes
miR-993-x	novel_circ_006432	19.71	42.5133	170.258	0.001	yes
miR-993-x	novel_circ_011130	19.71	42.5133	24.6739	77.6495	no
miR-993-x	novel_circ_011577	19.71	42.5133	217.622	38.7521	yes
miR-993-x	novel_circ_012321	19.71	42.5133	61.445	8.87552	yes
miR-993-x	novel_circ_013157	19.71	42.5133	39.8021	0.001	yes
miR-993-x	novel_circ_014096	19.71	42.5133	33.767	0.001	yes
miR-993-x	novel_circ_014910	19.71	42.5133	107.29	19.7218	yes
miR-993-x	novel_circ_014913	19.71	42.5133	115.339	31.2596	yes
miR-993-x	novel_circ_014916	19.71	42.5133	126.907	27.2143	yes
miR-993-x	novel_circ_014917	19.71	42.5133	122.89	19.7218	yes
novel-m0009-3p	novel_circ_001783	2.17	7.27333	68.5046	169.314	no
novel-m0009-3p	novel_circ_003465	2.17	7.27333	66.4979	157.176	no
novel-m0009-3p	novel_circ_009216	2.17	7.27333	0.001	44.222	no
novel-m0009-3p	novel_circ_009275	2.17	7.27333	45.8643	0.001	yes
novel-m0009-3p	novel_circ_010044	2.17	7.27333	539.511	257.903	yes
novel-m0009-3p	novel_circ_010422	2.17	7.27333	0.001	52.3126	no
novel-m0009-3p	novel_circ_011577	2.17	7.27333	217.622	38.7521	yes
novel-m0009-3p	novel_circ_013843	2.17	7.27333	117.902	35.3983	yes
novel-m0009-3p	novel_circ_014868	2.17	7.27333	268.524	44.6663	yes
novel-m0009-3p	novel_circ_014910	2.17	7.27333	107.29	19.7218	yes
novel-m0009-3p	novel_circ_014913	2.17	7.27333	115.339	31.2596	yes
novel-m0009-3p	novel_circ_014916	2.17	7.27333	126.907	27.2143	yes
novel-m0009-3p	novel_circ_014917	2.17	7.27333	122.89	19.7218	yes
